# Supplementary material for: Diversity and geographical distribution of potential carbon monoxide oxidizers using molybdenum-containing enzymes in the ocean
Source: mSphere. 2026 Apr 23;11(5):e00062-26. doi: 10.1128/msphere.00062-26 (PMC13203968; doi:10.1128/msphere.00062-26)
Supplement: Supplemental tables — Tables S1 to S8. [file msphere.00062-26-s0002.xlsx]

## Sheet: README
Table S1	Description of the non-OceanDNA MAGs.
Table S2	Description of the potential cox-containing carbon monoxide (CO) oxidizers (pcox-CO oxidizers) identified in this study. Species level genome clusters (species-clusters) defined for the OceanDNA MAGs were retreived according to a previous literature (60).
Table S3	Active site motifs and corresponding genetic region of the CoxL-like proteins with odd motifs and the phylogenetically closely related form I CoxL identified in Fig. S3. Substitutions are indicated by red color.
Table S4	Description of 233 species-clusters of pcox-CO oxidizers identified from the OceanDNA MAGs. Phylogeny is retrieved according to that of representative genome of each species-cluster shown in Table S2.
Table S5	Description of 1,134 metagenome data used for community composition analyses.
Table S6	Characteristics of 14 conserved universal single-copy marker genes used for metagenome-based community composition analyses.
Table S7	COGs which were identified in pangenome of pcox-CO oxidizers but were not identified in pangenome of coxL-lacking genomes in at least one of seven species-clusters (1732_1, 1812_1, 3367_1, 424_1, 5900_1, 596_2, and 6699_2).
Table S8	Relative abundance of pcox-CO oxidizersin 1,134 metagenome data. Phylogeny is retreived according to phylogenetic prediction of representative genome of each species-cluster that are shown in Table S2. Since one genome (OceanDNA-b19741) contained two coxMSL, its relative abundance was calculated using the mean of RPKM values of the two coxMSL.

## Sheet: Table_S1
Table S1
Name	Is isolate	Source	Repository	NCBI assembly	Genome repository	Reference
Stappia marina mano18	yes	Tidal flat area of Dae-Chun, Chung-Nam, Korea	NCBI	GCA_002906165.1	-	(1)
Gramella forsetii KT0803	yes	North Sea	NCBI	GCF_000060345.1	-	(2)
Aurantimonas sp. strain SI85-9A1	yes	fjord	NCBI	GCA_000153465.1	-	(3)
Fulvimarina pelagi HTCC2506	yes	Sargasso Sea	NCBI	GCA_000153705.1	-	(4)
Ruegeria pomeroyi DSS-3	yes	Enriched for growth on dimethlysulfoniopropionate. Coast of Georgia, USA	NCBI	GCF_000011965.2	-	(5)
Jannaschia sp. CCS1	yes	Bodega Head, California, USA	NCBI	GCF_000013565.1	-	(5)
Ruegeria sp. TM1040	yes	Phycosphere of dinoflagellate Pfiesteria piscicida	NCBI	GCA_000014065.1	-	(5)
Dinoroseobacter shibae DFL 12	yes	Dinoflagellate culture Prorocentrum lima	NCBI	GCF_000018145.1	-	(5)
Sulfitobacter sp. EE-36	yes	Enriched for growth on lignocellulose. Coast of Georgia, USA	NCBI	GCF_000152605.1	-	(5)
Roseovarius nubinhibens ISM	yes	Caribbean sea (22°4′N, 74°4′W)	NCBI	GCF_000152625.1	-	(5)
Sulfitobacter sp. NAS-14.1	yes	Enriched for growth on dimethlysulfoniopropionate. North Atlantic (33°3′N, 74°3′W)	NCBI	GCF_000152645.1	-	(5)
Oceanicola batsensis HTCC2597	yes	Bermuda Atlantic time series study station (10 m depth)	NCBI	GCF_000152725.1	-	(5)
Loktanella vestfoldensis SKA53	yes	North Atlantic (2–5 m depth)	NCBI	GCF_000152785.1	-	(5)
Maritimibacter alkaliphilus HTCC2654	yes	Bermuda Atlantic time series study station (10 m depth)	NCBI	GCF_000152805.1	-	(5)
Roseovarius sp. 217	yes	Western channel observatory, L4 station. English Channel, UK	NCBI	GCF_000152845.1	-	(5)
Roseobacter sp. MED193	yes	North-west Mediterranean sea (1 m depth)	NCBI	GCF_000152965.1	-	(5)
Oceanicola granulosus HTCC2516	yes	Bermuda Atlantic time series study station (10 m depth)	NCBI	GCF_000153305.1	-	(5)
Salipiger bermudensis HTCC2601	yes	Bermuda Atlantic time series study station (10 m depth)	NCBI	GCF_000153725.1	-	(5)
Phaeobacter inhibens 2.10	yes	Surface of macroalgae Ulva lactuca. Sydney, Australia	NCBI	GCA_000154745.2	-	(5)
Roseobacter litoralis Och 149	yes	Macroalgae (not identified)	NCBI	GCF_000154785.2	-	(5)
Octadecabacter antarcticus 307	yes	Sea ice and water. Antarctica, McMurdo Sound (77°53′N, 166°35′W)	NCBI	GCF_000155675.2	-	(5)
Unclassified HTCC2083	yes	Coast of Oregon, USA (10 m depth)	NCBI	GCF_000156115.1	-	(5)
Ruegeria sp. R11	yes	Surface of the macroalgae Delisea pulchra. Bare Island, Sydney, Australia	NCBI	GCA_000156255.1	-	(5)
Unclassified HTCC2150	yes	Coast of Oregon, USA (10 m depth)	NCBI	GCF_000169395.1	-	(5)
Sagittula stellata E-37	yes	Enriched for growth on lignocellulose. Coast of Georgia, USA	NCBI	GCF_000169415.1	-	(5)
Roseobacter sp. CCS2	yes	Near Bodega Head park, California, USA	NCBI	GCF_000169435.1	-	(5)
Roseobacter sp. SK209-2-6	yes	Oxygen minimum zone (267 m depth). Arabian sea	NCBI	GCF_000169455.1	-	(5)
Roseovarius sp. TM1035	yes	Dinoflagellate culture Pfiesteria piscicida	NCBI	GCF_000170775.1	-	(5)
Roseobacter sp. AzwK-3b	yes	Estuary adjacent to Monterey Bay, California, USA	NCBI	GCF_000170875.1	-	(5)
Oceanibulbus indolifex HEL-45	yes	3 km off Helgoland Island. Germany, North Sea	NCBI	GCF_000172095.1	-	(5)
Phaeobacter gallaeciensis DSM 26640	yes	Scallop larvae Pecten maximus	NCBI	GCA_000511385.1	-	(5)
Roseobacter denitrificans OCh 114	yes	Surface of macroalgae Enteromorpha linza. Australia	NCBI	GCF_900113215.1	-	(5)
SAR116 cluster alpha proteobacterium HIMB100	yes	Hawaii, Oaf	NCBI	GCF_000238815.1	-	(6)
SAR116 HIMB114	yes	Tropical north pacific	NCBI	GCA_000163555.2	-	(7)
SAR116 HIMB5	yes	Tropical north pacific	NCBI	GCF_000299095.1	-	(7)
alpha proteobacterium SCGC AAA015-N04	no	12°29’41.40” S, 4°59’55.20” W	NCBI	GCF_000383115.1	-	(8)
alpha proteobacterium SCGC AAA536-K22	no	42°12’19.26” N, 17°42’50.46” E	NCBI	GCF_000421325.1	-	(8)
Pseudovibrio sp. JE062	yes	Sponge	NCBI	GCF_000156235.1	-	(9)
Pseudovibrio sp. FO-BEG1	yes	Coral	NCBI	GCF_000236645.1	-	(9)
Planktomarina temperata RCA23	yes	-	NCBI	GCF_000738435.1	-	(10)
Roseibacterium elongatum DSM 19469	yes	sand of Monkey Mia, Shark Bay	NCBI	GCF_000590925.1	-	(11)
HIMB11	yes	Kaneohe Bay, Oahu, Hawaii	NCBI	GCA_000472185.1	-	(12)
Sulfitobacter mediterraneus	yes	surface sea water near Mallorca island	NCBI	GCF_000647535.1	-	(13)
Octadecabacter arcticus 238	yes	-	NCBI	GCF_000155735.2	-	(14)
Rhodobacteraceae bacterium KLH11	yes	-	NCBI	GCA_000158135.1	-	(14)
Citreicella sp. SE45	yes	-	NCBI	GCF_000161755.1	-	(14)
Thalassobium sp. R2A62	yes	-	NCBI	GCF_000161835.1	-	(14)
Ruegeria conchae	yes	-	NCBI	GCF_000192475.1	-	(14)
Phaeobacter inhibens DSM 16374	yes	-	NCBI	GCF_000473105.1	-	(14)
Pseudophaeobacter arcticus DSM 23566	yes	-	NCBI	GCA_000473205.1	-	(14)
Phaeobacter gallaeciensis DSM 26640	yes	seawater from larval cultures of scallop, Pecten maximus	NCBI	GCF_000819625.1	-	(14)
Wenxinia marina DSM 24838	yes	-	NCBI	GCF_000836695.1	-	(14)
Ruegeria lacuscaerulensis ITI-1157	yes	-	NCBI	GCF_900141625.1	-	(14)
marine actinobacterium MedAcidi-G1	no	38°4′6.64″N, 0°13′55.18″E	NCBI	GCA_000817085.1	-	(15)
marine actinobacterium MedAcidi-G2A	no	38°4′6.64″N, 0°13′55.18″E	NCBI	GCA_000817095.1	-	(15)
marine actinobacterium MedAcidi-G3	no	38°4′6.64″N, 0°13′55.18″E	NCBI	GCA_000817105.1	-	(15)
marine actinobacterium MedAcidi-G2B	no	38°4′6.64″N, 0°13′55.18″E	NCBI	GCA_000817115.1	-	(15)
Rhodobacteraceae bacterium SB2	yes	North Sea	NCBI	GCA_001642945.1	-	(16)
Epibacterium horizontis	yes	-	NCBI	GCF_001518015.1	-	(17)
Nautella italica CECT 7321	yes	Cádiz	NCBI	GCF_001251095.1	-	(18)
Phaeobacter italicus	yes	Genoa	NCBI	GCF_001404195.1	-	(18)
alpha proteobacterium SCGC AAA300-J04	no	the North Pacific gyre (22°45′N, 158°00′W)	NCBI	GCA_000382645.1	-	(19)
alpha proteobacterium SCGC AAA015-O19	no	the South Atlantic gyre (12°29′41.4″N, 4°59′55.2″W)	NCBI	GCA_000383135.1	-	(19)
alpha proteobacterium SCGC AAA298-K06	no	the North Pacific gyre (22°45′N, 158°00′W)	NCBI	GCA_000384635.1	-	(19)
Alphaproteobacteria bacterium casp-alpha8	no	52°36′22.7″E, 36°51′7.6″N	NCBI	GCA_001510165.1	-	(20)
Alphaproteobacteria bacterium casp-alpha9	no	52°36′22.7″E, 36°51′7.6″N	NCBI	GCA_001510185.1	-	(20)
Alphaproteobacteria bacterium casp-alpha10	no	52°36′22.7″E, 36°51′7.6″N	NCBI	GCA_001510215.1	-	(20)
Candidatus Marinimicrobia bacterium 408169	no	Golfo Dulce in Costa Rica	NCBI	GCA_002256485.1	-	(21)
Acuticoccus yangtzensis JL1095	yes	Yangtze	NCBI	GCF_003073145.1	-	(22)
SAR202 cluster bacterium SCGC AAA240-N13	no	22°45′N, 158°00′W	NCBI	GCF_000372165.1	-	(23)
Chloroflexi bacterium SCGC AB-629-P13	no	North Atlantic	NCBI	GCF_000383835.1	-	(23)
Thalassobius autumnalis CECT 5118	yes	Vinaroz	NCBI	GCF_001458255.1	-	(24)
Thalassobius autumnalis CECT 5120	yes	Vinaroz	NCBI	GCF_001458275.1	-	(24)
Thalassobius gelatinovorus	yes	Kiel fjord	NCBI	GCF_001458355.1	-	(24)
Thalassobius mediterraneus CECT 5383	yes	Vinaroz	NCBI	GCF_001458435.1	-	(24)
HIMB083	no	-	NCBI	GCF_000504225.1	-	(25)
AAA795-A20	no	-	NCBI	GCF_001179845.1	-	(25)
AAA795-J21	no	-	NCBI	GCF_001180025.1	-	(25)
AAA795-O19	no	-	NCBI	GCF_001180165.1	-	(25)
AAA795-P11	no	-	NCBI	GCF_001180205.1	-	(25)
MED-G39	no	-	NCBI	GCA_002457565.1	-	(25)
SAG-MED45	no	North-Western Mediterranean Sea (41°40′13.5″ N 2°48′00.6″ E; 2.7 miles offshore)	NCBI	GCA_014653465.1	-	(25)
SAG-MED44	no	North-Western Mediterranean Sea (41°40′13.5″ N 2°48′00.6″ E; 2.7 miles offshore)	NCBI	GCA_014653495.1	-	(25)
SAG-MED35	no	North-Western Mediterranean Sea (41°40′13.5″ N 2°48′00.6″ E; 2.7 miles offshore)	NCBI	GCA_014653655.1	-	(25)
SAG-MED33	no	North-Western Mediterranean Sea (41°40′13.5″ N 2°48′00.6″ E; 2.7 miles offshore)	NCBI	GCA_014653735.1	-	(25)
SAG-MED22	no	North-Western Mediterranean Sea (41°40′13.5″ N 2°48′00.6″ E; 2.7 miles offshore)	NCBI	GCA_014653985.1	-	(25)
SAG-MED18	no	North-Western Mediterranean Sea (41°40′13.5″ N 2°48′00.6″ E; 2.7 miles offshore)	NCBI	GCA_014654055.1	-	(25)
SAG-MED14	no	North-Western Mediterranean Sea (41°40′13.5″ N 2°48′00.6″ E; 2.7 miles offshore)	NCBI	GCA_014654145.1	-	(25)
SAG-MED10	no	North-Western Mediterranean Sea (41°40′13.5″ N 2°48′00.6″ E; 2.7 miles offshore)	NCBI	GCA_014654235.1	-	(25)
SAG-MED08	no	North-Western Mediterranean Sea (41°40′13.5″ N 2°48′00.6″ E; 2.7 miles offshore)	NCBI	GCA_014654325.1	-	(25)
SAG-MED04	no	North-Western Mediterranean Sea (41°40′13.5″ N 2°48′00.6″ E; 2.7 miles offshore)	NCBI	GCA_014654375.1	-	(25)
SAG-MED02	no	North-Western Mediterranean Sea (41°40′13.5″ N 2°48′00.6″ E; 2.7 miles offshore)	NCBI	GCA_014654485.1	-	(25)
AG-349-L17	no	-	NCBI	GCA_902537795.1	-	(25)
AG-349-O05	no	-	NCBI	GCA_902538845.1	-	(25)
AG-390-A23	no	-	NCBI	GCA_902554775.1	-	(25)
AG-414-O11	no	-	NCBI	GCA_902570235.1	-	(25)
AG-422-D23	no	-	NCBI	GCA_902571845.1	-	(25)
AG-430-E20	no	-	NCBI	GCA_902580005.1	-	(25)
Marivita sp. XM-24bin2	no	Microcosm of Synechococcus	NCBI	GCA_003149565.1	-	(26)
P20	no	Mariana trench	CNCB	-	https://download.cncb.ac.cn/gwh/Bacteria/Alphaproteobacteria_TS03-MIX-P20_GWHAABW00000000/GWHAABW00000000.genome.fasta.gz	(27)
P12	no	Mariana trench	CNCB	-	https://download.cncb.ac.cn/gwh/Bacteria/Alphaproteobacteria_TS03-MIX-P12_GWHAACQ00000000/GWHAACQ00000000.genome.fasta.gz	(27)
P13	no	Mariana trench	CNCB	-	https://download.cncb.ac.cn/gwh/Bacteria/Alphaproteobacteria_TS03-MIX-P13_GWHAACR00000000/GWHAACR00000000.genome.fasta.gz	(27)
CH6	no	Mariana trench	CNCB	-	https://download.cncb.ac.cn/gwh/Bacteria/Chloroflexia_TS03-MIX-CH6_GWHAACK00000000/GWHAACK00000000.genome.fasta.gz	(27)
CH23	no	Mariana trench	CNCB	-	https://download.cncb.ac.cn/gwh/Bacteria/Chloroflexia_TS03-MIX-CH23_GWHAABZ00000000/GWHAABZ00000000.genome.fasta.gz	(27)
CH29	no	Mariana trench	CNCB	-	https://download.cncb.ac.cn/gwh/Bacteria/Chloroflexia_TS03-MIX-CH29_GWHAACF00000000/GWHAACF00000000.genome.fasta.gz	(27)
Candidatus Puniceispirillum marinum IMCC1322	yes	-	NCBI	GCF_000024465.1	-	(28)
Rhodobacteraceae bacterium RHO-5a	no	Gambierdiscus carolinianus and Gambierdiscus caribaeus	NCBI	GCA_009827195.1	-	(29)
T1L101	no	Challenger Deep	CNCB	-	https://download.cncb.ac.cn/gwh/Bacteria/uncultured_bacterium_T1L101_GWHABGS00000000/GWHABGS00000000.genome.fasta.gz	(30)
T3L111	no	Challenger Deep	CNCB	-	https://download.cncb.ac.cn/gwh/Bacteria/uncultured_bacterium_T3L111_GWHABGU00000000/GWHABGU00000000.genome.fasta.gz	(30)
T3L141	no	Challenger Deep	CNCB	-	https://download.cncb.ac.cn/gwh/Bacteria/uncultured_bacterium_T3L141_GWHABGV00000000/GWHABGV00000000.genome.fasta.gz	(30)
T3L112	no	Challenger Deep	CNCB	-	https://download.cncb.ac.cn/gwh/Bacteria/uncultured_bacterium_T3L112_GWHABGT00000000/GWHABGT00000000.genome.fasta.gz	(30)
T3L82	no	Challenger Deep	CNCB	-	https://download.cncb.ac.cn/gwh/Bacteria/uncultured_bacterium_T3L82_GWHABGX00000000/GWHABGX00000000.genome.fasta.gz	(30)
T3L142	no	Challenger Deep	CNCB	-	https://download.cncb.ac.cn/gwh/Bacteria/uncultured_bacterium_T3L142_GWHABGW00000000/GWHABGW00000000.genome.fasta.gz	(30)
Euzebyella marina	yes	Mariana Trench (142°30′E, 11°23.036′N)	NCBI	GCF_003687485.1	-	(31)
Roseobacter ponti DSM 106830	yes	Yellow Sea	NCBI	GCF_012932215.1	-	(32)
UWMA-0343	no	-	NCBI	GCA_012959515.1	-	(33)
UWMA-0321	no	-	NCBI	GCA_012959935.1	-	(33)
UWMA-0318	no	-	NCBI	GCA_012960025.1	-	(33)
UWMA-0311	no	-	NCBI	GCA_012960105.1	-	(33)
UWMA-0302	no	-	NCBI	GCA_012960305.1	-	(33)
UWMA-0301	no	-	NCBI	GCA_012960345.1	-	(33)
UWMA-0299	no	-	NCBI	GCA_012960355.1	-	(33)
UWMA-0298	no	-	NCBI	GCA_012960405.1	-	(33)
UWMA-0295	no	USA:Guaymas Basin, 27.51583333 N 111.425 W	NCBI	GCA_012960465.1	-	(33)
UWMA-0291	no	-	NCBI	GCA_012960535.1	-	(33)
UWMA-0281	no	-	NCBI	GCA_012960705.1	-	(33)
UWMA-0278	no	-	NCBI	GCA_012960725.1	-	(33)
UWMA-0282	no	-	NCBI	GCA_012960755.1	-	(33)
UWMA-0273	no	-	NCBI	GCA_012960865.1	-	(33)
UWMA-0261	no	-	NCBI	GCA_012961085.1	-	(33)
UWMA-0260	no	-	NCBI	GCA_012961145.1	-	(33)
UWMA-0258	no	-	NCBI	GCA_012961165.1	-	(33)
UWMA-0141	no	-	NCBI	GCA_012963315.1	-	(33)
UWMA-0145	no	-	NCBI	GCA_012963345.1	-	(33)
UWMA-0138	no	-	NCBI	GCA_012963415.1	-	(33)
UWMA-0137	no	-	NCBI	GCA_012963455.1	-	(33)
UWMA-0127	no	-	NCBI	GCA_012963665.1	-	(33)
UWMA-0124	no	-	NCBI	GCA_012963765.1	-	(33)
UWMA-0122	no	-	NCBI	GCA_012963815.1	-	(33)
UWMA-0116	no	-	NCBI	GCA_012963935.1	-	(33)
UWMA-0112	no	-	NCBI	GCA_012964015.1	-	(33)
UWMA-0111	no	-	NCBI	GCA_012964065.1	-	(33)
UWMA-0109	no	-	NCBI	GCA_012964075.1	-	(33)
UWMA-0100	no	-	NCBI	GCA_012964265.1	-	(33)
UWMA-0097	no	-	NCBI	GCA_012964325.1	-	(33)
UWMA-0092	no	-	NCBI	GCA_012964455.1	-	(33)
UWMA-0085	no	-	NCBI	GCA_012964575.1	-	(33)
UWMA-0082	no	-	NCBI	GCA_012964655.1	-	(33)
UWMA-0081	no	-	NCBI	GCA_012964725.1	-	(33)
UWMA-0076	no	-	NCBI	GCA_012964835.1	-	(33)
UWMA-0062	no	-	NCBI	GCA_012965065.1	-	(33)
UWMA-0063	no	-	NCBI	GCA_012965075.1	-	(33)
UWMA-0057	no	-	NCBI	GCA_012965165.1	-	(33)
UWMA-0055	no	-	NCBI	GCA_012965245.1	-	(33)
UWMA-0054	no	-	NCBI	GCA_012965275.1	-	(33)
UWMA-0049	no	-	NCBI	GCA_012965375.1	-	(33)
UWMA-0039	no	-	NCBI	GCA_012965615.1	-	(33)
UWMA-0037	no	-	NCBI	GCA_012965645.1	-	(33)
UWMA-0036	no	-	NCBI	GCA_012965695.1	-	(33)
UWMA-0032	no	-	NCBI	GCA_012965725.1	-	(33)
UWMA-0014	no	-	NCBI	GCA_012966145.1	-	(33)
UWMA-0007	no	-	NCBI	GCA_012966265.1	-	(33)
UWMA-0008	no	-	NCBI	GCA_012966305.1	-	(33)
UWMA-0006	no	-	NCBI	GCA_012966325.1	-	(33)
UWMA-0003	no	-	NCBI	GCA_012966355.1	-	(33)
HM6_B1	no	Haima cold seep of the South China Sea (SCS) , sediment	NCBI	GCA_018238245.1	-	(34)
HM4_B41	no	Haima cold seep of the South China Sea (SCS) , sediment	NCBI	GCA_018238545.1	-	(34)
Labrenzia aggregata	yes	East China Sea	NCBI	GCF_001932055.2	-	(35)
RF14	yes	Mariana Trench	NCBI	GCF_020882585.1	-	(35)
SDL044	yes	Mariana Trench	NCBI	GCF_020882605.1	-	(35)
ZYF703	yes	Mariana Trench	NCBI	GCF_020882625.1	-	(35)
ZYF612	yes	Mariana Trench	NCBI	GCF_020882645.1	-	(35)
TOA-bin-1029	no	Southern Sea	EMBL-EBI	-	https://www.ebi.ac.uk/biostudies/files/S-BSST451/royo-et-al-2020_TARA-Arctic-HQ-MQ-MAG-set.tar.gz	(36)
TOA-bin-1066	no	Southern Sea	EMBL-EBI	-	https://www.ebi.ac.uk/biostudies/files/S-BSST451/royo-et-al-2020_TARA-Arctic-HQ-MQ-MAG-set.tar.gz	(36)
TOA-bin-1089	no	Southern Sea	EMBL-EBI	-	https://www.ebi.ac.uk/biostudies/files/S-BSST451/royo-et-al-2020_TARA-Arctic-HQ-MQ-MAG-set.tar.gz	(36)
TOA-bin-11	no	Southern Sea	EMBL-EBI	-	https://www.ebi.ac.uk/biostudies/files/S-BSST451/royo-et-al-2020_TARA-Arctic-HQ-MQ-MAG-set.tar.gz	(36)
TOA-bin-1114	no	Southern Sea	EMBL-EBI	-	https://www.ebi.ac.uk/biostudies/files/S-BSST451/royo-et-al-2020_TARA-Arctic-HQ-MQ-MAG-set.tar.gz	(36)
TOA-bin-116	no	Southern Sea	EMBL-EBI	-	https://www.ebi.ac.uk/biostudies/files/S-BSST451/royo-et-al-2020_TARA-Arctic-HQ-MQ-MAG-set.tar.gz	(36)
TOA-bin-1175	no	Southern Sea	EMBL-EBI	-	https://www.ebi.ac.uk/biostudies/files/S-BSST451/royo-et-al-2020_TARA-Arctic-HQ-MQ-MAG-set.tar.gz	(36)
TOA-bin-1187	no	Southern Sea	EMBL-EBI	-	https://www.ebi.ac.uk/biostudies/files/S-BSST451/royo-et-al-2020_TARA-Arctic-HQ-MQ-MAG-set.tar.gz	(36)
TOA-bin-1204	no	Southern Sea	EMBL-EBI	-	https://www.ebi.ac.uk/biostudies/files/S-BSST451/royo-et-al-2020_TARA-Arctic-HQ-MQ-MAG-set.tar.gz	(36)
TOA-bin-1235	no	Southern Sea	EMBL-EBI	-	https://www.ebi.ac.uk/biostudies/files/S-BSST451/royo-et-al-2020_TARA-Arctic-HQ-MQ-MAG-set.tar.gz	(36)
TOA-bin-1243	no	Southern Sea	EMBL-EBI	-	https://www.ebi.ac.uk/biostudies/files/S-BSST451/royo-et-al-2020_TARA-Arctic-HQ-MQ-MAG-set.tar.gz	(36)
TOA-bin-1246	no	Southern Sea	EMBL-EBI	-	https://www.ebi.ac.uk/biostudies/files/S-BSST451/royo-et-al-2020_TARA-Arctic-HQ-MQ-MAG-set.tar.gz	(36)
TOA-bin-1281	no	Southern Sea	EMBL-EBI	-	https://www.ebi.ac.uk/biostudies/files/S-BSST451/royo-et-al-2020_TARA-Arctic-HQ-MQ-MAG-set.tar.gz	(36)
TOA-bin-1305	no	Southern Sea	EMBL-EBI	-	https://www.ebi.ac.uk/biostudies/files/S-BSST451/royo-et-al-2020_TARA-Arctic-HQ-MQ-MAG-set.tar.gz	(36)
TOA-bin-1345	no	Southern Sea	EMBL-EBI	-	https://www.ebi.ac.uk/biostudies/files/S-BSST451/royo-et-al-2020_TARA-Arctic-HQ-MQ-MAG-set.tar.gz	(36)
TOA-bin-1371	no	Southern Sea	EMBL-EBI	-	https://www.ebi.ac.uk/biostudies/files/S-BSST451/royo-et-al-2020_TARA-Arctic-HQ-MQ-MAG-set.tar.gz	(36)
TOA-bin-1392	no	Southern Sea	EMBL-EBI	-	https://www.ebi.ac.uk/biostudies/files/S-BSST451/royo-et-al-2020_TARA-Arctic-HQ-MQ-MAG-set.tar.gz	(36)
TOA-bin-1403	no	Southern Sea	EMBL-EBI	-	https://www.ebi.ac.uk/biostudies/files/S-BSST451/royo-et-al-2020_TARA-Arctic-HQ-MQ-MAG-set.tar.gz	(36)
TOA-bin-1416	no	Southern Sea	EMBL-EBI	-	https://www.ebi.ac.uk/biostudies/files/S-BSST451/royo-et-al-2020_TARA-Arctic-HQ-MQ-MAG-set.tar.gz	(36)
TOA-bin-143	no	Southern Sea	EMBL-EBI	-	https://www.ebi.ac.uk/biostudies/files/S-BSST451/royo-et-al-2020_TARA-Arctic-HQ-MQ-MAG-set.tar.gz	(36)
TOA-bin-1453	no	Southern Sea	EMBL-EBI	-	https://www.ebi.ac.uk/biostudies/files/S-BSST451/royo-et-al-2020_TARA-Arctic-HQ-MQ-MAG-set.tar.gz	(36)
TOA-bin-1481	no	Southern Sea	EMBL-EBI	-	https://www.ebi.ac.uk/biostudies/files/S-BSST451/royo-et-al-2020_TARA-Arctic-HQ-MQ-MAG-set.tar.gz	(36)
TOA-bin-1487	no	Southern Sea	EMBL-EBI	-	https://www.ebi.ac.uk/biostudies/files/S-BSST451/royo-et-al-2020_TARA-Arctic-HQ-MQ-MAG-set.tar.gz	(36)
TOA-bin-1493	no	Southern Sea	EMBL-EBI	-	https://www.ebi.ac.uk/biostudies/files/S-BSST451/royo-et-al-2020_TARA-Arctic-HQ-MQ-MAG-set.tar.gz	(36)
TOA-bin-150	no	Southern Sea	EMBL-EBI	-	https://www.ebi.ac.uk/biostudies/files/S-BSST451/royo-et-al-2020_TARA-Arctic-HQ-MQ-MAG-set.tar.gz	(36)
TOA-bin-1514	no	Southern Sea	EMBL-EBI	-	https://www.ebi.ac.uk/biostudies/files/S-BSST451/royo-et-al-2020_TARA-Arctic-HQ-MQ-MAG-set.tar.gz	(36)
TOA-bin-1562	no	Southern Sea	EMBL-EBI	-	https://www.ebi.ac.uk/biostudies/files/S-BSST451/royo-et-al-2020_TARA-Arctic-HQ-MQ-MAG-set.tar.gz	(36)
TOA-bin-161	no	Southern Sea	EMBL-EBI	-	https://www.ebi.ac.uk/biostudies/files/S-BSST451/royo-et-al-2020_TARA-Arctic-HQ-MQ-MAG-set.tar.gz	(36)
TOA-bin-1663	no	Southern Sea	EMBL-EBI	-	https://www.ebi.ac.uk/biostudies/files/S-BSST451/royo-et-al-2020_TARA-Arctic-HQ-MQ-MAG-set.tar.gz	(36)
TOA-bin-1680	no	Southern Sea	EMBL-EBI	-	https://www.ebi.ac.uk/biostudies/files/S-BSST451/royo-et-al-2020_TARA-Arctic-HQ-MQ-MAG-set.tar.gz	(36)
TOA-bin-1696	no	Southern Sea	EMBL-EBI	-	https://www.ebi.ac.uk/biostudies/files/S-BSST451/royo-et-al-2020_TARA-Arctic-HQ-MQ-MAG-set.tar.gz	(36)
TOA-bin-1737	no	Southern Sea	EMBL-EBI	-	https://www.ebi.ac.uk/biostudies/files/S-BSST451/royo-et-al-2020_TARA-Arctic-HQ-MQ-MAG-set.tar.gz	(36)
TOA-bin-1743	no	Southern Sea	EMBL-EBI	-	https://www.ebi.ac.uk/biostudies/files/S-BSST451/royo-et-al-2020_TARA-Arctic-HQ-MQ-MAG-set.tar.gz	(36)
TOA-bin-177	no	Southern Sea	EMBL-EBI	-	https://www.ebi.ac.uk/biostudies/files/S-BSST451/royo-et-al-2020_TARA-Arctic-HQ-MQ-MAG-set.tar.gz	(36)
TOA-bin-1791	no	Southern Sea	EMBL-EBI	-	https://www.ebi.ac.uk/biostudies/files/S-BSST451/royo-et-al-2020_TARA-Arctic-HQ-MQ-MAG-set.tar.gz	(36)
TOA-bin-1835	no	Southern Sea	EMBL-EBI	-	https://www.ebi.ac.uk/biostudies/files/S-BSST451/royo-et-al-2020_TARA-Arctic-HQ-MQ-MAG-set.tar.gz	(36)
TOA-bin-1864	no	Southern Sea	EMBL-EBI	-	https://www.ebi.ac.uk/biostudies/files/S-BSST451/royo-et-al-2020_TARA-Arctic-HQ-MQ-MAG-set.tar.gz	(36)
TOA-bin-1913	no	Southern Sea	EMBL-EBI	-	https://www.ebi.ac.uk/biostudies/files/S-BSST451/royo-et-al-2020_TARA-Arctic-HQ-MQ-MAG-set.tar.gz	(36)
TOA-bin-1949	no	Southern Sea	EMBL-EBI	-	https://www.ebi.ac.uk/biostudies/files/S-BSST451/royo-et-al-2020_TARA-Arctic-HQ-MQ-MAG-set.tar.gz	(36)
TOA-bin-1951	no	Southern Sea	EMBL-EBI	-	https://www.ebi.ac.uk/biostudies/files/S-BSST451/royo-et-al-2020_TARA-Arctic-HQ-MQ-MAG-set.tar.gz	(36)
TOA-bin-1977	no	Southern Sea	EMBL-EBI	-	https://www.ebi.ac.uk/biostudies/files/S-BSST451/royo-et-al-2020_TARA-Arctic-HQ-MQ-MAG-set.tar.gz	(36)
TOA-bin-20	no	Southern Sea	EMBL-EBI	-	https://www.ebi.ac.uk/biostudies/files/S-BSST451/royo-et-al-2020_TARA-Arctic-HQ-MQ-MAG-set.tar.gz	(36)
TOA-bin-2001	no	Southern Sea	EMBL-EBI	-	https://www.ebi.ac.uk/biostudies/files/S-BSST451/royo-et-al-2020_TARA-Arctic-HQ-MQ-MAG-set.tar.gz	(36)
TOA-bin-2020	no	Southern Sea	EMBL-EBI	-	https://www.ebi.ac.uk/biostudies/files/S-BSST451/royo-et-al-2020_TARA-Arctic-HQ-MQ-MAG-set.tar.gz	(36)
TOA-bin-2065	no	Southern Sea	EMBL-EBI	-	https://www.ebi.ac.uk/biostudies/files/S-BSST451/royo-et-al-2020_TARA-Arctic-HQ-MQ-MAG-set.tar.gz	(36)
TOA-bin-2086	no	Southern Sea	EMBL-EBI	-	https://www.ebi.ac.uk/biostudies/files/S-BSST451/royo-et-al-2020_TARA-Arctic-HQ-MQ-MAG-set.tar.gz	(36)
TOA-bin-2094	no	Southern Sea	EMBL-EBI	-	https://www.ebi.ac.uk/biostudies/files/S-BSST451/royo-et-al-2020_TARA-Arctic-HQ-MQ-MAG-set.tar.gz	(36)
TOA-bin-2115	no	Southern Sea	EMBL-EBI	-	https://www.ebi.ac.uk/biostudies/files/S-BSST451/royo-et-al-2020_TARA-Arctic-HQ-MQ-MAG-set.tar.gz	(36)
TOA-bin-2118	no	Southern Sea	EMBL-EBI	-	https://www.ebi.ac.uk/biostudies/files/S-BSST451/royo-et-al-2020_TARA-Arctic-HQ-MQ-MAG-set.tar.gz	(36)
TOA-bin-2127	no	Southern Sea	EMBL-EBI	-	https://www.ebi.ac.uk/biostudies/files/S-BSST451/royo-et-al-2020_TARA-Arctic-HQ-MQ-MAG-set.tar.gz	(36)
TOA-bin-222	no	Southern Sea	EMBL-EBI	-	https://www.ebi.ac.uk/biostudies/files/S-BSST451/royo-et-al-2020_TARA-Arctic-HQ-MQ-MAG-set.tar.gz	(36)
TOA-bin-2234	no	Southern Sea	EMBL-EBI	-	https://www.ebi.ac.uk/biostudies/files/S-BSST451/royo-et-al-2020_TARA-Arctic-HQ-MQ-MAG-set.tar.gz	(36)
TOA-bin-2240	no	Southern Sea	EMBL-EBI	-	https://www.ebi.ac.uk/biostudies/files/S-BSST451/royo-et-al-2020_TARA-Arctic-HQ-MQ-MAG-set.tar.gz	(36)
TOA-bin-2264	no	Southern Sea	EMBL-EBI	-	https://www.ebi.ac.uk/biostudies/files/S-BSST451/royo-et-al-2020_TARA-Arctic-HQ-MQ-MAG-set.tar.gz	(36)
TOA-bin-2285	no	Southern Sea	EMBL-EBI	-	https://www.ebi.ac.uk/biostudies/files/S-BSST451/royo-et-al-2020_TARA-Arctic-HQ-MQ-MAG-set.tar.gz	(36)
TOA-bin-2328	no	Southern Sea	EMBL-EBI	-	https://www.ebi.ac.uk/biostudies/files/S-BSST451/royo-et-al-2020_TARA-Arctic-HQ-MQ-MAG-set.tar.gz	(36)
TOA-bin-2405	no	Southern Sea	EMBL-EBI	-	https://www.ebi.ac.uk/biostudies/files/S-BSST451/royo-et-al-2020_TARA-Arctic-HQ-MQ-MAG-set.tar.gz	(36)
TOA-bin-2410	no	Southern Sea	EMBL-EBI	-	https://www.ebi.ac.uk/biostudies/files/S-BSST451/royo-et-al-2020_TARA-Arctic-HQ-MQ-MAG-set.tar.gz	(36)
TOA-bin-2461	no	Southern Sea	EMBL-EBI	-	https://www.ebi.ac.uk/biostudies/files/S-BSST451/royo-et-al-2020_TARA-Arctic-HQ-MQ-MAG-set.tar.gz	(36)
TOA-bin-252	no	Southern Sea	EMBL-EBI	-	https://www.ebi.ac.uk/biostudies/files/S-BSST451/royo-et-al-2020_TARA-Arctic-HQ-MQ-MAG-set.tar.gz	(36)
TOA-bin-2542	no	Southern Sea	EMBL-EBI	-	https://www.ebi.ac.uk/biostudies/files/S-BSST451/royo-et-al-2020_TARA-Arctic-HQ-MQ-MAG-set.tar.gz	(36)
TOA-bin-2544	no	Southern Sea	EMBL-EBI	-	https://www.ebi.ac.uk/biostudies/files/S-BSST451/royo-et-al-2020_TARA-Arctic-HQ-MQ-MAG-set.tar.gz	(36)
TOA-bin-2571	no	Southern Sea	EMBL-EBI	-	https://www.ebi.ac.uk/biostudies/files/S-BSST451/royo-et-al-2020_TARA-Arctic-HQ-MQ-MAG-set.tar.gz	(36)
TOA-bin-2611	no	Southern Sea	EMBL-EBI	-	https://www.ebi.ac.uk/biostudies/files/S-BSST451/royo-et-al-2020_TARA-Arctic-HQ-MQ-MAG-set.tar.gz	(36)
TOA-bin-2720	no	Southern Sea	EMBL-EBI	-	https://www.ebi.ac.uk/biostudies/files/S-BSST451/royo-et-al-2020_TARA-Arctic-HQ-MQ-MAG-set.tar.gz	(36)
TOA-bin-2807	no	Southern Sea	EMBL-EBI	-	https://www.ebi.ac.uk/biostudies/files/S-BSST451/royo-et-al-2020_TARA-Arctic-HQ-MQ-MAG-set.tar.gz	(36)
TOA-bin-2832	no	Southern Sea	EMBL-EBI	-	https://www.ebi.ac.uk/biostudies/files/S-BSST451/royo-et-al-2020_TARA-Arctic-HQ-MQ-MAG-set.tar.gz	(36)
TOA-bin-2849	no	Southern Sea	EMBL-EBI	-	https://www.ebi.ac.uk/biostudies/files/S-BSST451/royo-et-al-2020_TARA-Arctic-HQ-MQ-MAG-set.tar.gz	(36)
TOA-bin-2872	no	Southern Sea	EMBL-EBI	-	https://www.ebi.ac.uk/biostudies/files/S-BSST451/royo-et-al-2020_TARA-Arctic-HQ-MQ-MAG-set.tar.gz	(36)
TOA-bin-2913	no	Southern Sea	EMBL-EBI	-	https://www.ebi.ac.uk/biostudies/files/S-BSST451/royo-et-al-2020_TARA-Arctic-HQ-MQ-MAG-set.tar.gz	(36)
TOA-bin-2942	no	Southern Sea	EMBL-EBI	-	https://www.ebi.ac.uk/biostudies/files/S-BSST451/royo-et-al-2020_TARA-Arctic-HQ-MQ-MAG-set.tar.gz	(36)
TOA-bin-2953	no	Southern Sea	EMBL-EBI	-	https://www.ebi.ac.uk/biostudies/files/S-BSST451/royo-et-al-2020_TARA-Arctic-HQ-MQ-MAG-set.tar.gz	(36)
TOA-bin-3024	no	Southern Sea	EMBL-EBI	-	https://www.ebi.ac.uk/biostudies/files/S-BSST451/royo-et-al-2020_TARA-Arctic-HQ-MQ-MAG-set.tar.gz	(36)
TOA-bin-3120	no	Southern Sea	EMBL-EBI	-	https://www.ebi.ac.uk/biostudies/files/S-BSST451/royo-et-al-2020_TARA-Arctic-HQ-MQ-MAG-set.tar.gz	(36)
TOA-bin-3133	no	Southern Sea	EMBL-EBI	-	https://www.ebi.ac.uk/biostudies/files/S-BSST451/royo-et-al-2020_TARA-Arctic-HQ-MQ-MAG-set.tar.gz	(36)
TOA-bin-3180	no	Southern Sea	EMBL-EBI	-	https://www.ebi.ac.uk/biostudies/files/S-BSST451/royo-et-al-2020_TARA-Arctic-HQ-MQ-MAG-set.tar.gz	(36)
TOA-bin-3265	no	Southern Sea	EMBL-EBI	-	https://www.ebi.ac.uk/biostudies/files/S-BSST451/royo-et-al-2020_TARA-Arctic-HQ-MQ-MAG-set.tar.gz	(36)
TOA-bin-3266	no	Southern Sea	EMBL-EBI	-	https://www.ebi.ac.uk/biostudies/files/S-BSST451/royo-et-al-2020_TARA-Arctic-HQ-MQ-MAG-set.tar.gz	(36)
TOA-bin-3275	no	Southern Sea	EMBL-EBI	-	https://www.ebi.ac.uk/biostudies/files/S-BSST451/royo-et-al-2020_TARA-Arctic-HQ-MQ-MAG-set.tar.gz	(36)
TOA-bin-3291	no	Southern Sea	EMBL-EBI	-	https://www.ebi.ac.uk/biostudies/files/S-BSST451/royo-et-al-2020_TARA-Arctic-HQ-MQ-MAG-set.tar.gz	(36)
TOA-bin-3320	no	Southern Sea	EMBL-EBI	-	https://www.ebi.ac.uk/biostudies/files/S-BSST451/royo-et-al-2020_TARA-Arctic-HQ-MQ-MAG-set.tar.gz	(36)
TOA-bin-3322	no	Southern Sea	EMBL-EBI	-	https://www.ebi.ac.uk/biostudies/files/S-BSST451/royo-et-al-2020_TARA-Arctic-HQ-MQ-MAG-set.tar.gz	(36)
TOA-bin-3364	no	Southern Sea	EMBL-EBI	-	https://www.ebi.ac.uk/biostudies/files/S-BSST451/royo-et-al-2020_TARA-Arctic-HQ-MQ-MAG-set.tar.gz	(36)
TOA-bin-3379	no	Southern Sea	EMBL-EBI	-	https://www.ebi.ac.uk/biostudies/files/S-BSST451/royo-et-al-2020_TARA-Arctic-HQ-MQ-MAG-set.tar.gz	(36)
TOA-bin-3390	no	Southern Sea	EMBL-EBI	-	https://www.ebi.ac.uk/biostudies/files/S-BSST451/royo-et-al-2020_TARA-Arctic-HQ-MQ-MAG-set.tar.gz	(36)
TOA-bin-35	no	Southern Sea	EMBL-EBI	-	https://www.ebi.ac.uk/biostudies/files/S-BSST451/royo-et-al-2020_TARA-Arctic-HQ-MQ-MAG-set.tar.gz	(36)
TOA-bin-3515	no	Southern Sea	EMBL-EBI	-	https://www.ebi.ac.uk/biostudies/files/S-BSST451/royo-et-al-2020_TARA-Arctic-HQ-MQ-MAG-set.tar.gz	(36)
TOA-bin-352	no	Southern Sea	EMBL-EBI	-	https://www.ebi.ac.uk/biostudies/files/S-BSST451/royo-et-al-2020_TARA-Arctic-HQ-MQ-MAG-set.tar.gz	(36)
TOA-bin-398	no	Southern Sea	EMBL-EBI	-	https://www.ebi.ac.uk/biostudies/files/S-BSST451/royo-et-al-2020_TARA-Arctic-HQ-MQ-MAG-set.tar.gz	(36)
TOA-bin-417	no	Southern Sea	EMBL-EBI	-	https://www.ebi.ac.uk/biostudies/files/S-BSST451/royo-et-al-2020_TARA-Arctic-HQ-MQ-MAG-set.tar.gz	(36)
TOA-bin-426	no	Southern Sea	EMBL-EBI	-	https://www.ebi.ac.uk/biostudies/files/S-BSST451/royo-et-al-2020_TARA-Arctic-HQ-MQ-MAG-set.tar.gz	(36)
TOA-bin-455	no	Southern Sea	EMBL-EBI	-	https://www.ebi.ac.uk/biostudies/files/S-BSST451/royo-et-al-2020_TARA-Arctic-HQ-MQ-MAG-set.tar.gz	(36)
TOA-bin-46	no	Southern Sea	EMBL-EBI	-	https://www.ebi.ac.uk/biostudies/files/S-BSST451/royo-et-al-2020_TARA-Arctic-HQ-MQ-MAG-set.tar.gz	(36)
TOA-bin-48	no	Southern Sea	EMBL-EBI	-	https://www.ebi.ac.uk/biostudies/files/S-BSST451/royo-et-al-2020_TARA-Arctic-HQ-MQ-MAG-set.tar.gz	(36)
TOA-bin-538	no	Southern Sea	EMBL-EBI	-	https://www.ebi.ac.uk/biostudies/files/S-BSST451/royo-et-al-2020_TARA-Arctic-HQ-MQ-MAG-set.tar.gz	(36)
TOA-bin-580	no	Southern Sea	EMBL-EBI	-	https://www.ebi.ac.uk/biostudies/files/S-BSST451/royo-et-al-2020_TARA-Arctic-HQ-MQ-MAG-set.tar.gz	(36)
TOA-bin-6	no	Southern Sea	EMBL-EBI	-	https://www.ebi.ac.uk/biostudies/files/S-BSST451/royo-et-al-2020_TARA-Arctic-HQ-MQ-MAG-set.tar.gz	(36)
TOA-bin-659	no	Southern Sea	EMBL-EBI	-	https://www.ebi.ac.uk/biostudies/files/S-BSST451/royo-et-al-2020_TARA-Arctic-HQ-MQ-MAG-set.tar.gz	(36)
TOA-bin-689	no	Southern Sea	EMBL-EBI	-	https://www.ebi.ac.uk/biostudies/files/S-BSST451/royo-et-al-2020_TARA-Arctic-HQ-MQ-MAG-set.tar.gz	(36)
TOA-bin-782	no	Southern Sea	EMBL-EBI	-	https://www.ebi.ac.uk/biostudies/files/S-BSST451/royo-et-al-2020_TARA-Arctic-HQ-MQ-MAG-set.tar.gz	(36)
TOA-bin-812	no	Southern Sea	EMBL-EBI	-	https://www.ebi.ac.uk/biostudies/files/S-BSST451/royo-et-al-2020_TARA-Arctic-HQ-MQ-MAG-set.tar.gz	(36)
TOA-bin-818	no	Southern Sea	EMBL-EBI	-	https://www.ebi.ac.uk/biostudies/files/S-BSST451/royo-et-al-2020_TARA-Arctic-HQ-MQ-MAG-set.tar.gz	(36)
TOA-bin-823	no	Southern Sea	EMBL-EBI	-	https://www.ebi.ac.uk/biostudies/files/S-BSST451/royo-et-al-2020_TARA-Arctic-HQ-MQ-MAG-set.tar.gz	(36)
TOA-bin-826	no	Southern Sea	EMBL-EBI	-	https://www.ebi.ac.uk/biostudies/files/S-BSST451/royo-et-al-2020_TARA-Arctic-HQ-MQ-MAG-set.tar.gz	(36)
TOA-bin-841	no	Southern Sea	EMBL-EBI	-	https://www.ebi.ac.uk/biostudies/files/S-BSST451/royo-et-al-2020_TARA-Arctic-HQ-MQ-MAG-set.tar.gz	(36)
TOA-bin-896	no	Southern Sea	EMBL-EBI	-	https://www.ebi.ac.uk/biostudies/files/S-BSST451/royo-et-al-2020_TARA-Arctic-HQ-MQ-MAG-set.tar.gz	(36)
TOA-bin-908	no	Southern Sea	EMBL-EBI	-	https://www.ebi.ac.uk/biostudies/files/S-BSST451/royo-et-al-2020_TARA-Arctic-HQ-MQ-MAG-set.tar.gz	(36)
TOA-bin-977	no	Southern Sea	EMBL-EBI	-	https://www.ebi.ac.uk/biostudies/files/S-BSST451/royo-et-al-2020_TARA-Arctic-HQ-MQ-MAG-set.tar.gz	(36)
TOA-bin-999	no	Southern Sea	EMBL-EBI	-	https://www.ebi.ac.uk/biostudies/files/S-BSST451/royo-et-al-2020_TARA-Arctic-HQ-MQ-MAG-set.tar.gz	(36)
P-ubique_HTCC1062	yes	Newport, Oregon	NCBI	GCF_000012345.1	-	(37)
P-ubique_HTCC1002	yes	Newport, Oregon	NCBI	GCF_000153525.1	-	(37)
P-ubique_HTCC7211	yes	Sargasso, BATS 10m	NCBI	GCF_000155895.1	-	(37)
P-ubique_HTCC1040	yes	Newport, Oregon	NCBI	GCF_000384455.1	-	(37)
SCGC_AAA288-E13	no	Aloha station 770m	NCBI	GCA_000504605.1	-	(37)
SCGC_AAA240-E13	no	Aloha station 770m	NCBI	GCA_000504625.1	-	(37)
SCGC_AAA288-N07	no	Aloha station 770m	NCBI	GCA_000513055.1	-	(37)
SCGC_AAA288-G21	no	Aloha station 770m	NCBI	GCA_000513075.1	-	(37)
ETNP-300m-SAG-E2	no	ETNP 300m	NCBI	GCA_001719355.1	-	(37)
ETNP-300m-SAG-B2	no	ETNP 300m	NCBI	GCA_001719415.1	-	(37)
Baikal-G1	no	Lake Baikal	NCBI	GCA_002737675.1	-	(37)
PEL6_WB7_3xB_003	no	Chattahoochee River	NCBI	GCA_010021145.1	-	(37)
PEL6_WB7_3xF_003	no	Chattahoochee River	NCBI	GCA_010024265.1	-	(37)
PEL8_WB8_4xE_005	no	Chattahoochee River	NCBI	GCA_010029875.1	-	(37)
PEL8_WB8_4xD_006	no	Chattahoochee River	NCBI	GCA_010032305.1	-	(37)
HIMB30	no	-	NCBI	GCF_000227525.1	-	(38)
Gammaproteobacteria bacterium UBA7820	no	-	NCBI	GCA_002480175.1	-	(38)
UBA8357	no	-	NCBI	GCA_003486065.1	-	(38)
AG-896-J04	no	-	NCBI	GCA_902528165.1	-	(38)
AG-898-O07	no	-	NCBI	GCA_902536515.1	-	(38)
AG--900-B21	no	-	NCBI	GCA_902541775.1	-	(38)
AG-905-C17	no	-	NCBI	GCA_902558075.1	-	(38)
B9_G4	no	-	NCBI	GCA_003647025.1	-	(39)
B2_G11	no	-	NCBI	GCA_003647035.1	-	(39)
Meg22_46_Bin_53	no	-	NCBI	GCA_019306705.1	-	(39)
Meg22_46_Bin_186	no	-	NCBI	GCA_019306915.1	-	(39)
Meg22_24_Bin_86	no	-	NCBI	GCA_019307225.1	-	(39)
Meg22_24_Bin_161	no	-	NCBI	GCA_019307595.1	-	(39)
Meg22_24_Bin_132	no	-	NCBI	GCA_019307675.1	-	(39)
Meg22_02_Bin_93	no	-	NCBI	GCA_019309605.1	-	(39)
Meg22_02_Bin_22	no	-	NCBI	GCA_019309805.1	-	(39)
Meg22_02_Bin_101	no	-	NCBI	GCA_019309995.1	-	(39)
Meg19_46_Bin_93	no	-	NCBI	GCA_019310045.1	-	(39)
Meg19_46_Bin_67	no	-	NCBI	GCA_019310085.1	-	(39)
Meg19_02_Bin_90	no	-	NCBI	GCA_019310905.1	-	(39)
Meg19_02_Bin_44	no	-	NCBI	GCA_019311005.1	-	(39)
Meg19_02_Bin_141	no	-	NCBI	GCA_019311085.1	-	(39)
MB1D_Bin_6	no	-	NCBI	GCA_019313145.1	-	(39)
AB_69_Bin_99	no	-	NCBI	GCA_019313265.1	-	(39)
AB_69_Bin_68	no	-	NCBI	GCA_019313325.1	-	(39)
AB_69_Bin_180	no	-	NCBI	GCA_019313545.1	-	(39)
AB_1215_Bin_95	no	-	NCBI	GCA_019313915.1	-	(39)
AB_03_Bin_61	no	-	NCBI	GCA_019314285.1	-	(39)
AB_03_Bin_130	no	-	NCBI	GCA_019314505.1	-	(39)
Jannaschia sp EhC01	yes	-	NCBI	GCF_001650845.1	-	(40)
Nioella sediminis JS7-11	yes	-	NCBI	GCF_001879695.1	-	(40)
Roseicyclus mahoneyensis DSM 16097	yes	-	NCBI	GCA_003148775.1	-	(40)
HKCCA1065	no	-	NCBI	GCA_015689655.1	-	(40)
LSUCC0387	no	-	NCBI	GCA_015689775.1	-	(40)
HKCCA1288	no	-	NCBI	GCA_015693905.1	-	(40)
Thalassobacter stenotrophicus DSM 16310	yes	-	NCBI	GCF_900141945.1	-	(40)
SS bin9	no	Middle Park Beach, Port Phillip Bay。37.851342°S, 144.954377°E	NCBI	GCA_013003535.1	-	(41)
SS bin 52	no	Middle Park Beach, Port Phillip Bay。37.851342°S, 144.954377°E	NCBI	GCA_013002175.1	-	(41)
SS bin 112	no	Middle Park Beach, Port Phillip Bay。37.851342°S, 144.954377°E	NCBI	GCA_013001245.1	-	(41)
SS bin 119	no	Middle Park Beach, Port Phillip Bay。37.851342°S, 144.954377°E	NCBI	GCA_013001065.1	-	(41)
SS bin 31	no	Middle Park Beach, Port Phillip Bay。37.851342°S, 144.954377°E	NCBI	GCA_013003325.1	-	(41)
SS bin 103	no	Middle Park Beach, Port Phillip Bay。37.851342°S, 144.954377°E	NCBI	GCA_013001425.1	-	(41)
DS bin 11	no	Middle Park Beach, Port Phillip Bay。37.851342°S, 144.954377°E	NCBI	GCA_013003705.1	-	(41)
DS bin 12	no	Middle Park Beach, Port Phillip Bay。37.851342°S, 144.954377°E	NCBI	GCA_013003675.1	-	(41)
SS bin 85	no	Middle Park Beach, Port Phillip Bay。37.851342°S, 144.954377°E	NCBI	GCA_013001805.1	-	(41)
SS bin 38	no	Middle Park Beach, Port Phillip Bay。37.851342°S, 144.954377°E	NCBI	GCA_013002355.1	-	(41)
MED745	no	-	NCBI	GCA_002690525.1	-	(42)
JCVI-SC AAA005	no	-	NCBI	GCF_000224765.1	-	(42)
CPC295	no	-	NCBI	GCA_002684675.1	-	(42)
NP14	no	-	NCBI	GCA_002730365.1	-	(42)
CPC61	no	-	NCBI	GCA_002683655.1	-	(42)
UBA6967	no	-	NCBI	GCA_002450295.1	-	(42)
lautmerah10	no	-	NCBI	GCA_001469005.1	-	(42)
REDSEA-S11_B7	no	-	NCBI	GCA_001627675.1	-	(42)
MED631	no	-	NCBI	GCA_002689755.1	-	(42)
TMED154	no	-	NCBI	GCA_002169915.1	-	(42)
REDSEA-S06_B4	no	-	NCBI	GCA_001627685.1	-	(42)
REDSEA-S05_B4	no	-	NCBI	GCA_001627915.1	-	(42)
REDSEA-S36_B13	no	-	NCBI	GCA_001627895.1	-	(42)
SP68	no	-	NCBI	GCA_002716165.1	-	(42)
REDSEA-S45_B3	no	-	NCBI	GCA_001627845.1	-	(42)
REDSEA-S09_B3	no	-	NCBI	GCA_001627795.1	-	(42)
REDSEA-S27_B3	no	-	NCBI	GCA_001627865.1	-	(42)
REDSEA-S33_B4	no	-	NCBI	GCA_001627735.1	-	(42)
REDSEA-S21_B5	no	-	NCBI	GCA_001627815.1	-	(42)
REDSEA-S39_B5	no	-	NCBI	GCA_001627835.1	-	(42)
REDSEA-S15_B6	no	-	NCBI	GCA_001627755.1	-	(42)
REDSEA-S26_B7	no	-	NCBI	GCA_001627955.1	-	(42)
REDSEA-S14_B10	no	-	NCBI	GCA_001627975.1	-	(42)
REDSEA-S08_B7	no	-	NCBI	GCA_001627765.1	-	(42)
SAT125	no	-	NCBI	GCA_002714625.1	-	(42)
SCGC AB-629-J17	no	-	NCBI	GCA_000375785.1	-	(42)
SCGC AB-629-O05	no	-	NCBI	GCA_000375805.1	-	(42)
SCGC AAA001-C10	no	-	NCBI	GCF_000213335.1	-	(42)
SAR324-CTD7B	no	-	NCBI	GCA_002082305.1	-	(42)
SAR324-CTD10	no	-	NCBI	GCA_002082295.1	-	(42)
SAR324-CTD7A-1	no	-	NCBI	GCA_002082535.1	-	(42)
SCGC AAA003-F15	no	-	NCBI	GCF_000484715.1	-	(42)
SAR324-CTD7A-2	no	-	NCBI	GCA_002082285.1	-	(42)
MAG_62	no	Southern Sea	NCBI	GCA_905170405.1	-	(43)
MAG_103	no	Southern Sea	NCBI	GCA_905170425.1	-	(43)
Ruegeria sp. HKCCD6428	yes	Kiu Tsui Chau (N 22°22′04.4″ E 114°17′42.0″)、Wong Wan Chau (N 22°31′31.2″ E 114°19′00.1″) 、Ngo Mei Chau (N 22°31′47.2″ E 114°19′02.9″)、Chek Chau (N 22°30′03.3″ E 114°21′22.7″)	NCBI	GCF_013110595.1	-	(44)
Ruegeria sp. HKCCD6604	yes	Kiu Tsui Chau (N 22°22′04.4″ E 114°17′42.0″)、Wong Wan Chau (N 22°31′31.2″ E 114°19′00.1″) 、Ngo Mei Chau (N 22°31′47.2″ E 114°19′02.9″)、Chek Chau (N 22°30′03.3″ E 114°21′22.7″)	NCBI	GCF_013110635.1	-	(44)
Ruegeria atlantica	yes	Kiu Tsui Chau (N 22°22′04.4″ E 114°17′42.0″)、Wong Wan Chau (N 22°31′31.2″ E 114°19′00.1″) 、Ngo Mei Chau (N 22°31′47.2″ E 114°19′02.9″)、Chek Chau (N 22°30′03.3″ E 114°21′22.7″)	NCBI	GCF_013110645.1	-	(44)
Ruegeria sp. HKCCD6228	yes	Kiu Tsui Chau (N 22°22′04.4″ E 114°17′42.0″)、Wong Wan Chau (N 22°31′31.2″ E 114°19′00.1″) 、Ngo Mei Chau (N 22°31′47.2″ E 114°19′02.9″)、Chek Chau (N 22°30′03.3″ E 114°21′22.7″)	NCBI	GCF_013110675.1	-	(44)
Ruegeria sp. HKCCD6157	yes	Kiu Tsui Chau (N 22°22′04.4″ E 114°17′42.0″)、Wong Wan Chau (N 22°31′31.2″ E 114°19′00.1″) 、Ngo Mei Chau (N 22°31′47.2″ E 114°19′02.9″)、Chek Chau (N 22°30′03.3″ E 114°21′22.7″)	NCBI	GCF_013110685.1	-	(44)
Ruegeria atlantica	yes	Kiu Tsui Chau (N 22°22′04.4″ E 114°17′42.0″)、Wong Wan Chau (N 22°31′31.2″ E 114°19′00.1″) 、Ngo Mei Chau (N 22°31′47.2″ E 114°19′02.9″)、Chek Chau (N 22°30′03.3″ E 114°21′22.7″)	NCBI	GCF_013110705.1	-	(44)
Ruegeria sp. HKCCD7319	yes	Kiu Tsui Chau (N 22°22′04.4″ E 114°17′42.0″)、Wong Wan Chau (N 22°31′31.2″ E 114°19′00.1″) 、Ngo Mei Chau (N 22°31′47.2″ E 114°19′02.9″)、Chek Chau (N 22°30′03.3″ E 114°21′22.7″)	NCBI	GCF_013110715.1	-	(44)
Ruegeria sp. HKCCD7318	yes	Kiu Tsui Chau (N 22°22′04.4″ E 114°17′42.0″)、Wong Wan Chau (N 22°31′31.2″ E 114°19′00.1″) 、Ngo Mei Chau (N 22°31′47.2″ E 114°19′02.9″)、Chek Chau (N 22°30′03.3″ E 114°21′22.7″)	NCBI	GCF_013110755.1	-	(44)
Ruegeria sp. HKCCD7296	yes	Kiu Tsui Chau (N 22°22′04.4″ E 114°17′42.0″)、Wong Wan Chau (N 22°31′31.2″ E 114°19′00.1″) 、Ngo Mei Chau (N 22°31′47.2″ E 114°19′02.9″)、Chek Chau (N 22°30′03.3″ E 114°21′22.7″)	NCBI	GCF_013110775.1	-	(44)
Ruegeria sp. HKCCD5851	yes	Kiu Tsui Chau (N 22°22′04.4″ E 114°17′42.0″)、Wong Wan Chau (N 22°31′31.2″ E 114°19′00.1″) 、Ngo Mei Chau (N 22°31′47.2″ E 114°19′02.9″)、Chek Chau (N 22°30′03.3″ E 114°21′22.7″)	NCBI	GCF_013110805.1	-	(44)
Ruegeria sp. HKCCD5849	yes	Kiu Tsui Chau (N 22°22′04.4″ E 114°17′42.0″)、Wong Wan Chau (N 22°31′31.2″ E 114°19′00.1″) 、Ngo Mei Chau (N 22°31′47.2″ E 114°19′02.9″)、Chek Chau (N 22°30′03.3″ E 114°21′22.7″)	NCBI	GCF_013110825.1	-	(44)
Ruegeria sp. HKCCD4884	yes	Kiu Tsui Chau (N 22°22′04.4″ E 114°17′42.0″)、Wong Wan Chau (N 22°31′31.2″ E 114°19′00.1″) 、Ngo Mei Chau (N 22°31′47.2″ E 114°19′02.9″)、Chek Chau (N 22°30′03.3″ E 114°21′22.7″)	NCBI	GCF_013110855.1	-	(44)
Ruegeria sp. HKCCD4332	yes	Kiu Tsui Chau (N 22°22′04.4″ E 114°17′42.0″)、Wong Wan Chau (N 22°31′31.2″ E 114°19′00.1″) 、Ngo Mei Chau (N 22°31′47.2″ E 114°19′02.9″)、Chek Chau (N 22°30′03.3″ E 114°21′22.7″)	NCBI	GCF_013110875.1	-	(44)
Ruegeria sp. HKCCD4318-2	yes	Kiu Tsui Chau (N 22°22′04.4″ E 114°17′42.0″)、Wong Wan Chau (N 22°31′31.2″ E 114°19′00.1″) 、Ngo Mei Chau (N 22°31′47.2″ E 114°19′02.9″)、Chek Chau (N 22°30′03.3″ E 114°21′22.7″)	NCBI	GCF_013110885.1	-	(44)
Ruegeria sp. HKCCD4318	yes	Kiu Tsui Chau (N 22°22′04.4″ E 114°17′42.0″)、Wong Wan Chau (N 22°31′31.2″ E 114°19′00.1″) 、Ngo Mei Chau (N 22°31′47.2″ E 114°19′02.9″)、Chek Chau (N 22°30′03.3″ E 114°21′22.7″)	NCBI	GCF_013110915.1	-	(44)
Ruegeria sp. HKCCD7303	yes	Kiu Tsui Chau (N 22°22′04.4″ E 114°17′42.0″)、Wong Wan Chau (N 22°31′31.2″ E 114°19′00.1″) 、Ngo Mei Chau (N 22°31′47.2″ E 114°19′02.9″)、Chek Chau (N 22°30′03.3″ E 114°21′22.7″)	NCBI	GCF_013111185.1	-	(44)
Ruegeria sp. HKCCD4315	yes	Kiu Tsui Chau (N 22°22′04.4″ E 114°17′42.0″)、Wong Wan Chau (N 22°31′31.2″ E 114°19′00.1″) 、Ngo Mei Chau (N 22°31′47.2″ E 114°19′02.9″)、Chek Chau (N 22°30′03.3″ E 114°21′22.7″)	NCBI	GCF_013112245.1	-	(44)
Dehalococcoides mccartyi strain 195	no	-	NCBI	GCA_000011905.1	-	(45)
Chloroflexus aurantiacus J-10-fl	no	-	NCBI	GCA_000018865.1	-	(45)
Thermomicrobium roseum DSM-5159	no	-	NCBI	GCA_000021685.1	-	(45)
Chloroflexus aggregans DSM-9485	no	-	NCBI	GCA_000021945.1	-	(45)
Sphaerobacter thermophilus DSM-20745	no	-	NCBI	GCA_000024985.1	-	(45)
Dehalogenimonas lykanthroporepellens strain BL-DC-9	no	-	NCBI	GCA_000143165.1	-	(45)
Oscillochloris trichoides strain DG-6	no	-	NCBI	GCA_000152145.1	-	(45)
Oceanithermus profundus DSM-14977	no	-	NCBI	GCA_000183745.1	-	(45)
Marinithermus hydrothermalis DSM-14884	no	-	NCBI	GCA_000195335.1	-	(45)
Anaerolinea thermophila UNI-1	no	-	NCBI	GCA_000199675.1	-	(45)
Caldilinea aerophila strain DSM-14535	no	-	NCBI	GCA_000281175.1	-	(45)
Nitrolancea hollandica Lb	no	-	NCBI	GCA_000297255.1	-	(45)
Thermogemmatispora carboxidivorans PM5	no	-	NCBI	GCA_000702505.1	-	(45)
Thermorudis peleae strain KI4	no	-	NCBI	GCA_000744775.1	-	(45)
Longilinea arvoryzae strain KOME-1	no	-	NCBI	GCA_001050235.2	-	(45)
Leptolinea tardivitalis strain YMTK-2	no	-	NCBI	GCA_001050275.1	-	(45)
Ardenticatena maritima	no	-	NCBI	GCA_001293545.1	-	(45)
Bellilinea caldifistulae strain GOMI-1	no	-	NCBI	GCA_001306055.1	-	(45)
Herpetosiphon geysericola	no	-	NCBI	GCA_001306135.1	-	(45)
Thermanaerothrix daxensis strain GNS-1	no	-	NCBI	GCA_001306145.1	-	(45)
Kouleothrix aurantiaca	no	-	NCBI	GCA_001399705.1	-	(45)
Dehalogenimonas alkenigignens strain IP3-3	no	-	NCBI	GCA_001466665.1	-	(45)
Chloroflexi bacterium OLB14	no	-	NCBI	GCA_001567105.1	-	(45)
Thermogemmatispora onikobensis strain NBRC-111776	no	-	NCBI	GCA_001748285.1	-	(45)
Litorilinea aerophila strain PRI-4131	no	-	NCBI	GCA_002148365.1	-	(45)
Candidatus Thermofonsia Clade 2 bacterium-JP1-20	no	-	NCBI	GCA_002794505.1	-	(45)
Candidatus Thermofonsia Clade 1 bacterium-JP3-13	no	-	NCBI	GCA_002794555.1	-	(45)
Io17-Chloro-G5	no	-	NCBI	GCA_002816355.1	-	(45)
Io17-Chloro-G4	no	-	NCBI	GCA_002816455.1	-	(45)
Casp-Chloro-G2	no	-	NCBI	GCA_002816575.1	-	(45)
Io17-Chloro-G6	no	-	NCBI	GCA_002816585.1	-	(45)
Casp-Chloro-G4	no	-	NCBI	GCA_002816705.1	-	(45)
Casp-Chloro-G3	no	-	NCBI	GCA_002816715.1	-	(45)
Io17-Chloro-G2	no	-	NCBI	GCA_002816875.1	-	(45)
Io17-Chloro-G7	no	-	NCBI	GCA_002817055.1	-	(45)
MP-SInd-SRR3963457-G1	no	-	NCBI	GCA_002817235.1	-	(45)
MP-NPAC-SRR3961935-G1	no	-	NCBI	GCA_002817285.1	-	(45)
Thermosporothrix hazakensis ATCC-BAA-1881	no	-	NCBI	GCA_003253565.1	-	(45)
Thermoflexia bacterium	no	-	NCBI	GCA_007132615.1	-	(45)
164-200.bin.8	no	-	NCBI	GCA_008373075.1	-	(45)
164-200.bin.7	no	-	NCBI	GCA_008373085.1	-	(45)
164-200.bin.5	no	-	NCBI	GCA_008373095.1	-	(45)
134-200.bin.24	no	-	NCBI	GCA_008373155.1	-	(45)
134-200.bin.16	no	-	NCBI	GCA_008373165.1	-	(45)
164-200.bin.4	no	-	NCBI	GCA_008373195.1	-	(45)
136-0.bin.13	no	-	NCBI	GCA_008373205.1	-	(45)
108-200.bin.7	no	-	NCBI	GCA_008373255.1	-	(45)
108-80.bin.6	no	-	NCBI	GCA_008373265.1	-	(45)
108-200.bin.5	no	-	NCBI	GCA_008373285.1	-	(45)
AC-647-P02_OGT_505m	no	-	NCBI	GCA_009391195.1	-	(45)
AC-647-N09_OGT_505m	no	-	NCBI	GCA_009391225.1	-	(45)
AC-409-J13_OGT_754m	no	-	NCBI	GCA_009391235.1	-	(45)
AD-804-J14_MRT_500m	no	-	NCBI	GCA_009391275.1	-	(45)
TARA_137_MES_0.22-3_bins_7_4_6	no	-	NCBI	GCA_009391395.1	-	(45)
TARA_124_MIX_0.22-3_bins_29_26	no	-	NCBI	GCA_009391405.1	-	(45)
TARA_123_MIX_0.22-3_bins_14_13_11	no	-	NCBI	GCA_009391415.1	-	(45)
ERR599164.bin.5	no	-	NCBI	GCA_009391445.1	-	(45)
TARA_032_DCM_0.22-1.6_bins_66_22	no	-	NCBI	GCA_009391465.1	-	(45)
ERR599156.bin.52	no	-	NCBI	GCA_009391495.1	-	(45)
ERR599157.bin.26	no	-	NCBI	GCA_009391505.1	-	(45)
ERR599156.bin.113	no	-	NCBI	GCA_009391535.1	-	(45)
ERR599156.bin.123	no	-	NCBI	GCA_009391545.1	-	(45)
ERR599156.bin.109	no	-	NCBI	GCA_009391575.1	-	(45)
ERR599156.bin.111	no	-	NCBI	GCA_009391585.1	-	(45)
ERR599086.bin.62	no	-	NCBI	GCA_009391605.1	-	(45)
ERR599094.bin.55	no	-	NCBI	GCA_009391625.1	-	(45)
ERR599072.bin.67	no	-	NCBI	GCA_009391645.1	-	(45)
ERR599072.bin.46	no	-	NCBI	GCA_009391675.1	-	(45)
ERR599156.bin.107	no	-	NCBI	GCA_009391935.1	-	(45)
ERR599154.bin.6	no	-	NCBI	GCA_009391975.1	-	(45)
ERR599148.bin.24	no	-	NCBI	GCA_009391985.1	-	(45)
ERR599146.bin.25	no	-	NCBI	GCA_009392015.1	-	(45)
ERR599130.bin.27	no	-	NCBI	GCA_009392025.1	-	(45)
ERR599125.bin.3	no	-	NCBI	GCA_009392075.1	-	(45)
ERR599117.bin.45	no	-	NCBI	GCA_009392085.1	-	(45)
ERR599124.bin.3	no	-	NCBI	GCA_009392095.1	-	(45)
ERR599115.bin.17	no	-	NCBI	GCA_009392115.1	-	(45)
ERR599117.bin.15	no	-	NCBI	GCA_009392155.1	-	(45)
ERR599111.bin.90	no	-	NCBI	GCA_009392175.1	-	(45)
ERR599111.bin.83	no	-	NCBI	GCA_009392185.1	-	(45)
ERR599111.bin.55	no	-	NCBI	GCA_009392195.1	-	(45)
ERR599111.bin.65	no	-	NCBI	GCA_009392215.1	-	(45)
ERR599111.bin.38	no	-	NCBI	GCA_009392255.1	-	(45)
ERR599097.bin.71	no	-	NCBI	GCA_009392275.1	-	(45)
ERR599097.bin.121	no	-	NCBI	GCA_009392285.1	-	(45)
ERR599097.bin.105	no	-	NCBI	GCA_009392315.1	-	(45)
ERR599089.bin.27	no	-	NCBI	GCA_009392355.1	-	(45)
ERR599086.bin.31	no	-	NCBI	GCA_009392375.1	-	(45)
ERR599085.bin.2	no	-	NCBI	GCA_009392385.1	-	(45)
ERR599072.bin.36	no	-	NCBI	GCA_009392405.1	-	(45)
ERR599072.bin.28	no	-	NCBI	GCA_009392435.1	-	(45)
ERR599062.bin.64	no	-	NCBI	GCA_009392445.1	-	(45)
ERR599062.bin.22	no	-	NCBI	GCA_009392475.1	-	(45)
ERR599062.bin.15	no	-	NCBI	GCA_009392485.1	-	(45)
ERR599061.bin.10	no	-	NCBI	GCA_009392515.1	-	(45)
ERR599061.bin.16	no	-	NCBI	GCA_009392525.1	-	(45)
ERR599061.bin.21	no	-	NCBI	GCA_009392535.1	-	(45)
ERR599047.bin.20	no	-	NCBI	GCA_009392575.1	-	(45)
ERR599046.bin.3	no	-	NCBI	GCA_009392595.1	-	(45)
ERR599037.bin.5	no	-	NCBI	GCA_009392615.1	-	(45)
ERR599034.bin.9	no	-	NCBI	GCA_009392625.1	-	(45)
ERR599021.bin.5	no	-	NCBI	GCA_009392645.1	-	(45)
ERR599008.bin.28	no	-	NCBI	GCA_009392675.1	-	(45)
ERR599008.bin.25	no	-	NCBI	GCA_009392685.1	-	(45)
ERR599008.bin.15	no	-	NCBI	GCA_009392705.1	-	(45)
ERR599000.bin.19	no	-	NCBI	GCA_009392745.1	-	(45)
ERR598958.bin.65	no	-	NCBI	GCA_009392775.1	-	(45)
ERR598958.bin.45	no	-	NCBI	GCA_009392785.1	-	(45)
ERR598948.bin.62	no	-	NCBI	GCA_009392805.1	-	(45)
ERR598958.bin.54	no	-	NCBI	GCA_009392815.1	-	(45)
ERR598957.bin.32	no	-	NCBI	GCA_009392835.1	-	(45)
ERR598948.bin.48	no	-	NCBI	GCA_009392875.1	-	(45)
Thermoflexia bacterium-G79	no	-	NCBI	GCA_011192155.1	-	(45)
Poribacteria_AQTV01.1_Kamke_2014	no	Croatia: Coast of Rovinj_Aplysina aerophoba	NCBI	GCA_000372285.1	-	(46)
Entotheonella_TSY1_Wilson_2014	no	Japan: Hachijo Jima_Theonella swinhoei	NCBI	GCA_000522425.1	-	(46)
Entotheonella_TSY2_Wilson_2014	no	Japan: Hachijo Jima_Theonella swinhoei	NCBI	GCA_000522445.1	-	(46)
Actinobacteria_SB0661_bin37_Engelberts_2020	no	Australia: Great Barrier Reef_Ircinia ramosa	NCBI	GCA_001007625.1	-	(46)
SAUL_AA_Astudillo_Garcia_2018	no	Slovenia: Marine Biology Station Piran_Aplysina aerophoba	NCBI	GCA_001753005.1	-	(46)
Gammaproteobacteria_HK1_Tian_2014	no	Hong Kong: Clear Water Bay_Haliclona cymaeformis	NCBI	GCA_001753035.1	-	(46)
Desulfurellaceae_bin18_Slaby_2017	no	Slovenia: Marine Biology Station Piran_Aplysina aerophoba	NCBI	GCA_002238415.1	-	(46)
SAR202_bin127_Slaby_2017	no	Slovenia: Marine Biology Station Piran_Aplysina aerophoba	NCBI	GCA_002238425.1	-	(46)
Caldilineaceae_bin5_Slaby_2017	no	Slovenia: Marine Biology Station Piran_Aplysina aerophoba	NCBI	GCA_002238445.1	-	(46)
Chloroflexi_bin20_Slaby_2017	no	Slovenia: Marine Biology Station Piran_Aplysina aerophoba	NCBI	GCA_002238485.1	-	(46)
SAR202_bin22_Slaby_2017	no	Slovenia: Marine Biology Station Piran_Aplysina aerophoba	NCBI	GCA_002238505.1	-	(46)
Caldilineaceae_bin34_Slaby_2017	no	Slovenia: Marine Biology Station Piran_Aplysina aerophoba	NCBI	GCA_002238555.1	-	(46)
Albidovulum_bin36_Slaby_2017	no	Slovenia: Marine Biology Station Piran_Aplysina aerophoba	NCBI	GCA_002238565.1	-	(46)
BD2-11_clade_bin43_Slaby_2017	no	Slovenia: Marine Biology Station Piran_Aplysina aerophoba	NCBI	GCA_002238605.1	-	(46)
Alphaproteobacteria_bin52_Slaby_2017	no	Slovenia: Marine Biology Station Piran_Aplysina aerophoba	NCBI	GCA_002238645.1	-	(46)
Gammaproteobacteria_bin55_Slaby_2017	no	Slovenia: Marine Biology Station Piran_Aplysina aerophoba	NCBI	GCA_002238665.1	-	(46)
EF100-94H03_bin56_Slaby_2017	no	Slovenia: Marine Biology Station Piran_Aplysina aerophoba	NCBI	GCA_002238685.1	-	(46)
Rhodospirillaceae_bin65_Slaby_2017	no	Slovenia: Marine Biology Station Piran_Aplysina aerophoba	NCBI	GCA_002238725.1	-	(46)
OM1_bin76_Slaby_2017	no	Slovenia: Marine Biology Station Piran_Aplysina aerophoba	NCBI	GCA_002238785.1	-	(46)
SAR202_bin87_Slaby_2017	no	Slovenia: Marine Biology Station Piran_Aplysina aerophoba	NCBI	GCA_002238825.1	-	(46)
SAR202_bin90_Slaby_2017	no	Slovenia: Marine Biology Station Piran_Aplysina aerophoba	NCBI	GCA_002238855.1	-	(46)
Gemmatimonadetes_bin94_Slaby_2017	no	Slovenia: Marine Biology Station Piran_Aplysina aerophoba	NCBI	GCA_002238865.1	-	(46)
Alphaproteobacteria_bin95_Slaby_2017	no	Slovenia: Marine Biology Station Piran_Aplysina aerophoba	NCBI	GCA_002238885.1	-	(46)
Spirochaetaceae_bin103_Slaby_2017	no	Slovenia: Marine Biology Station Piran_Aplysina aerophoba	NCBI	GCA_002238925.1	-	(46)
Nitrospinae_bin107_Slaby_2017	no	Slovenia: Marine Biology Station Piran_Aplysina aerophoba	NCBI	GCA_002238965.1	-	(46)
Truepera_bin119_Slaby_2017	no	Slovenia: Marine Biology Station Piran_Aplysina aerophoba	NCBI	GCA_002239005.1	-	(46)
SAR202_bin16_Slaby_2017	no	Slovenia: Marine Biology Station Piran_Aplysina aerophoba	NCBI	GCA_002239045.1	-	(46)
Defluviicoccus_bin129_Slaby_2017	no	Slovenia: Marine Biology Station Piran_Aplysina aerophoba	NCBI	GCA_002239065.1	-	(46)
Rhodobacteraceae_bin131_Slaby_2017	no	Slovenia: Marine Biology Station Piran_Aplysina aerophoba	NCBI	GCA_002239085.1	-	(46)
Sva0996_bin134_Slaby_2017	no	Slovenia: Marine Biology Station Piran_Aplysina aerophoba	NCBI	GCA_002239105.1	-	(46)
Actinobacteria_SB0668_bin7_Engelberts_2020	no	Australia: Great Barrier Reef_Ircinia ramosa	NCBI	GCA_009835365.1	-	(46)
Actinobacteria_SB0668_bin5_Engelberts_2020	no	Australia: Great Barrier Reef_Ircinia ramosa	NCBI	GCA_009835385.1	-	(46)
Actinobacteria_SB0668_bin6_Engelberts_2020	no	Australia: Great Barrier Reef_Ircinia ramosa	NCBI	GCA_009835395.1	-	(46)
Chloroflexi_SB0668_bin34_Engelberts_2020	no	Australia: Great Barrier Reef_Ircinia ramosa	NCBI	GCA_009835505.1	-	(46)
Chloroflexi_SB0668_bin27_Engelberts_2020	no	Australia: Great Barrier Reef_Ircinia ramosa	NCBI	GCA_009835705.1	-	(46)
Gammaproteobacteria_SB0668_bin26_Engelberts_2020	no	Australia: Great Barrier Reef_Ircinia ramosa	NCBI	GCA_009835715.1	-	(46)
Chloroflexi_SB0668_bin21_Engelberts_2020	no	Australia: Great Barrier Reef_Ircinia ramosa	NCBI	GCA_009835815.1	-	(46)
Actinobacteria_SB0668_bin19_Engelberts_2020	no	Australia: Great Barrier Reef_Ircinia ramosa	NCBI	GCA_009835875.1	-	(46)
Acidobacteria_SB0668_bin14_Engelberts_2020	no	Australia: Great Barrier Reef_Ircinia ramosa	NCBI	GCA_009835985.1	-	(46)
Gemmatimonadetes_SB0668_bin12_Engelberts_2020	no	Australia: Great Barrier Reef_Ircinia ramosa	NCBI	GCA_009836005.1	-	(46)
Gammaproteobacteria_SB0668_bin11_Engelberts_2020	no	Australia: Great Barrier Reef_Ircinia ramosa	NCBI	GCA_009836015.1	-	(46)
Actinobacteria_SB0667_bin2_Engelberts_2020	no	Australia: Great Barrier Reef_Ircinia ramosa	NCBI	GCA_009836375.1	-	(46)
Alphaproteobacteria_SB0667_bin14_Engelberts_2020	no	Australia: Great Barrier Reef_Ircinia ramosa	NCBI	GCA_009836525.1	-	(46)
Acidobacteria_SB0667_bin1_Engelberts_2020	no	Australia: Great Barrier Reef_Ircinia ramosa	NCBI	GCA_009836625.1	-	(46)
Actinobacteria_SB0666_bin9_Engelberts_2020	no	Australia: Great Barrier Reef_Ircinia ramosa	NCBI	GCA_009836655.1	-	(46)
Actinobacteria_SB0666_bin4_Engelberts_2020	no	Australia: Great Barrier Reef_Ircinia ramosa	NCBI	GCA_009836755.1	-	(46)
Gemmatimonadetes_SB0666_bin34_Engelberts_2020	no	Australia: Great Barrier Reef_Ircinia ramosa	NCBI	GCA_009836825.1	-	(46)
Gammaproteobacteria_SB0666_bin30_Engelberts_2020	no	Australia: Great Barrier Reef_Ircinia ramosa	NCBI	GCA_009836885.1	-	(46)
Chloroflexi_SB0666_bin28_Engelberts_2020	no	Australia: Great Barrier Reef_Ircinia ramosa	NCBI	GCA_009836955.1	-	(46)
Acidobacteria_SB0666_bin24_Engelberts_2020	no	Australia: Great Barrier Reef_Ircinia ramosa	NCBI	GCA_009837045.1	-	(46)
Acidobacteria_SB0666_bin22_Engelberts_2020	no	Australia: Great Barrier Reef_Ircinia ramosa	NCBI	GCA_009837085.1	-	(46)
Actinobacteria_SB0666_bin20_Engelberts_2020	no	Australia: Great Barrier Reef_Ircinia ramosa	NCBI	GCA_009837095.1	-	(46)
Chloroflexi_SB0666_bin21_Engelberts_2020	no	Australia: Great Barrier Reef_Ircinia ramosa	NCBI	GCA_009837115.1	-	(46)
Gammaproteobacteria_SB0666_bin18_Engelberts_2020	no	Australia: Great Barrier Reef_Ircinia ramosa	NCBI	GCA_009837185.1	-	(46)
Alphaproteobacteria_SB0666_bin13_Engelberts_2020	no	Australia: Great Barrier Reef_Ircinia ramosa	NCBI	GCA_009837275.1	-	(46)
Chloroflexi_SB0666_bin11_Engelberts_2020	no	Australia: Great Barrier Reef_Ircinia ramosa	NCBI	GCA_009837325.1	-	(46)
Actinobacteria_SB0669_bin12_Engelberts_2020	no	Australia: Great Barrier Reef_Ircinia ramosa	NCBI	GCA_009837345.1	-	(46)
Chloroflexi_SB0666_bin1_Engelberts_2020	no	Australia: Great Barrier Reef_Ircinia ramosa	NCBI	GCA_009837355.1	-	(46)
Acidobacteria_SB0665_bin9_Engelberts_2020	no	Australia: Great Barrier Reef_Ircinia ramosa	NCBI	GCA_009837385.1	-	(46)
Actinobacteria_SB0666_bin10_Engelberts_2020	no	Australia: Great Barrier Reef_Ircinia ramosa	NCBI	GCA_009837445.1	-	(46)
Actinobacteria_SB0665_bin4_Engelberts_2020	no	Australia: Great Barrier Reef_Ircinia ramosa	NCBI	GCA_009837475.1	-	(46)
Chloroflexi_SB0665_bin38_Engelberts_2020	no	Australia: Great Barrier Reef_Ircinia ramosa	NCBI	GCA_009837505.1	-	(46)
Chloroflexi_SB0665_bin37_Engelberts_2020	no	Australia: Great Barrier Reef_Ircinia ramosa	NCBI	GCA_009837515.1	-	(46)
Chloroflexi_SB0665_bin36_Engelberts_2020	no	Australia: Great Barrier Reef_Ircinia ramosa	NCBI	GCA_009837545.1	-	(46)
Chloroflexi_SB0665_bin32_Engelberts_2020	no	Australia: Great Barrier Reef_Ircinia ramosa	NCBI	GCA_009837585.1	-	(46)
SAUL_SB0665_bin31_Engelberts_2020	no	Australia: Great Barrier Reef_Ircinia ramosa	NCBI	GCA_009837645.1	-	(46)
Gammaproteobacteria_SB0665_bin27_Engelberts_2020	no	Australia: Great Barrier Reef_Ircinia ramosa	NCBI	GCA_009837725.1	-	(46)
Chloroflexi_SB0665_bin25_Engelberts_2020	no	Australia: Great Barrier Reef_Ircinia ramosa	NCBI	GCA_009837805.1	-	(46)
Actinobacteria_SB0665_bin24_Engelberts_2020	no	Australia: Great Barrier Reef_Ircinia ramosa	NCBI	GCA_009837815.1	-	(46)
SAUL_SB0665_bin20_Engelberts_2020	no	Australia: Great Barrier Reef_Ircinia ramosa	NCBI	GCA_009837865.1	-	(46)
Acidobacteria_SB0665_bin19_Engelberts_2020	no	Australia: Great Barrier Reef_Ircinia ramosa	NCBI	GCA_009837885.1	-	(46)
Gemmatimonadetes_SB0665_bin16_Engelberts_2020	no	Australia: Great Barrier Reef_Ircinia ramosa	NCBI	GCA_009837975.1	-	(46)
Acidobacteria_SB0665_bin13_Engelberts_2020	no	Australia: Great Barrier Reef_Ircinia ramosa	NCBI	GCA_009838025.1	-	(46)
Gammaproteobacteria_SB0665_bin14_Engelberts_2020	no	Australia: Great Barrier Reef_Ircinia ramosa	NCBI	GCA_009838035.1	-	(46)
Alphaproteobacteria_SB0665_bin10_Engelberts_2020	no	Australia: Great Barrier Reef_Ircinia ramosa	NCBI	GCA_009838075.1	-	(46)
Chloroflexi_SB0665_bin1_Engelberts_2020	no	Australia: Great Barrier Reef_Ircinia ramosa	NCBI	GCA_009838085.1	-	(46)
Chloroflexi_SB0665_bin12_Engelberts_2020	no	Australia: Great Barrier Reef_Ircinia ramosa	NCBI	GCA_009838095.1	-	(46)
Actinobacteria_SB0664_bin9_Engelberts_2020	no	Australia: Great Barrier Reef_Ircinia ramosa	NCBI	GCA_009838155.1	-	(46)
Chloroflexi_SB0664_bin6_Engelberts_2020	no	Australia: Great Barrier Reef_Ircinia ramosa	NCBI	GCA_009838175.1	-	(46)
Alphaproteobacteria_SB0664_bin5_Engelberts_2020	no	Australia: Great Barrier Reef_Ircinia ramosa	NCBI	GCA_009838215.1	-	(46)
Acidobacteria_SB0664_bin40_Engelberts_2020	no	Australia: Great Barrier Reef_Ircinia ramosa	NCBI	GCA_009838265.1	-	(46)
Actinobacteria_SB0664_bin4_Engelberts_2020	no	Australia: Great Barrier Reef_Ircinia ramosa	NCBI	GCA_009838345.1	-	(46)
Chloroflexi_SB0664_bin33_Engelberts_2020	no	Australia: Great Barrier Reef_Ircinia ramosa	NCBI	GCA_009838465.1	-	(46)
Acidobacteria_SB0664_bin31_Engelberts_2020	no	Australia: Great Barrier Reef_Ircinia ramosa	NCBI	GCA_009838515.1	-	(46)
Acidobacteria_SB0664_bin3_Engelberts_2020	no	Australia: Great Barrier Reef_Ircinia ramosa	NCBI	GCA_009838525.1	-	(46)
Chloroflexi_SB0664_bin30_Engelberts_2020	no	Australia: Great Barrier Reef_Ircinia ramosa	NCBI	GCA_009838555.1	-	(46)
Chloroflexi_SB0664_bin29_Engelberts_2020	no	Australia: Great Barrier Reef_Ircinia ramosa	NCBI	GCA_009838595.1	-	(46)
Chloroflexi_SB0664_bin27_Engelberts_2020	no	Australia: Great Barrier Reef_Ircinia ramosa	NCBI	GCA_009838625.1	-	(46)
Actinobacteria_SB0664_bin25_Engelberts_2020	no	Australia: Great Barrier Reef_Ircinia ramosa	NCBI	GCA_009838635.1	-	(46)
Chloroflexi_SB0664_bin22_Engelberts_2020	no	Australia: Great Barrier Reef_Ircinia ramosa	NCBI	GCA_009838685.1	-	(46)
Actinobacteria_SB0664_bin21_Engelberts_2020	no	Australia: Great Barrier Reef_Ircinia ramosa	NCBI	GCA_009838695.1	-	(46)
Gammaproteobacteria_SB0664_bin2_Engelberts_2020	no	Australia: Great Barrier Reef_Ircinia ramosa	NCBI	GCA_009838725.1	-	(46)
SAUL_SB0664_bin24_Engelberts_2020	no	Australia: Great Barrier Reef_Ircinia ramosa	NCBI	GCA_009838845.1	-	(46)
Chloroflexi_SB0664_bin16_Engelberts_2020	no	Australia: Great Barrier Reef_Ircinia ramosa	NCBI	GCA_009838865.1	-	(46)
Actinobacteria_SB0664_bin14_Engelberts_2020	no	Australia: Great Barrier Reef_Ircinia ramosa	NCBI	GCA_009838875.1	-	(46)
Gammaproteobacteria_SB0664_bin12_Engelberts_2020	no	Australia: Great Barrier Reef_Ircinia ramosa	NCBI	GCA_009838905.1	-	(46)
Chloroflexi_SB0664_bin11_Engelberts_2020	no	Australia: Great Barrier Reef_Ircinia ramosa	NCBI	GCA_009838965.1	-	(46)
Gemmatimonadetes_SB0664_bin10_Engelberts_2020	no	Australia: Great Barrier Reef_Ircinia ramosa	NCBI	GCA_009838975.1	-	(46)
Acidobacteria_SB0663_bin14_Engelberts_2020	no	Australia: Great Barrier Reef_Ircinia ramosa	NCBI	GCA_009839145.1	-	(46)
Gemmatimonadetes_SB0662_bin8_Engelberts_2020	no	Australia: Great Barrier Reef_Ircinia ramosa	NCBI	GCA_009839265.1	-	(46)
Chloroflexi_SB0662_bin9_Engelberts_2020	no	Australia: Great Barrier Reef_Ircinia ramosa	NCBI	GCA_009839295.1	-	(46)
Alphaproteobacteria_SB0662_bin7_Engelberts_2020	no	Australia: Great Barrier Reef_Ircinia ramosa	NCBI	GCA_009839325.1	-	(46)
Gammaproteobacteria_SB0662_bin60_Engelberts_2020	no	Australia: Great Barrier Reef_Ircinia ramosa	NCBI	GCA_009839405.1	-	(46)
Chloroflexi_SB0662_bin61_Engelberts_2020	no	Australia: Great Barrier Reef_Ircinia ramosa	NCBI	GCA_009839425.1	-	(46)
Gammaproteobacteria_SB0662_bin59_Engelberts_2020	no	Australia: Great Barrier Reef_Ircinia ramosa	NCBI	GCA_009839465.1	-	(46)
Gammaproteobacteria_SB0662_bin58_Engelberts_2020	no	Australia: Great Barrier Reef_Ircinia ramosa	NCBI	GCA_009839505.1	-	(46)
Nitrospinota_SB0662_bin51_Engelberts_2020	no	Australia: Great Barrier Reef_Ircinia ramosa	NCBI	GCA_009839615.1	-	(46)
Chloroflexi_SB0662_bin5_Engelberts_2020	no	Australia: Great Barrier Reef_Ircinia ramosa	NCBI	GCA_009839725.1	-	(46)
Chloroflexi_SB0662_bin44_Engelberts_2020	no	Australia: Great Barrier Reef_Ircinia ramosa	NCBI	GCA_009839775.1	-	(46)
Gammaproteobacteria_SB0662_bin42_Engelberts_2020	no	Australia: Great Barrier Reef_Ircinia ramosa	NCBI	GCA_009839825.1	-	(46)
Acidobacteria_SB0662_bin39_Engelberts_2020	no	Australia: Great Barrier Reef_Ircinia ramosa	NCBI	GCA_009839945.1	-	(46)
Actinobacteria_SB0662_bin36_Engelberts_2020	no	Australia: Great Barrier Reef_Ircinia ramosa	NCBI	GCA_009839965.1	-	(46)
SAUL_SB0662_bin37_Engelberts_2020	no	Australia: Great Barrier Reef_Ircinia ramosa	NCBI	GCA_009840005.1	-	(46)
Chloroflexi_SB0662_bin34_Engelberts_2020	no	Australia: Great Barrier Reef_Ircinia ramosa	NCBI	GCA_009840025.1	-	(46)
Actinobacteria_SB0662_bin30_Engelberts_2020	no	Australia: Great Barrier Reef_Ircinia ramosa	NCBI	GCA_009840105.1	-	(46)
Chloroflexi_SB0662_bin28_Engelberts_2020	no	Australia: Great Barrier Reef_Ircinia ramosa	NCBI	GCA_009840135.1	-	(46)
Chloroflexi_SB0662_bin27_Engelberts_2020	no	Australia: Great Barrier Reef_Ircinia ramosa	NCBI	GCA_009840165.1	-	(46)
Acidobacteria_SB0662_bin22_Engelberts_2020	no	Australia: Great Barrier Reef_Ircinia ramosa	NCBI	GCA_009840205.1	-	(46)
Gemmatimonadetes_SB0662_bin23_Engelberts_2020	no	Australia: Great Barrier Reef_Ircinia ramosa	NCBI	GCA_009840215.1	-	(46)
Chloroflexi_SB0662_bin20_Engelberts_2020	no	Australia: Great Barrier Reef_Ircinia ramosa	NCBI	GCA_009840355.1	-	(46)
SAUL_SB0662_bin15_Engelberts_2020	no	Australia: Great Barrier Reef_Ircinia ramosa	NCBI	GCA_009840435.1	-	(46)
Actinobacteria_SB0662_bin12_Engelberts_2020	no	Australia: Great Barrier Reef_Ircinia ramosa	NCBI	GCA_009840495.1	-	(46)
Gemmatimonadetes_SB0662_bin11_Engelberts_2020	no	Australia: Great Barrier Reef_Ircinia ramosa	NCBI	GCA_009840525.1	-	(46)
Gammaproteobacteria_SB0661_bin9_Engelberts_2020	no	Australia: Great Barrier Reef_Ircinia ramosa	NCBI	GCA_009840545.1	-	(46)
Chloroflexi_SB0662_bin1_Engelberts_2020	no	Australia: Great Barrier Reef_Ircinia ramosa	NCBI	GCA_009840555.1	-	(46)
Chloroflexi_SB0662_bin10_Engelberts_2020	no	Australia: Great Barrier Reef_Ircinia ramosa	NCBI	GCA_009840575.1	-	(46)
Chloroflexi_SB0661_bin6_Engelberts_2020	no	Australia: Great Barrier Reef_Ircinia ramosa	NCBI	GCA_009840625.1	-	(46)
Acidobacteria_SB0661_bin8_Engelberts_2020	no	Australia: Great Barrier Reef_Ircinia ramosa	NCBI	GCA_009840635.1	-	(46)
Gammaproteobacteria_SB0661_bin54_Engelberts_2020	no	Australia: Great Barrier Reef_Ircinia ramosa	NCBI	GCA_009840715.1	-	(46)
Actinobacteria_SB0661_bin55_Engelberts_2020	no	Australia: Great Barrier Reef_Ircinia ramosa	NCBI	GCA_009840735.1	-	(46)
Chloroflexi_SB0661_bin45_Engelberts_2020	no	Australia: Great Barrier Reef_Ircinia ramosa	NCBI	GCA_009840895.1	-	(46)
Chloroflexi_SB0661_bin44_Engelberts_2020	no	Australia: Great Barrier Reef_Ircinia ramosa	NCBI	GCA_009840945.1	-	(46)
Alphaproteobacteria_SB0661_bin42_Engelberts_2020	no	Australia: Great Barrier Reef_Ircinia ramosa	NCBI	GCA_009840955.1	-	(46)
Chloroflexi_SB0661_bin43_Engelberts_2020	no	Australia: Great Barrier Reef_Ircinia ramosa	NCBI	GCA_009840965.1	-	(46)
Gemmatimonadetes_SB0661_bin41_Engelberts_2020	no	Australia: Great Barrier Reef_Ircinia ramosa	NCBI	GCA_009841005.1	-	(46)
Gemmatimonadetes_SB0661_bin40_Engelberts_2020	no	Australia: Great Barrier Reef_Ircinia ramosa	NCBI	GCA_009841015.1	-	(46)
Chloroflexi_SB0661_bin39_Engelberts_2020	no	Australia: Great Barrier Reef_Ircinia ramosa	NCBI	GCA_009841045.1	-	(46)
Acidobacteria_SB0661_bin38_Engelberts_2020	no	Australia: Great Barrier Reef_Ircinia ramosa	NCBI	GCA_009841055.1	-	(46)
Actinobacteria_SB0661_bin4_Engelberts_2020	no	Australia: Great Barrier Reef_Ircinia ramosa	NCBI	GCA_009841075.1	-	(46)
Chloroflexi_SB0661_bin34_Engelberts_2020	no	Australia: Great Barrier Reef_Ircinia ramosa	NCBI	GCA_009841145.1	-	(46)
Gemmatimonadetes_SB0661_bin31_Engelberts_2020	no	Australia: Great Barrier Reef_Ircinia ramosa	NCBI	GCA_009841185.1	-	(46)
Acidobacteria_SB0661_bin30_Engelberts_2020	no	Australia: Great Barrier Reef_Ircinia ramosa	NCBI	GCA_009841225.1	-	(46)
Chloroflexi_SB0661_bin32_Engelberts_2020	no	Australia: Great Barrier Reef_Ircinia ramosa	NCBI	GCA_009841235.1	-	(46)
Actinobacteria_SB0661_bin26_Engelberts_2020	no	Australia: Great Barrier Reef_Ircinia ramosa	NCBI	GCA_009841325.1	-	(46)
Chloroflexi_SB0661_bin21_Engelberts_2020	no	Australia: Great Barrier Reef_Ircinia ramosa	NCBI	GCA_009841405.1	-	(46)
Chloroflexi_SB0661_bin22_Engelberts_2020	no	Australia: Great Barrier Reef_Ircinia ramosa	NCBI	GCA_009841435.1	-	(46)
Chloroflexi_SB0661_bin17_Engelberts_2020	no	Australia: Great Barrier Reef_Ircinia ramosa	NCBI	GCA_009841465.1	-	(46)
Gemmatimonadetes_SB0661_bin2_Engelberts_2020	no	Australia: Great Barrier Reef_Ircinia ramosa	NCBI	GCA_009841475.1	-	(46)
Chloroflexi_SB0661_bin15_Engelberts_2020	no	Australia: Great Barrier Reef_Ircinia ramosa	NCBI	GCA_009841575.1	-	(46)
Gammaproteobacteria_SB0661_bin12_Engelberts_2020	no	Australia: Great Barrier Reef_Ircinia ramosa	NCBI	GCA_009841615.1	-	(46)
Gammaproteobacteria_SB0661_bin10_Engelberts_2020	no	Australia: Great Barrier Reef_Ircinia ramosa	NCBI	GCA_009841635.1	-	(46)
SAUL_SB0661_bin11_Engelberts_2020	no	Australia: Great Barrier Reef_Ircinia ramosa	NCBI	GCA_009841665.1	-	(46)
Acidobacteria_SB0661_bin1_Engelberts_2020	no	Australia: Great Barrier Reef_Ircinia ramosa	NCBI	GCA_009841675.1	-	(46)
Actinobacteria_SB0678_bin5_Engelberts_2020	no	Australia: Great Barrier Reef_Ircinia ramosa	NCBI	GCA_009841755.1	-	(46)
Chloroflexi_SB0678_bin6_Engelberts_2020	no	Australia: Great Barrier Reef_Ircinia ramosa	NCBI	GCA_009841765.1	-	(46)
Gammaproteobacteria_SB0678_bin2_Engelberts_2020	no	Australia: Great Barrier Reef_Ircinia ramosa	NCBI	GCA_009841945.1	-	(46)
Gammaproteobacteria_SB0678_bin15_Engelberts_2020	no	Australia: Great Barrier Reef_Ircinia ramosa	NCBI	GCA_009842035.1	-	(46)
Gammaproteobacteria_SB0677_bin6_Engelberts_2020	no	Australia: Great Barrier Reef_Ircinia ramosa	NCBI	GCA_009842245.1	-	(46)
Gemmatimonadetes_SB0677_bin19_Engelberts_2020	no	Australia: Great Barrier Reef_Ircinia ramosa	NCBI	GCA_009842515.1	-	(46)
Alphaproteobacteria_SB0677_bin17_Engelberts_2020	no	Australia: Great Barrier Reef_Ircinia ramosa	NCBI	GCA_009842555.1	-	(46)
Actinobacteria_SB0677_bin14_Engelberts_2020	no	Australia: Great Barrier Reef_Ircinia ramosa	NCBI	GCA_009842605.1	-	(46)
Actinobacteria_SB0677_bin11_Engelberts_2020	no	Australia: Great Barrier Reef_Ircinia ramosa	NCBI	GCA_009842675.1	-	(46)
Gammaproteobacteria_SB0677_bin1_Engelberts_2020	no	Australia: Great Barrier Reef_Ircinia ramosa	NCBI	GCA_009842725.1	-	(46)
Alphaproteobacteria_SB0676_bin33_Engelberts_2020	no	Australia: Great Barrier Reef_Ircinia ramosa	NCBI	GCA_009842915.1	-	(46)
SAUL_SB0676_bin31_Engelberts_2020	no	Australia: Great Barrier Reef_Ircinia ramosa	NCBI	GCA_009842965.1	-	(46)
Gammaproteobacteria_SB0676_bin3_Engelberts_2020	no	Australia: Great Barrier Reef_Ircinia ramosa	NCBI	GCA_009842975.1	-	(46)
Gemmatimonadetes_SB0676_bin26_Engelberts_2020	no	Australia: Great Barrier Reef_Ircinia ramosa	NCBI	GCA_009843015.1	-	(46)
Acidobacteria_SB0676_bin21_Engelberts_2020	no	Australia: Great Barrier Reef_Ircinia ramosa	NCBI	GCA_009843125.1	-	(46)
Alphaproteobacteria_SB0676_bin18_Engelberts_2020	no	Australia: Great Barrier Reef_Ircinia ramosa	NCBI	GCA_009843215.1	-	(46)
Gammaproteobacteria_SB0676_bin17_Engelberts_2020	no	Australia: Great Barrier Reef_Ircinia ramosa	NCBI	GCA_009843225.1	-	(46)
Acidobacteria_SB0675_bin5_Engelberts_2020	no	Australia: Great Barrier Reef_Ircinia ramosa	NCBI	GCA_009843505.1	-	(46)
Actinobacteria_SB0675_bin4_Engelberts_2020	no	Australia: Great Barrier Reef_Ircinia ramosa	NCBI	GCA_009843525.1	-	(46)
Actinobacteria_SB0675_bin33_Engelberts_2020	no	Australia: Great Barrier Reef_Ircinia ramosa	NCBI	GCA_009843565.1	-	(46)
Chloroflexi_SB0675_bin32_Engelberts_2020	no	Australia: Great Barrier Reef_Ircinia ramosa	NCBI	GCA_009843575.1	-	(46)
Chloroflexi_SB0675_bin30_Engelberts_2020	no	Australia: Great Barrier Reef_Ircinia ramosa	NCBI	GCA_009843585.1	-	(46)
Gemmatimonadetes_SB0675_bin31_Engelberts_2020	no	Australia: Great Barrier Reef_Ircinia ramosa	NCBI	GCA_009843625.1	-	(46)
Gammaproteobacteria_SB0675_bin3_Engelberts_2020	no	Australia: Great Barrier Reef_Ircinia ramosa	NCBI	GCA_009843635.1	-	(46)
Chloroflexi_SB0675_bin29_Engelberts_2020	no	Australia: Great Barrier Reef_Ircinia ramosa	NCBI	GCA_009843665.1	-	(46)
Gammaproteobacteria_SB0675_bin28_Engelberts_2020	no	Australia: Great Barrier Reef_Ircinia ramosa	NCBI	GCA_009843675.1	-	(46)
Gemmatimonadetes_SB0675_bin20_Engelberts_2020	no	Australia: Great Barrier Reef_Ircinia ramosa	NCBI	GCA_009843805.1	-	(46)
Actinobacteria_SB0675_bin2_Engelberts_2020	no	Australia: Great Barrier Reef_Ircinia ramosa	NCBI	GCA_009843865.1	-	(46)
Acidobacteria_SB0675_bin19_Engelberts_2020	no	Australia: Great Barrier Reef_Ircinia ramosa	NCBI	GCA_009843885.1	-	(46)
Chloroflexi_SB0675_bin18_Engelberts_2020	no	Australia: Great Barrier Reef_Ircinia ramosa	NCBI	GCA_009843895.1	-	(46)
Actinobacteria_SB0675_bin17_Engelberts_2020	no	Australia: Great Barrier Reef_Ircinia ramosa	NCBI	GCA_009843905.1	-	(46)
Actinobacteria_SB0675_bin16_Engelberts_2020	no	Australia: Great Barrier Reef_Ircinia ramosa	NCBI	GCA_009843915.1	-	(46)
Acidobacteria_SB0675_bin12_Engelberts_2020	no	Australia: Great Barrier Reef_Ircinia ramosa	NCBI	GCA_009844005.1	-	(46)
Gammaproteobacteria_SB0675_bin1_Engelberts_2020	no	Australia: Great Barrier Reef_Ircinia ramosa	NCBI	GCA_009844085.1	-	(46)
Actinobacteria_SB0674_bin10_Engelberts_2020	no	Australia: Great Barrier Reef_Ircinia ramosa	NCBI	GCA_009844235.1	-	(46)
Gammaproteobacteria_SB0673_bin2_Engelberts_2020	no	Australia: Great Barrier Reef_Ircinia ramosa	NCBI	GCA_009844425.1	-	(46)
Alphaproteobacteria_SB0673_bin14_Engelberts_2020	no	Australia: Great Barrier Reef_Ircinia ramosa	NCBI	GCA_009844525.1	-	(46)
SAUL_SB0673_bin16_Engelberts_2020	no	Australia: Great Barrier Reef_Ircinia ramosa	NCBI	GCA_009844535.1	-	(46)
Acidobacteria_SB0672_bin11_Engelberts_2020	no	Australia: Great Barrier Reef_Ircinia ramosa	NCBI	GCA_009845125.1	-	(46)
Acidobacteria_SB0670_bin39_Engelberts_2020	no	Australia: Great Barrier Reef_Ircinia ramosa	NCBI	GCA_009845425.1	-	(46)
Gemmatimonadetes_SB0670_bin38_Engelberts_2020	no	Australia: Great Barrier Reef_Ircinia ramosa	NCBI	GCA_009845445.1	-	(46)
Acidobacteria_SB0670_bin36_Engelberts_2020	no	Australia: Great Barrier Reef_Ircinia ramosa	NCBI	GCA_009845485.1	-	(46)
Chloroflexi_SB0670_bin35_Engelberts_2020	no	Australia: Great Barrier Reef_Ircinia ramosa	NCBI	GCA_009845495.1	-	(46)
Gammaproteobacteria_SB0670_bin32_Engelberts_2020	no	Australia: Great Barrier Reef_Ircinia ramosa	NCBI	GCA_009845555.1	-	(46)
Chloroflexi_SB0670_bin31_Engelberts_2020	no	Australia: Great Barrier Reef_Ircinia ramosa	NCBI	GCA_009845595.1	-	(46)
Actinobacteria_SB0670_bin26_Engelberts_2020	no	Australia: Great Barrier Reef_Ircinia ramosa	NCBI	GCA_009845665.1	-	(46)
Gemmatimonadetes_SB0670_bin18_Engelberts_2020	no	Australia: Great Barrier Reef_Ircinia ramosa	NCBI	GCA_009845855.1	-	(46)
Actinobacteria_SB0670_bin1_Engelberts_2020	no	Australia: Great Barrier Reef_Ircinia ramosa	NCBI	GCA_009845995.1	-	(46)
Alphaproteobacteria_SB0669_bin9_Engelberts_2020	no	Australia: Great Barrier Reef_Ircinia ramosa	NCBI	GCA_009846065.1	-	(46)
Actinobacteria_SB0669_bin16_Engelberts_2020	no	Australia: Great Barrier Reef_Ircinia ramosa	NCBI	GCA_009846355.1	-	(46)
Gemmatimonadetes_SB0669_bin13_Engelberts_2020	no	Australia: Great Barrier Reef_Ircinia ramosa	NCBI	GCA_009846385.1	-	(46)
Acidobacteria_SB0661_bin3_Engelberts_2020	no	Australia: Great Barrier Reef_Ircinia ramosa	NCBI	GCA_009861545.1	-	(46)
Rhodobacteraceae_SP5ARB1_Podell_2020	no	Guam: Piti Bomb Holes_Lamellodysidea herbacea	NCBI	GCA_014323995.1	-	(46)
Alphaproteobacteria_SP5ARS3_Podell_2020	no	Guam: Piti Bomb Holes_Lamellodysidea herbacea	NCBI	GCA_014324045.1	-	(46)
Rhodobacteraceae_SP12ARB1_Podell_2020	no	Guam: Anae Island reef_Lamellodysidea herbacea	NCBI	GCA_014623385.1	-	(46)
SAUL_2	no	Israel: Achziv nature marine reserve, Mediterranean Sea_Petrosia ficiformis (277c)	NCBI	GCA_021295655.1	-	(46)
SAUL_1	no	Israel: Achziv nature marine reserve, Mediterranean Sea_Petrosia ficiformis (277c)	NCBI	GCA_021295695.1	-	(46)
Pori_1	no	Israel: Achziv nature marine reserve, Mediterranean Sea_Petrosia ficiformis (277c)	NCBI	GCA_021295755.1	-	(46)
Myxococcota_1	no	Israel: Achziv nature marine reserve, Mediterranean Sea_Petrosia ficiformis (277c)	NCBI	GCA_021295775.1	-	(46)
Gemmatimonadet_3	no	Israel: Achziv nature marine reserve, Mediterranean Sea_Petrosia ficiformis (277c)	NCBI	GCA_021295785.1	-	(46)
Gammaproteo_6	no	Israel: Achziv nature marine reserve, Mediterranean Sea_Petrosia ficiformis (277c)	NCBI	GCA_021295855.1	-	(46)
Chloroflexi_9	no	Israel: Achziv nature marine reserve, Mediterranean Sea_Petrosia ficiformis (277c)	NCBI	GCA_021295915.1	-	(46)
Chloroflexi_8	no	Israel: Achziv nature marine reserve, Mediterranean Sea_Petrosia ficiformis (277c)	NCBI	GCA_021295955.1	-	(46)
Chloroflexi_7	no	Israel: Achziv nature marine reserve, Mediterranean Sea_Petrosia ficiformis (277c)	NCBI	GCA_021295965.1	-	(46)
Chloroflexi_6	no	Israel: Achziv nature marine reserve, Mediterranean Sea_Petrosia ficiformis (277c)	NCBI	GCA_021295995.1	-	(46)
Chloroflexi_5	no	Israel: Achziv nature marine reserve, Mediterranean Sea_Petrosia ficiformis (277c)	NCBI	GCA_021296015.1	-	(46)
Chloroflexi_4	no	Israel: Achziv nature marine reserve, Mediterranean Sea_Petrosia ficiformis (277c)	NCBI	GCA_021296025.1	-	(46)
Chloroflexi_3	no	Israel: Achziv nature marine reserve, Mediterranean Sea_Petrosia ficiformis (277c)	NCBI	GCA_021296055.1	-	(46)
Chloroflexi_2	no	Israel: Achziv nature marine reserve, Mediterranean Sea_Petrosia ficiformis (277c)	NCBI	GCA_021296065.1	-	(46)
Binatota_1	no	Israel: Achziv nature marine reserve, Mediterranean Sea_Petrosia ficiformis (277c)	NCBI	GCA_021296095.1	-	(46)
Chloroflexi_1	no	Israel: Achziv nature marine reserve, Mediterranean Sea_Petrosia ficiformis (277c)	NCBI	GCA_021296115.1	-	(46)
Alphaproteo_4	no	Israel: Achziv nature marine reserve, Mediterranean Sea_Petrosia ficiformis (277c)	NCBI	GCA_021296235.1	-	(46)
Alphaproteo_6	no	Israel: Achziv nature marine reserve, Mediterranean Sea_Petrosia ficiformis (277c)	NCBI	GCA_021296255.1	-	(46)
Alphaproteo_5	no	Israel: Achziv nature marine reserve, Mediterranean Sea_Petrosia ficiformis (277c)	NCBI	GCA_021296265.1	-	(46)
Alphaproteo_7	no	Israel: Achziv nature marine reserve, Mediterranean Sea_Petrosia ficiformis (277c)	NCBI	GCA_021296295.1	-	(46)
Actino_5	no	Israel: Achziv nature marine reserve, Mediterranean Sea_Petrosia ficiformis (277c)	NCBI	GCA_021296315.1	-	(46)
Actino_4	no	Israel: Achziv nature marine reserve, Mediterranean Sea_Petrosia ficiformis (277c)	NCBI	GCA_021296345.1	-	(46)
Alphaproteo_1	no	Israel: Achziv nature marine reserve, Mediterranean Sea_Petrosia ficiformis (277c)	NCBI	GCA_021296385.1	-	(46)
Actino_2	no	Israel: Achziv nature marine reserve, Mediterranean Sea_Petrosia ficiformis (277c)	NCBI	GCA_021296415.1	-	(46)
Actino_1	no	Israel: Achziv nature marine reserve, Mediterranean Sea_Petrosia ficiformis (277c)	NCBI	GCA_021296435.1	-	(46)
Actino_3	no	Israel: Achziv nature marine reserve, Mediterranean Sea_Petrosia ficiformis (277c)	NCBI	GCA_021296455.1	-	(46)
Acido_4	no	Israel: Achziv nature marine reserve, Mediterranean Sea_Petrosia ficiformis (277c)	NCBI	GCA_021296475.1	-	(46)
Acido_3	no	Israel: Achziv nature marine reserve, Mediterranean Sea_Petrosia ficiformis (277c)	NCBI	GCA_021296485.1	-	(46)
Acido_2	no	Israel: Achziv nature marine reserve, Mediterranean Sea_Petrosia ficiformis (277c)	NCBI	GCA_021296515.1	-	(46)
Acido_1	no	Israel: Achziv nature marine reserve, Mediterranean Sea_Petrosia ficiformis (277c)	NCBI	GCA_021296535.1	-	(46)
Actinobacteria_Ae_bin15	no	Israel: Achziv nature marine reserve, Mediterranean Sea_Aplysina aerophoba (15)	NCBI	GCA_024421085.1	-	(46)
Actinobacteria_Ae_bin12	no	Israel: Achziv nature marine reserve, Mediterranean Sea_Aplysina aerophoba (15)	NCBI	GCA_024421095.1	-	(46)
Actinobacteria_Ae_bin11	no	Israel: Achziv nature marine reserve, Mediterranean Sea_Aplysina aerophoba (15)	NCBI	GCA_024421125.1	-	(46)
Actinobacteria_Ae_bin4	no	Israel: Achziv nature marine reserve, Mediterranean Sea_Aplysina aerophoba (15)	NCBI	GCA_024421205.1	-	(46)
Gammaproteo_3	no	Israel: Achziv nature marine reserve, Mediterranean Sea_Petrosia ficiformis (277c)	NCBI	GCA_028278675.1	-	(46)
Alphaproteobacteria_bin9_Karimi_2018	no	Portugal: Northeast Atlantic_Spongia officinalis	NCBI	GCA_900197615.1	-	(46)
GCA_001781945.1	no	Rifle well CD01 at 16ft depth; 0.1 micron filter at time point D, USA: Rifle, CO	NCBI	GCA_001781945.1	-	(47)
GCA_001781965.1	no	Rifle well CD01 at 16ft depth; 0.1 micron filter at time point D, USA: Rifle, CO	NCBI	GCA_001781965.1	-	(47)
GCA_001783655.1	no	Rifle well CD01 at 16ft depth; 0.1 micron filter at time point D, USA: Rifle, CO	NCBI	GCA_001783655.1	-	(47)
GCA_001783695.1	no	Rifle well CD01 at 16ft depth; 0.1 micron filter at time point D, USA: Rifle, CO	NCBI	GCA_001783695.1	-	(47)
GCA_001783715.1	no	Rifle well CD01 at 16ft depth; 0.1 micron filter at time point D, USA: Rifle, CO	NCBI	GCA_001783715.1	-	(47)
GCA_002291585.1	no	marine	NCBI	GCA_002291585.1	-	(47)
GCA_002313905.1	no	marine	NCBI	GCA_002313905.1	-	(47)
GCA_002327995.1	no	marine	NCBI	GCA_002327995.1	-	(47)
GCA_002328985.1	no	marine	NCBI	GCA_002328985.1	-	(47)
GCA_002401295.1	no	Atlantic Ocean: North Pond, oxic subseafloor aquifer	NCBI	GCA_002401295.1	-	(47)
GCA_002420365.1	no	marine	NCBI	GCA_002420365.1	-	(47)
GCA_002500045.1	no	marine	NCBI	GCA_002500045.1	-	(47)
GCA_002683785.1	no	Chile-Peru Current Coastal Province, 5-1000m (TARA)	NCBI	GCA_002683785.1	-	(47)
GCA_002685535.1	no	Chile-Peru Current Coastal Province, 5-1000m (TARA)	NCBI	GCA_002685535.1	-	(47)
GCA_002685875.1	no	Northwest Arabian Sea Upwelling Province, 5-1000m (TARA)	NCBI	GCA_002685875.1	-	(47)
GCA_002687455.1	no	Northwest Arabian Sea Upwelling Province, 5-1000m (TARA)	NCBI	GCA_002687455.1	-	(47)
GCA_002699765.1	no	North Atlantic Ocean , 5-1000m (TARA)	NCBI	GCA_002699765.1	-	(47)
GCA_002704555.1	no	Mediterranean Sea, 5-1000m (TARA)	NCBI	GCA_002704555.1	-	(47)
GCA_002707655.1	no	South Atlantic Ocean , 5-1000m (TARA)	NCBI	GCA_002707655.1	-	(47)
GCA_002717425.1	no	South Pacific Ocean , 5-1000m (TARA)	NCBI	GCA_002717425.1	-	(47)
GCA_002725895.1	no	North Pacific Ocean , 5-1000m (TARA)	NCBI	GCA_002725895.1	-	(47)
GCA_002726945.1	no	North Pacific Ocean , 5-1000m (TARA)	NCBI	GCA_002726945.1	-	(47)
GCA_002753255.1	no	Australia: Punkally Creek Sediment	NCBI	GCA_002753255.1	-	(47)
GCA_003447105.1	no	marine	NCBI	GCA_003447105.1	-	(47)
GCA_003497305.1	no	hydrothermal vent	NCBI	GCA_003497305.1	-	(47)
GCA_003505015.1	no	hydrothermal vent	NCBI	GCA_003505015.1	-	(47)
GCA_003506525.1	no	marine	NCBI	GCA_003506525.1	-	(47)
GCA_003507175.1	no	hydrothermal vent	NCBI	GCA_003507175.1	-	(47)
GCA_003508535.1	no	marine	NCBI	GCA_003508535.1	-	(47)
GCA_003510845.1	no	marine	NCBI	GCA_003510845.1	-	(47)
GCA_003519185.1	no	Neamphius huxleyi metagenome	NCBI	GCA_003519185.1	-	(47)
GCA_003541985.1	no	marine	NCBI	GCA_003541985.1	-	(47)
GCA_003542095.1	no	marine	NCBI	GCA_003542095.1	-	(47)
GCF_000213355.1	no	North Pacific sub-tropical gyre (Hawaii Ocean Time-series (HOT) station ALOHA)	NCBI	GCF_000213355.1	-	(47)
Loktanella sp. PT4BL	yes	-	NCBI	GCA_003201935.1	-	(48)
Rhodovulum sulfidophilum strain AB26	yes	a microbial mat in a marine estuary in Woods Hole, Massachusetts, USA (henceforth referred to as Woods Hole isolates)	NCBI	GCA_001941715.1	-	(49)
FRAM_RAS_EGC1617_bin34	no	arctic sea water	NCBI	GCA_937761705.1	-	(50)
Ca. A. thioimbibens r_call12	no	sponge tissue, low temperature, low CO2	NCBI	GCA_028282965.1	-	(51)
Ca. A. thioimbibens r_calh23 + r_calh24	no	sponge tissue, low temperature, high CO2	NCBI	GCA_028283025.1	-	(51)
Ca. A. thioimbibens r_cahl16	no	sponge tissue, high temperature, low CO2	NCBI	GCA_028285785.1	-	(51)
Ca. F. numerosus r_caze15 + r_caze16	no	sponge tissue, time zero, i.e. control	NCBI	GCA_028285905.1	-	(51)
Ca. F. numerosus r_call5	no	sponge tissue, low temperature, low CO2	NCBI	GCA_028285925.1	-	(51)
Ca. F. numerosus r_cahl1	no	sponge tissue, high temperature, low CO2	NCBI	GCA_028285945.1	-	(51)
Ca. F. numerosus r_cahh24	no	sponge tissue, high temperature, high CO2	NCBI	GCA_028285955.1	-	(51)
Ca. F. numerosus r_calh6 + r_calh7	no	sponge tissue, low temperature, high CO2	NCBI	GCA_028285965.1	-	(51)
Ca. A. chitobiosivorans r_calh21	no	sponge tissue, low temperature, high CO2	NCBI	GCA_028286005.1	-	(51)
Ca. A. chitobiosivorans r_cahl2	no	sponge tissue, high temperature, low CO2	NCBI	GCA_028286025.1	-	(51)
Ca. P. azotivorans r_stze6	no	sponge tissue, time zero, i.e. control	NCBI	GCA_028286035.1	-	(51)
Ca. P. azotivorans r_sthh7	no	sponge tissue, high temperature, high CO2	NCBI	GCA_028286085.1	-	(51)
Ca. P. azotivorans r_stlh4	no	sponge tissue, low temperature, high CO2	NCBI	GCA_028286095.1	-	(51)
Ca. S. versatilis r_stlh1	no	sponge tissue, low temperature, high CO2	NCBI	GCA_028286145.1	-	(51)
Ca. S. versatilis r_stze1	no	sponge tissue, time zero, i.e. control	NCBI	GCA_028286165.1	-	(51)
Ca. S. versatilis r_sthh3	no	sponge tissue, high temperature, high CO2	NCBI	GCA_028286185.1	-	(51)
Ca. S. versatilis r_stll1	no	sponge tissue, low temperature, low CO2	NCBI	GCA_028286195.1	-	(51)
Ca. A. chitobiosivorans r_caze11	no	sponge tissue, time zero, i.e. control	NCBI	GCA_028289785.1	-	(51)
Youngimonas vesicularis CC-AMW-E	yes	coastal surface seawater in Taiwan	NCBI	GCF_004799325.1	-	(52)
m_rhll11	no	sponge tissue, low temperature low CO2	NCBI	GCA_028278705.1	-	(53)
m_rhhh10TS	no	sponge tissue, high temperature high CO2	NCBI	GCA_028278725.1	-	(53)
m_call11	no	sponge tissue, low temperature low CO2	NCBI	GCA_028278745.1	-	(53)
m_rhlh10	no	sponge tissue, low temperature high CO2	NCBI	GCA_028278755.1	-	(53)
m_rhhh12TS	no	sponge tissue, high temperature high CO2	NCBI	GCA_028278785.1	-	(53)
m_calh14	no	sponge tissue, low temperature high CO2	NCBI	GCA_028278795.1	-	(53)
m_cahl9	no	sponge tissue, high temperature low CO2	NCBI	GCA_028278825.1	-	(53)
m_cyze7	no	sponge tissue, time zero i.e. control	NCBI	GCA_028278905.1	-	(53)
m_cyll1	no	sponge tissue, low temperature low CO2	NCBI	GCA_028278915.1	-	(53)
m_cylh3	no	sponge tissue, low temperature high CO2	NCBI	GCA_028278945.1	-	(53)
m_cahh6TS	no	sponge tissue, high temperature high CO2	NCBI	GCA_028278955.1	-	(53)
m_rhze10TS	no	sponge tissue, time zero i.e. control	NCBI	GCA_028279005.1	-	(53)
m_caze17	no	sponge tissue, time zero i.e. control	NCBI	GCA_028279015.1	-	(53)
m_cyhl3TS	no	sponge tissue, high temperature low CO2	NCBI	GCA_028283145.1	-	(53)
m_rhze7	no	sponge tissue, time zero i.e. control	NCBI	GCA_028283155.1	-	(53)
m_cyhh4	no	sponge tissue, high temperature high CO2	NCBI	GCA_028283175.1	-	(53)
m_call10	no	sponge tissue, low temperature low CO2	NCBI	GCA_028283225.1	-	(53)
r_rhhl33	no	sponge tissue, high temperature low CO2	NCBI	GCA_028283235.1	-	(53)
m_calh10TS	no	sponge tissue, low temperature high CO2	NCBI	GCA_028283245.1	-	(53)
m_rhll12	no	sponge tissue, low temperature low CO2	NCBI	GCA_028283275.1	-	(53)
m_cahh13	no	sponge tissue, high temperature high CO2	NCBI	GCA_028283335.1	-	(53)
TARA_SAMEA4397196_METAG_LEBFBDKM	no	Arctic Ocean	figshare	-	https://figshare.com/ndownloader/files/38905743	(54)
TARA_SAMEA4396538_METAG_CAOPAICI	no	Arctic Ocean	figshare	-	https://figshare.com/ndownloader/files/38905743	(54)
ANT28_SAMPLE241_METAG_IBNIABBM	no	Southern Ocean	figshare	-	https://figshare.com/ndownloader/files/38905743	(54)
TARA_SAMEA4397842_METAG_AGACCHCI	no	Arctic Ocean	figshare	-	https://figshare.com/ndownloader/files/38905743	(54)
TARA_SAMEA4397798_METAG_MDFHKJJK	no	Arctic Ocean	figshare	-	https://figshare.com/ndownloader/files/38905743	(54)
NSEA_SAMEA5407188_METAG_20160512B7G10	no	North Sea	figshare	-	https://figshare.com/ndownloader/files/38905743	(54)
TARA_SAMEA4397930_METAG_FDOALGEH	no	Arctic Ocean	figshare	-	https://figshare.com/ndownloader/files/38905743	(54)
TARA_SAMEA2621423_METAG_IGMJFLMF	no	South-west Atlantic Ocean	figshare	-	https://figshare.com/ndownloader/files/38905743	(54)
TARA_SAMEA2621401_METAG_HMOFNEGP	no	South-west Atlantic Ocean	figshare	-	https://figshare.com/ndownloader/files/38905743	(54)
TARA_SAMEA4398009_METAG_KFDHDLHA	no	Arctic Ocean	figshare	-	https://figshare.com/ndownloader/files/38905743	(54)
TARA_SAMEA4397903_METAG_CGDPMDGK	no	Arctic Ocean	figshare	-	https://figshare.com/ndownloader/files/38905743	(54)
TARA_SAMEA4397611_METAG_JFICBANG	no	Arctic Ocean	figshare	-	https://figshare.com/ndownloader/files/38905743	(54)
TARA_SAMEA4398094_METAG_KAIHMEFI	no	Arctic Ocean	figshare	-	https://figshare.com/ndownloader/files/38905743	(54)
TARA_SAMEA4398067_METAG_LMAALFFI	no	Baffin Bay	figshare	-	https://figshare.com/ndownloader/files/38905743	(54)
TARA_SAMEA4397649_METAG_ALFICBCN	no	Arctic Ocean	figshare	-	https://figshare.com/ndownloader/files/38905743	(54)
TARA_SAMEA4397516_METAG_FGBONFPL	no	Arctic Ocean	figshare	-	https://figshare.com/ndownloader/files/38905743	(54)
TARA_SAMEA4397472_METAG_LMGDGBPA	no	Arctic Ocean	figshare	-	https://figshare.com/ndownloader/files/38905743	(54)
TARA_SAMEA4397569_METAG_DJNJDGHF	no	Arctic Ocean	figshare	-	https://figshare.com/ndownloader/files/38905743	(54)
TARA_SAMEA4397239_METAG_DGEKPGED	no	Arctic Ocean	figshare	-	https://figshare.com/ndownloader/files/38905743	(54)
TARA_SAMEA4397611_METAG_OIMMFBHC	no	Arctic Ocean	figshare	-	https://figshare.com/ndownloader/files/38905743	(54)
TARA_SAMEA4397426_METAG_DDEDKPON	no	Arctic Ocean	figshare	-	https://figshare.com/ndownloader/files/38905743	(54)
TARA_SAMEA4397390_METAG_KONFPMPI	no	Arctic Ocean	figshare	-	https://figshare.com/ndownloader/files/38905743	(54)
TARA_SAMEA4397311_METAG_ALJCCPPC	no	Arctic Ocean	figshare	-	https://figshare.com/ndownloader/files/38905743	(54)
TARA_SAMEA4397034_METAG_KHGLEGHM	no	Arctic Ocean	figshare	-	https://figshare.com/ndownloader/files/38905743	(54)
TARA_SAMEA4397649_METAG_LIHCEAEE	no	Arctic Ocean	figshare	-	https://figshare.com/ndownloader/files/38905743	(54)
TARA_SAMEA2621536_METAG_MFGPAFPA	no	Southern Ocean	figshare	-	https://figshare.com/ndownloader/files/38905743	(54)
ANT28_SAMPLE178_METAG_LLLEPJCG	no	South-west Atlantic Ocean	figshare	-	https://figshare.com/ndownloader/files/38905743	(54)
ANT28_SAMPLE241_METAG_CPIDHMEF	no	Southern Ocean	figshare	-	https://figshare.com/ndownloader/files/38905743	(54)
TARA_SAMEA2621401_METAG_FPOJAMCL	no	South-west Atlantic Ocean	figshare	-	https://figshare.com/ndownloader/files/38905743	(54)
ANT28_SAMPLE179_METAG_HGGFONEJ	no	South-west Atlantic Ocean	figshare	-	https://figshare.com/ndownloader/files/38905743	(54)
TARA_SAMEA2621509_METAG_EHDBKLHN	no	Southern Ocean	figshare	-	https://figshare.com/ndownloader/files/38905743	(54)
ANT28_SAMPLE287_METAG_LNAAOIAO	no	Southern Ocean	figshare	-	https://figshare.com/ndownloader/files/38905743	(54)
NSEA_SAMEA5404052_METAG_20100511B77G0	no	North Sea	figshare	-	https://figshare.com/ndownloader/files/38905743	(54)
ANT28_SAMPLE297_METAG_LFGHACKE	no	South-west Atlantic Ocean	figshare	-	https://figshare.com/ndownloader/files/38905743	(54)
ANT28_SAMPLE296_METAG_ENLIAGMA	no	South-west Atlantic Ocean	figshare	-	https://figshare.com/ndownloader/files/38905743	(54)
NSEA_SAMEA5405941_METAG_20120503B5G4	no	North Sea	figshare	-	https://figshare.com/ndownloader/files/38905743	(54)
Rhodobacteraceae bacterium IMCC1923	yes	Korean Yellow Sea	NCBI	GCA_030704405.1	-	(54)
Rhodobacteraceae bacterium IMCC1909	yes	Korean Yellow Sea	NCBI	GCA_030704425.1	-	(54)
Rhodobacteraceae bacterium IMCC1933	yes	Korean Yellow Sea	NCBI	GCA_030704445.1	-	(54)
Roseobacter bacterium LE17	no	North Sea	NCBI	GCA_030704455.1	-	(54)
Cobin10	no	surface sediments of 16 coral reef sites at different depths from the Xisha islands	figshare	-	https://figshare.com/s/cd5bfb6be8cdadb6eb60	(55)
Cobin100	no	surface sediments of 16 coral reef sites at different depths from the Xisha islands	figshare	-	https://figshare.com/s/cd5bfb6be8cdadb6eb60	(55)
Cobin102	no	surface sediments of 16 coral reef sites at different depths from the Xisha islands	figshare	-	https://figshare.com/s/cd5bfb6be8cdadb6eb60	(55)
Cobin103	no	surface sediments of 16 coral reef sites at different depths from the Xisha islands	figshare	-	https://figshare.com/s/cd5bfb6be8cdadb6eb60	(55)
Cobin104	no	surface sediments of 16 coral reef sites at different depths from the Xisha islands	figshare	-	https://figshare.com/s/cd5bfb6be8cdadb6eb60	(55)
Cobin105	no	surface sediments of 16 coral reef sites at different depths from the Xisha islands	figshare	-	https://figshare.com/s/cd5bfb6be8cdadb6eb60	(55)
Cobin106	no	surface sediments of 16 coral reef sites at different depths from the Xisha islands	figshare	-	https://figshare.com/s/cd5bfb6be8cdadb6eb60	(55)
Cobin107	no	surface sediments of 16 coral reef sites at different depths from the Xisha islands	figshare	-	https://figshare.com/s/cd5bfb6be8cdadb6eb60	(55)
Cobin108	no	surface sediments of 16 coral reef sites at different depths from the Xisha islands	figshare	-	https://figshare.com/s/cd5bfb6be8cdadb6eb60	(55)
Cobin109	no	surface sediments of 16 coral reef sites at different depths from the Xisha islands	figshare	-	https://figshare.com/s/cd5bfb6be8cdadb6eb60	(55)
Cobin11	no	surface sediments of 16 coral reef sites at different depths from the Xisha islands	figshare	-	https://figshare.com/s/cd5bfb6be8cdadb6eb60	(55)
Cobin110	no	surface sediments of 16 coral reef sites at different depths from the Xisha islands	figshare	-	https://figshare.com/s/cd5bfb6be8cdadb6eb60	(55)
Cobin111	no	surface sediments of 16 coral reef sites at different depths from the Xisha islands	figshare	-	https://figshare.com/s/cd5bfb6be8cdadb6eb60	(55)
Cobin112	no	surface sediments of 16 coral reef sites at different depths from the Xisha islands	figshare	-	https://figshare.com/s/cd5bfb6be8cdadb6eb60	(55)
Cobin113	no	surface sediments of 16 coral reef sites at different depths from the Xisha islands	figshare	-	https://figshare.com/s/cd5bfb6be8cdadb6eb60	(55)
Cobin114	no	surface sediments of 16 coral reef sites at different depths from the Xisha islands	figshare	-	https://figshare.com/s/cd5bfb6be8cdadb6eb60	(55)
Cobin115	no	surface sediments of 16 coral reef sites at different depths from the Xisha islands	figshare	-	https://figshare.com/s/cd5bfb6be8cdadb6eb60	(55)
Cobin116	no	surface sediments of 16 coral reef sites at different depths from the Xisha islands	figshare	-	https://figshare.com/s/cd5bfb6be8cdadb6eb60	(55)
Cobin117	no	surface sediments of 16 coral reef sites at different depths from the Xisha islands	figshare	-	https://figshare.com/s/cd5bfb6be8cdadb6eb60	(55)
Cobin118	no	surface sediments of 16 coral reef sites at different depths from the Xisha islands	figshare	-	https://figshare.com/s/cd5bfb6be8cdadb6eb60	(55)
Cobin119	no	surface sediments of 16 coral reef sites at different depths from the Xisha islands	figshare	-	https://figshare.com/s/cd5bfb6be8cdadb6eb60	(55)
Cobin12	no	surface sediments of 16 coral reef sites at different depths from the Xisha islands	figshare	-	https://figshare.com/s/cd5bfb6be8cdadb6eb60	(55)
Cobin121	no	surface sediments of 16 coral reef sites at different depths from the Xisha islands	figshare	-	https://figshare.com/s/cd5bfb6be8cdadb6eb60	(55)
Cobin123	no	surface sediments of 16 coral reef sites at different depths from the Xisha islands	figshare	-	https://figshare.com/s/cd5bfb6be8cdadb6eb60	(55)
Cobin124	no	surface sediments of 16 coral reef sites at different depths from the Xisha islands	figshare	-	https://figshare.com/s/cd5bfb6be8cdadb6eb60	(55)
Cobin125	no	surface sediments of 16 coral reef sites at different depths from the Xisha islands	figshare	-	https://figshare.com/s/cd5bfb6be8cdadb6eb60	(55)
Cobin126	no	surface sediments of 16 coral reef sites at different depths from the Xisha islands	figshare	-	https://figshare.com/s/cd5bfb6be8cdadb6eb60	(55)
Cobin127	no	surface sediments of 16 coral reef sites at different depths from the Xisha islands	figshare	-	https://figshare.com/s/cd5bfb6be8cdadb6eb60	(55)
Cobin128	no	surface sediments of 16 coral reef sites at different depths from the Xisha islands	figshare	-	https://figshare.com/s/cd5bfb6be8cdadb6eb60	(55)
Cobin13	no	surface sediments of 16 coral reef sites at different depths from the Xisha islands	figshare	-	https://figshare.com/s/cd5bfb6be8cdadb6eb60	(55)
Cobin130	no	surface sediments of 16 coral reef sites at different depths from the Xisha islands	figshare	-	https://figshare.com/s/cd5bfb6be8cdadb6eb60	(55)
Cobin131	no	surface sediments of 16 coral reef sites at different depths from the Xisha islands	figshare	-	https://figshare.com/s/cd5bfb6be8cdadb6eb60	(55)
Cobin132	no	surface sediments of 16 coral reef sites at different depths from the Xisha islands	figshare	-	https://figshare.com/s/cd5bfb6be8cdadb6eb60	(55)
Cobin133	no	surface sediments of 16 coral reef sites at different depths from the Xisha islands	figshare	-	https://figshare.com/s/cd5bfb6be8cdadb6eb60	(55)
Cobin134	no	surface sediments of 16 coral reef sites at different depths from the Xisha islands	figshare	-	https://figshare.com/s/cd5bfb6be8cdadb6eb60	(55)
Cobin135	no	surface sediments of 16 coral reef sites at different depths from the Xisha islands	figshare	-	https://figshare.com/s/cd5bfb6be8cdadb6eb60	(55)
Cobin136	no	surface sediments of 16 coral reef sites at different depths from the Xisha islands	figshare	-	https://figshare.com/s/cd5bfb6be8cdadb6eb60	(55)
Cobin137	no	surface sediments of 16 coral reef sites at different depths from the Xisha islands	figshare	-	https://figshare.com/s/cd5bfb6be8cdadb6eb60	(55)
Cobin138	no	surface sediments of 16 coral reef sites at different depths from the Xisha islands	figshare	-	https://figshare.com/s/cd5bfb6be8cdadb6eb60	(55)
Cobin139	no	surface sediments of 16 coral reef sites at different depths from the Xisha islands	figshare	-	https://figshare.com/s/cd5bfb6be8cdadb6eb60	(55)
Cobin14	no	surface sediments of 16 coral reef sites at different depths from the Xisha islands	figshare	-	https://figshare.com/s/cd5bfb6be8cdadb6eb60	(55)
Cobin140	no	surface sediments of 16 coral reef sites at different depths from the Xisha islands	figshare	-	https://figshare.com/s/cd5bfb6be8cdadb6eb60	(55)
Cobin141	no	surface sediments of 16 coral reef sites at different depths from the Xisha islands	figshare	-	https://figshare.com/s/cd5bfb6be8cdadb6eb60	(55)
Cobin142	no	surface sediments of 16 coral reef sites at different depths from the Xisha islands	figshare	-	https://figshare.com/s/cd5bfb6be8cdadb6eb60	(55)
Cobin144	no	surface sediments of 16 coral reef sites at different depths from the Xisha islands	figshare	-	https://figshare.com/s/cd5bfb6be8cdadb6eb60	(55)
Cobin146	no	surface sediments of 16 coral reef sites at different depths from the Xisha islands	figshare	-	https://figshare.com/s/cd5bfb6be8cdadb6eb60	(55)
Cobin147	no	surface sediments of 16 coral reef sites at different depths from the Xisha islands	figshare	-	https://figshare.com/s/cd5bfb6be8cdadb6eb60	(55)
Cobin149	no	surface sediments of 16 coral reef sites at different depths from the Xisha islands	figshare	-	https://figshare.com/s/cd5bfb6be8cdadb6eb60	(55)
Cobin150	no	surface sediments of 16 coral reef sites at different depths from the Xisha islands	figshare	-	https://figshare.com/s/cd5bfb6be8cdadb6eb60	(55)
Cobin151	no	surface sediments of 16 coral reef sites at different depths from the Xisha islands	figshare	-	https://figshare.com/s/cd5bfb6be8cdadb6eb60	(55)
Cobin152	no	surface sediments of 16 coral reef sites at different depths from the Xisha islands	figshare	-	https://figshare.com/s/cd5bfb6be8cdadb6eb60	(55)
Cobin153	no	surface sediments of 16 coral reef sites at different depths from the Xisha islands	figshare	-	https://figshare.com/s/cd5bfb6be8cdadb6eb60	(55)
Cobin154	no	surface sediments of 16 coral reef sites at different depths from the Xisha islands	figshare	-	https://figshare.com/s/cd5bfb6be8cdadb6eb60	(55)
Cobin156	no	surface sediments of 16 coral reef sites at different depths from the Xisha islands	figshare	-	https://figshare.com/s/cd5bfb6be8cdadb6eb60	(55)
Cobin157	no	surface sediments of 16 coral reef sites at different depths from the Xisha islands	figshare	-	https://figshare.com/s/cd5bfb6be8cdadb6eb60	(55)
Cobin158	no	surface sediments of 16 coral reef sites at different depths from the Xisha islands	figshare	-	https://figshare.com/s/cd5bfb6be8cdadb6eb60	(55)
Cobin159	no	surface sediments of 16 coral reef sites at different depths from the Xisha islands	figshare	-	https://figshare.com/s/cd5bfb6be8cdadb6eb60	(55)
Cobin16	no	surface sediments of 16 coral reef sites at different depths from the Xisha islands	figshare	-	https://figshare.com/s/cd5bfb6be8cdadb6eb60	(55)
Cobin160	no	surface sediments of 16 coral reef sites at different depths from the Xisha islands	figshare	-	https://figshare.com/s/cd5bfb6be8cdadb6eb60	(55)
Cobin161	no	surface sediments of 16 coral reef sites at different depths from the Xisha islands	figshare	-	https://figshare.com/s/cd5bfb6be8cdadb6eb60	(55)
Cobin162	no	surface sediments of 16 coral reef sites at different depths from the Xisha islands	figshare	-	https://figshare.com/s/cd5bfb6be8cdadb6eb60	(55)
Cobin163	no	surface sediments of 16 coral reef sites at different depths from the Xisha islands	figshare	-	https://figshare.com/s/cd5bfb6be8cdadb6eb60	(55)
Cobin164	no	surface sediments of 16 coral reef sites at different depths from the Xisha islands	figshare	-	https://figshare.com/s/cd5bfb6be8cdadb6eb60	(55)
Cobin165	no	surface sediments of 16 coral reef sites at different depths from the Xisha islands	figshare	-	https://figshare.com/s/cd5bfb6be8cdadb6eb60	(55)
Cobin166	no	surface sediments of 16 coral reef sites at different depths from the Xisha islands	figshare	-	https://figshare.com/s/cd5bfb6be8cdadb6eb60	(55)
Cobin167	no	surface sediments of 16 coral reef sites at different depths from the Xisha islands	figshare	-	https://figshare.com/s/cd5bfb6be8cdadb6eb60	(55)
Cobin168	no	surface sediments of 16 coral reef sites at different depths from the Xisha islands	figshare	-	https://figshare.com/s/cd5bfb6be8cdadb6eb60	(55)
Cobin169	no	surface sediments of 16 coral reef sites at different depths from the Xisha islands	figshare	-	https://figshare.com/s/cd5bfb6be8cdadb6eb60	(55)
Cobin17	no	surface sediments of 16 coral reef sites at different depths from the Xisha islands	figshare	-	https://figshare.com/s/cd5bfb6be8cdadb6eb60	(55)
Cobin170	no	surface sediments of 16 coral reef sites at different depths from the Xisha islands	figshare	-	https://figshare.com/s/cd5bfb6be8cdadb6eb60	(55)
Cobin171	no	surface sediments of 16 coral reef sites at different depths from the Xisha islands	figshare	-	https://figshare.com/s/cd5bfb6be8cdadb6eb60	(55)
Cobin173	no	surface sediments of 16 coral reef sites at different depths from the Xisha islands	figshare	-	https://figshare.com/s/cd5bfb6be8cdadb6eb60	(55)
Cobin174	no	surface sediments of 16 coral reef sites at different depths from the Xisha islands	figshare	-	https://figshare.com/s/cd5bfb6be8cdadb6eb60	(55)
Cobin175	no	surface sediments of 16 coral reef sites at different depths from the Xisha islands	figshare	-	https://figshare.com/s/cd5bfb6be8cdadb6eb60	(55)
Cobin178	no	surface sediments of 16 coral reef sites at different depths from the Xisha islands	figshare	-	https://figshare.com/s/cd5bfb6be8cdadb6eb60	(55)
Cobin179	no	surface sediments of 16 coral reef sites at different depths from the Xisha islands	figshare	-	https://figshare.com/s/cd5bfb6be8cdadb6eb60	(55)
Cobin18	no	surface sediments of 16 coral reef sites at different depths from the Xisha islands	figshare	-	https://figshare.com/s/cd5bfb6be8cdadb6eb60	(55)
Cobin180	no	surface sediments of 16 coral reef sites at different depths from the Xisha islands	figshare	-	https://figshare.com/s/cd5bfb6be8cdadb6eb60	(55)
Cobin181	no	surface sediments of 16 coral reef sites at different depths from the Xisha islands	figshare	-	https://figshare.com/s/cd5bfb6be8cdadb6eb60	(55)
Cobin182	no	surface sediments of 16 coral reef sites at different depths from the Xisha islands	figshare	-	https://figshare.com/s/cd5bfb6be8cdadb6eb60	(55)
Cobin183	no	surface sediments of 16 coral reef sites at different depths from the Xisha islands	figshare	-	https://figshare.com/s/cd5bfb6be8cdadb6eb60	(55)
Cobin184	no	surface sediments of 16 coral reef sites at different depths from the Xisha islands	figshare	-	https://figshare.com/s/cd5bfb6be8cdadb6eb60	(55)
Cobin185	no	surface sediments of 16 coral reef sites at different depths from the Xisha islands	figshare	-	https://figshare.com/s/cd5bfb6be8cdadb6eb60	(55)
Cobin186	no	surface sediments of 16 coral reef sites at different depths from the Xisha islands	figshare	-	https://figshare.com/s/cd5bfb6be8cdadb6eb60	(55)
Cobin187	no	surface sediments of 16 coral reef sites at different depths from the Xisha islands	figshare	-	https://figshare.com/s/cd5bfb6be8cdadb6eb60	(55)
Cobin188	no	surface sediments of 16 coral reef sites at different depths from the Xisha islands	figshare	-	https://figshare.com/s/cd5bfb6be8cdadb6eb60	(55)
Cobin189	no	surface sediments of 16 coral reef sites at different depths from the Xisha islands	figshare	-	https://figshare.com/s/cd5bfb6be8cdadb6eb60	(55)
Cobin19	no	surface sediments of 16 coral reef sites at different depths from the Xisha islands	figshare	-	https://figshare.com/s/cd5bfb6be8cdadb6eb60	(55)
Cobin190	no	surface sediments of 16 coral reef sites at different depths from the Xisha islands	figshare	-	https://figshare.com/s/cd5bfb6be8cdadb6eb60	(55)
Cobin191	no	surface sediments of 16 coral reef sites at different depths from the Xisha islands	figshare	-	https://figshare.com/s/cd5bfb6be8cdadb6eb60	(55)
Cobin192	no	surface sediments of 16 coral reef sites at different depths from the Xisha islands	figshare	-	https://figshare.com/s/cd5bfb6be8cdadb6eb60	(55)
Cobin193	no	surface sediments of 16 coral reef sites at different depths from the Xisha islands	figshare	-	https://figshare.com/s/cd5bfb6be8cdadb6eb60	(55)
Cobin194	no	surface sediments of 16 coral reef sites at different depths from the Xisha islands	figshare	-	https://figshare.com/s/cd5bfb6be8cdadb6eb60	(55)
Cobin195	no	surface sediments of 16 coral reef sites at different depths from the Xisha islands	figshare	-	https://figshare.com/s/cd5bfb6be8cdadb6eb60	(55)
Cobin196	no	surface sediments of 16 coral reef sites at different depths from the Xisha islands	figshare	-	https://figshare.com/s/cd5bfb6be8cdadb6eb60	(55)
Cobin197	no	surface sediments of 16 coral reef sites at different depths from the Xisha islands	figshare	-	https://figshare.com/s/cd5bfb6be8cdadb6eb60	(55)
Cobin198	no	surface sediments of 16 coral reef sites at different depths from the Xisha islands	figshare	-	https://figshare.com/s/cd5bfb6be8cdadb6eb60	(55)
Cobin199	no	surface sediments of 16 coral reef sites at different depths from the Xisha islands	figshare	-	https://figshare.com/s/cd5bfb6be8cdadb6eb60	(55)
Cobin2	no	surface sediments of 16 coral reef sites at different depths from the Xisha islands	figshare	-	https://figshare.com/s/cd5bfb6be8cdadb6eb60	(55)
Cobin20	no	surface sediments of 16 coral reef sites at different depths from the Xisha islands	figshare	-	https://figshare.com/s/cd5bfb6be8cdadb6eb60	(55)
Cobin200	no	surface sediments of 16 coral reef sites at different depths from the Xisha islands	figshare	-	https://figshare.com/s/cd5bfb6be8cdadb6eb60	(55)
Cobin201	no	surface sediments of 16 coral reef sites at different depths from the Xisha islands	figshare	-	https://figshare.com/s/cd5bfb6be8cdadb6eb60	(55)
Cobin202	no	surface sediments of 16 coral reef sites at different depths from the Xisha islands	figshare	-	https://figshare.com/s/cd5bfb6be8cdadb6eb60	(55)
Cobin203	no	surface sediments of 16 coral reef sites at different depths from the Xisha islands	figshare	-	https://figshare.com/s/cd5bfb6be8cdadb6eb60	(55)
Cobin204	no	surface sediments of 16 coral reef sites at different depths from the Xisha islands	figshare	-	https://figshare.com/s/cd5bfb6be8cdadb6eb60	(55)
Cobin205	no	surface sediments of 16 coral reef sites at different depths from the Xisha islands	figshare	-	https://figshare.com/s/cd5bfb6be8cdadb6eb60	(55)
Cobin206	no	surface sediments of 16 coral reef sites at different depths from the Xisha islands	figshare	-	https://figshare.com/s/cd5bfb6be8cdadb6eb60	(55)
Cobin207	no	surface sediments of 16 coral reef sites at different depths from the Xisha islands	figshare	-	https://figshare.com/s/cd5bfb6be8cdadb6eb60	(55)
Cobin208	no	surface sediments of 16 coral reef sites at different depths from the Xisha islands	figshare	-	https://figshare.com/s/cd5bfb6be8cdadb6eb60	(55)
Cobin209	no	surface sediments of 16 coral reef sites at different depths from the Xisha islands	figshare	-	https://figshare.com/s/cd5bfb6be8cdadb6eb60	(55)
Cobin21	no	surface sediments of 16 coral reef sites at different depths from the Xisha islands	figshare	-	https://figshare.com/s/cd5bfb6be8cdadb6eb60	(55)
Cobin211	no	surface sediments of 16 coral reef sites at different depths from the Xisha islands	figshare	-	https://figshare.com/s/cd5bfb6be8cdadb6eb60	(55)
Cobin212	no	surface sediments of 16 coral reef sites at different depths from the Xisha islands	figshare	-	https://figshare.com/s/cd5bfb6be8cdadb6eb60	(55)
Cobin214	no	surface sediments of 16 coral reef sites at different depths from the Xisha islands	figshare	-	https://figshare.com/s/cd5bfb6be8cdadb6eb60	(55)
Cobin215	no	surface sediments of 16 coral reef sites at different depths from the Xisha islands	figshare	-	https://figshare.com/s/cd5bfb6be8cdadb6eb60	(55)
Cobin216	no	surface sediments of 16 coral reef sites at different depths from the Xisha islands	figshare	-	https://figshare.com/s/cd5bfb6be8cdadb6eb60	(55)
Cobin217	no	surface sediments of 16 coral reef sites at different depths from the Xisha islands	figshare	-	https://figshare.com/s/cd5bfb6be8cdadb6eb60	(55)
Cobin218	no	surface sediments of 16 coral reef sites at different depths from the Xisha islands	figshare	-	https://figshare.com/s/cd5bfb6be8cdadb6eb60	(55)
Cobin219	no	surface sediments of 16 coral reef sites at different depths from the Xisha islands	figshare	-	https://figshare.com/s/cd5bfb6be8cdadb6eb60	(55)
Cobin22	no	surface sediments of 16 coral reef sites at different depths from the Xisha islands	figshare	-	https://figshare.com/s/cd5bfb6be8cdadb6eb60	(55)
Cobin220	no	surface sediments of 16 coral reef sites at different depths from the Xisha islands	figshare	-	https://figshare.com/s/cd5bfb6be8cdadb6eb60	(55)
Cobin221	no	surface sediments of 16 coral reef sites at different depths from the Xisha islands	figshare	-	https://figshare.com/s/cd5bfb6be8cdadb6eb60	(55)
Cobin223	no	surface sediments of 16 coral reef sites at different depths from the Xisha islands	figshare	-	https://figshare.com/s/cd5bfb6be8cdadb6eb60	(55)
Cobin224	no	surface sediments of 16 coral reef sites at different depths from the Xisha islands	figshare	-	https://figshare.com/s/cd5bfb6be8cdadb6eb60	(55)
Cobin225	no	surface sediments of 16 coral reef sites at different depths from the Xisha islands	figshare	-	https://figshare.com/s/cd5bfb6be8cdadb6eb60	(55)
Cobin226	no	surface sediments of 16 coral reef sites at different depths from the Xisha islands	figshare	-	https://figshare.com/s/cd5bfb6be8cdadb6eb60	(55)
Cobin227	no	surface sediments of 16 coral reef sites at different depths from the Xisha islands	figshare	-	https://figshare.com/s/cd5bfb6be8cdadb6eb60	(55)
Cobin228	no	surface sediments of 16 coral reef sites at different depths from the Xisha islands	figshare	-	https://figshare.com/s/cd5bfb6be8cdadb6eb60	(55)
Cobin229	no	surface sediments of 16 coral reef sites at different depths from the Xisha islands	figshare	-	https://figshare.com/s/cd5bfb6be8cdadb6eb60	(55)
Cobin23	no	surface sediments of 16 coral reef sites at different depths from the Xisha islands	figshare	-	https://figshare.com/s/cd5bfb6be8cdadb6eb60	(55)
Cobin230	no	surface sediments of 16 coral reef sites at different depths from the Xisha islands	figshare	-	https://figshare.com/s/cd5bfb6be8cdadb6eb60	(55)
Cobin232	no	surface sediments of 16 coral reef sites at different depths from the Xisha islands	figshare	-	https://figshare.com/s/cd5bfb6be8cdadb6eb60	(55)
Cobin233	no	surface sediments of 16 coral reef sites at different depths from the Xisha islands	figshare	-	https://figshare.com/s/cd5bfb6be8cdadb6eb60	(55)
Cobin234	no	surface sediments of 16 coral reef sites at different depths from the Xisha islands	figshare	-	https://figshare.com/s/cd5bfb6be8cdadb6eb60	(55)
Cobin235	no	surface sediments of 16 coral reef sites at different depths from the Xisha islands	figshare	-	https://figshare.com/s/cd5bfb6be8cdadb6eb60	(55)
Cobin236	no	surface sediments of 16 coral reef sites at different depths from the Xisha islands	figshare	-	https://figshare.com/s/cd5bfb6be8cdadb6eb60	(55)
Cobin237	no	surface sediments of 16 coral reef sites at different depths from the Xisha islands	figshare	-	https://figshare.com/s/cd5bfb6be8cdadb6eb60	(55)
Cobin238	no	surface sediments of 16 coral reef sites at different depths from the Xisha islands	figshare	-	https://figshare.com/s/cd5bfb6be8cdadb6eb60	(55)
Cobin239	no	surface sediments of 16 coral reef sites at different depths from the Xisha islands	figshare	-	https://figshare.com/s/cd5bfb6be8cdadb6eb60	(55)
Cobin241	no	surface sediments of 16 coral reef sites at different depths from the Xisha islands	figshare	-	https://figshare.com/s/cd5bfb6be8cdadb6eb60	(55)
Cobin242	no	surface sediments of 16 coral reef sites at different depths from the Xisha islands	figshare	-	https://figshare.com/s/cd5bfb6be8cdadb6eb60	(55)
Cobin243	no	surface sediments of 16 coral reef sites at different depths from the Xisha islands	figshare	-	https://figshare.com/s/cd5bfb6be8cdadb6eb60	(55)
Cobin244	no	surface sediments of 16 coral reef sites at different depths from the Xisha islands	figshare	-	https://figshare.com/s/cd5bfb6be8cdadb6eb60	(55)
Cobin246	no	surface sediments of 16 coral reef sites at different depths from the Xisha islands	figshare	-	https://figshare.com/s/cd5bfb6be8cdadb6eb60	(55)
Cobin25	no	surface sediments of 16 coral reef sites at different depths from the Xisha islands	figshare	-	https://figshare.com/s/cd5bfb6be8cdadb6eb60	(55)
Cobin27	no	surface sediments of 16 coral reef sites at different depths from the Xisha islands	figshare	-	https://figshare.com/s/cd5bfb6be8cdadb6eb60	(55)
Cobin28	no	surface sediments of 16 coral reef sites at different depths from the Xisha islands	figshare	-	https://figshare.com/s/cd5bfb6be8cdadb6eb60	(55)
Cobin29	no	surface sediments of 16 coral reef sites at different depths from the Xisha islands	figshare	-	https://figshare.com/s/cd5bfb6be8cdadb6eb60	(55)
Cobin3	no	surface sediments of 16 coral reef sites at different depths from the Xisha islands	figshare	-	https://figshare.com/s/cd5bfb6be8cdadb6eb60	(55)
Cobin30	no	surface sediments of 16 coral reef sites at different depths from the Xisha islands	figshare	-	https://figshare.com/s/cd5bfb6be8cdadb6eb60	(55)
Cobin31	no	surface sediments of 16 coral reef sites at different depths from the Xisha islands	figshare	-	https://figshare.com/s/cd5bfb6be8cdadb6eb60	(55)
Cobin32	no	surface sediments of 16 coral reef sites at different depths from the Xisha islands	figshare	-	https://figshare.com/s/cd5bfb6be8cdadb6eb60	(55)
Cobin33	no	surface sediments of 16 coral reef sites at different depths from the Xisha islands	figshare	-	https://figshare.com/s/cd5bfb6be8cdadb6eb60	(55)
Cobin34	no	surface sediments of 16 coral reef sites at different depths from the Xisha islands	figshare	-	https://figshare.com/s/cd5bfb6be8cdadb6eb60	(55)
Cobin35	no	surface sediments of 16 coral reef sites at different depths from the Xisha islands	figshare	-	https://figshare.com/s/cd5bfb6be8cdadb6eb60	(55)
Cobin36	no	surface sediments of 16 coral reef sites at different depths from the Xisha islands	figshare	-	https://figshare.com/s/cd5bfb6be8cdadb6eb60	(55)
Cobin38	no	surface sediments of 16 coral reef sites at different depths from the Xisha islands	figshare	-	https://figshare.com/s/cd5bfb6be8cdadb6eb60	(55)
Cobin39	no	surface sediments of 16 coral reef sites at different depths from the Xisha islands	figshare	-	https://figshare.com/s/cd5bfb6be8cdadb6eb60	(55)
Cobin4	no	surface sediments of 16 coral reef sites at different depths from the Xisha islands	figshare	-	https://figshare.com/s/cd5bfb6be8cdadb6eb60	(55)
Cobin40	no	surface sediments of 16 coral reef sites at different depths from the Xisha islands	figshare	-	https://figshare.com/s/cd5bfb6be8cdadb6eb60	(55)
Cobin42	no	surface sediments of 16 coral reef sites at different depths from the Xisha islands	figshare	-	https://figshare.com/s/cd5bfb6be8cdadb6eb60	(55)
Cobin43	no	surface sediments of 16 coral reef sites at different depths from the Xisha islands	figshare	-	https://figshare.com/s/cd5bfb6be8cdadb6eb60	(55)
Cobin44	no	surface sediments of 16 coral reef sites at different depths from the Xisha islands	figshare	-	https://figshare.com/s/cd5bfb6be8cdadb6eb60	(55)
Cobin46	no	surface sediments of 16 coral reef sites at different depths from the Xisha islands	figshare	-	https://figshare.com/s/cd5bfb6be8cdadb6eb60	(55)
Cobin47	no	surface sediments of 16 coral reef sites at different depths from the Xisha islands	figshare	-	https://figshare.com/s/cd5bfb6be8cdadb6eb60	(55)
Cobin48	no	surface sediments of 16 coral reef sites at different depths from the Xisha islands	figshare	-	https://figshare.com/s/cd5bfb6be8cdadb6eb60	(55)
Cobin5	no	surface sediments of 16 coral reef sites at different depths from the Xisha islands	figshare	-	https://figshare.com/s/cd5bfb6be8cdadb6eb60	(55)
Cobin50	no	surface sediments of 16 coral reef sites at different depths from the Xisha islands	figshare	-	https://figshare.com/s/cd5bfb6be8cdadb6eb60	(55)
Cobin51	no	surface sediments of 16 coral reef sites at different depths from the Xisha islands	figshare	-	https://figshare.com/s/cd5bfb6be8cdadb6eb60	(55)
Cobin52	no	surface sediments of 16 coral reef sites at different depths from the Xisha islands	figshare	-	https://figshare.com/s/cd5bfb6be8cdadb6eb60	(55)
Cobin53	no	surface sediments of 16 coral reef sites at different depths from the Xisha islands	figshare	-	https://figshare.com/s/cd5bfb6be8cdadb6eb60	(55)
Cobin54	no	surface sediments of 16 coral reef sites at different depths from the Xisha islands	figshare	-	https://figshare.com/s/cd5bfb6be8cdadb6eb60	(55)
Cobin55	no	surface sediments of 16 coral reef sites at different depths from the Xisha islands	figshare	-	https://figshare.com/s/cd5bfb6be8cdadb6eb60	(55)
Cobin56	no	surface sediments of 16 coral reef sites at different depths from the Xisha islands	figshare	-	https://figshare.com/s/cd5bfb6be8cdadb6eb60	(55)
Cobin58	no	surface sediments of 16 coral reef sites at different depths from the Xisha islands	figshare	-	https://figshare.com/s/cd5bfb6be8cdadb6eb60	(55)
Cobin59	no	surface sediments of 16 coral reef sites at different depths from the Xisha islands	figshare	-	https://figshare.com/s/cd5bfb6be8cdadb6eb60	(55)
Cobin6	no	surface sediments of 16 coral reef sites at different depths from the Xisha islands	figshare	-	https://figshare.com/s/cd5bfb6be8cdadb6eb60	(55)
Cobin60	no	surface sediments of 16 coral reef sites at different depths from the Xisha islands	figshare	-	https://figshare.com/s/cd5bfb6be8cdadb6eb60	(55)
Cobin61	no	surface sediments of 16 coral reef sites at different depths from the Xisha islands	figshare	-	https://figshare.com/s/cd5bfb6be8cdadb6eb60	(55)
Cobin62	no	surface sediments of 16 coral reef sites at different depths from the Xisha islands	figshare	-	https://figshare.com/s/cd5bfb6be8cdadb6eb60	(55)
Cobin63	no	surface sediments of 16 coral reef sites at different depths from the Xisha islands	figshare	-	https://figshare.com/s/cd5bfb6be8cdadb6eb60	(55)
Cobin64	no	surface sediments of 16 coral reef sites at different depths from the Xisha islands	figshare	-	https://figshare.com/s/cd5bfb6be8cdadb6eb60	(55)
Cobin65	no	surface sediments of 16 coral reef sites at different depths from the Xisha islands	figshare	-	https://figshare.com/s/cd5bfb6be8cdadb6eb60	(55)
Cobin66	no	surface sediments of 16 coral reef sites at different depths from the Xisha islands	figshare	-	https://figshare.com/s/cd5bfb6be8cdadb6eb60	(55)
Cobin67	no	surface sediments of 16 coral reef sites at different depths from the Xisha islands	figshare	-	https://figshare.com/s/cd5bfb6be8cdadb6eb60	(55)
Cobin69	no	surface sediments of 16 coral reef sites at different depths from the Xisha islands	figshare	-	https://figshare.com/s/cd5bfb6be8cdadb6eb60	(55)
Cobin7	no	surface sediments of 16 coral reef sites at different depths from the Xisha islands	figshare	-	https://figshare.com/s/cd5bfb6be8cdadb6eb60	(55)
Cobin70	no	surface sediments of 16 coral reef sites at different depths from the Xisha islands	figshare	-	https://figshare.com/s/cd5bfb6be8cdadb6eb60	(55)
Cobin71	no	surface sediments of 16 coral reef sites at different depths from the Xisha islands	figshare	-	https://figshare.com/s/cd5bfb6be8cdadb6eb60	(55)
Cobin72	no	surface sediments of 16 coral reef sites at different depths from the Xisha islands	figshare	-	https://figshare.com/s/cd5bfb6be8cdadb6eb60	(55)
Cobin73	no	surface sediments of 16 coral reef sites at different depths from the Xisha islands	figshare	-	https://figshare.com/s/cd5bfb6be8cdadb6eb60	(55)
Cobin74	no	surface sediments of 16 coral reef sites at different depths from the Xisha islands	figshare	-	https://figshare.com/s/cd5bfb6be8cdadb6eb60	(55)
Cobin75	no	surface sediments of 16 coral reef sites at different depths from the Xisha islands	figshare	-	https://figshare.com/s/cd5bfb6be8cdadb6eb60	(55)
Cobin76	no	surface sediments of 16 coral reef sites at different depths from the Xisha islands	figshare	-	https://figshare.com/s/cd5bfb6be8cdadb6eb60	(55)
Cobin77	no	surface sediments of 16 coral reef sites at different depths from the Xisha islands	figshare	-	https://figshare.com/s/cd5bfb6be8cdadb6eb60	(55)
Cobin78	no	surface sediments of 16 coral reef sites at different depths from the Xisha islands	figshare	-	https://figshare.com/s/cd5bfb6be8cdadb6eb60	(55)
Cobin8	no	surface sediments of 16 coral reef sites at different depths from the Xisha islands	figshare	-	https://figshare.com/s/cd5bfb6be8cdadb6eb60	(55)
Cobin80	no	surface sediments of 16 coral reef sites at different depths from the Xisha islands	figshare	-	https://figshare.com/s/cd5bfb6be8cdadb6eb60	(55)
Cobin81	no	surface sediments of 16 coral reef sites at different depths from the Xisha islands	figshare	-	https://figshare.com/s/cd5bfb6be8cdadb6eb60	(55)
Cobin82	no	surface sediments of 16 coral reef sites at different depths from the Xisha islands	figshare	-	https://figshare.com/s/cd5bfb6be8cdadb6eb60	(55)
Cobin83	no	surface sediments of 16 coral reef sites at different depths from the Xisha islands	figshare	-	https://figshare.com/s/cd5bfb6be8cdadb6eb60	(55)
Cobin84	no	surface sediments of 16 coral reef sites at different depths from the Xisha islands	figshare	-	https://figshare.com/s/cd5bfb6be8cdadb6eb60	(55)
Cobin85	no	surface sediments of 16 coral reef sites at different depths from the Xisha islands	figshare	-	https://figshare.com/s/cd5bfb6be8cdadb6eb60	(55)
Cobin86	no	surface sediments of 16 coral reef sites at different depths from the Xisha islands	figshare	-	https://figshare.com/s/cd5bfb6be8cdadb6eb60	(55)
Cobin87	no	surface sediments of 16 coral reef sites at different depths from the Xisha islands	figshare	-	https://figshare.com/s/cd5bfb6be8cdadb6eb60	(55)
Cobin88	no	surface sediments of 16 coral reef sites at different depths from the Xisha islands	figshare	-	https://figshare.com/s/cd5bfb6be8cdadb6eb60	(55)
Cobin89	no	surface sediments of 16 coral reef sites at different depths from the Xisha islands	figshare	-	https://figshare.com/s/cd5bfb6be8cdadb6eb60	(55)
Cobin9	no	surface sediments of 16 coral reef sites at different depths from the Xisha islands	figshare	-	https://figshare.com/s/cd5bfb6be8cdadb6eb60	(55)
Cobin90	no	surface sediments of 16 coral reef sites at different depths from the Xisha islands	figshare	-	https://figshare.com/s/cd5bfb6be8cdadb6eb60	(55)
Cobin91	no	surface sediments of 16 coral reef sites at different depths from the Xisha islands	figshare	-	https://figshare.com/s/cd5bfb6be8cdadb6eb60	(55)
Cobin92	no	surface sediments of 16 coral reef sites at different depths from the Xisha islands	figshare	-	https://figshare.com/s/cd5bfb6be8cdadb6eb60	(55)
Cobin93	no	surface sediments of 16 coral reef sites at different depths from the Xisha islands	figshare	-	https://figshare.com/s/cd5bfb6be8cdadb6eb60	(55)
Cobin95	no	surface sediments of 16 coral reef sites at different depths from the Xisha islands	figshare	-	https://figshare.com/s/cd5bfb6be8cdadb6eb60	(55)
Cobin96	no	surface sediments of 16 coral reef sites at different depths from the Xisha islands	figshare	-	https://figshare.com/s/cd5bfb6be8cdadb6eb60	(55)
Cobin97	no	surface sediments of 16 coral reef sites at different depths from the Xisha islands	figshare	-	https://figshare.com/s/cd5bfb6be8cdadb6eb60	(55)
Cobin98	no	surface sediments of 16 coral reef sites at different depths from the Xisha islands	figshare	-	https://figshare.com/s/cd5bfb6be8cdadb6eb60	(55)
Cobin99	no	surface sediments of 16 coral reef sites at different depths from the Xisha islands	figshare	-	https://figshare.com/s/cd5bfb6be8cdadb6eb60	(55)
XS10_2	no	surface sediments of 16 coral reef sites at different depths from the Xisha islands	figshare	-	https://figshare.com/s/cd5bfb6be8cdadb6eb60	(55)
XS10_4	no	surface sediments of 16 coral reef sites at different depths from the Xisha islands	figshare	-	https://figshare.com/s/cd5bfb6be8cdadb6eb60	(55)
XS10_6	no	surface sediments of 16 coral reef sites at different depths from the Xisha islands	figshare	-	https://figshare.com/s/cd5bfb6be8cdadb6eb60	(55)
XS12_1	no	surface sediments of 16 coral reef sites at different depths from the Xisha islands	figshare	-	https://figshare.com/s/cd5bfb6be8cdadb6eb60	(55)
XS12_4	no	surface sediments of 16 coral reef sites at different depths from the Xisha islands	figshare	-	https://figshare.com/s/cd5bfb6be8cdadb6eb60	(55)
XS13_10	no	surface sediments of 16 coral reef sites at different depths from the Xisha islands	figshare	-	https://figshare.com/s/cd5bfb6be8cdadb6eb60	(55)
XS13_11	no	surface sediments of 16 coral reef sites at different depths from the Xisha islands	figshare	-	https://figshare.com/s/cd5bfb6be8cdadb6eb60	(55)
XS13_12	no	surface sediments of 16 coral reef sites at different depths from the Xisha islands	figshare	-	https://figshare.com/s/cd5bfb6be8cdadb6eb60	(55)
XS13_2	no	surface sediments of 16 coral reef sites at different depths from the Xisha islands	figshare	-	https://figshare.com/s/cd5bfb6be8cdadb6eb60	(55)
XS13_3	no	surface sediments of 16 coral reef sites at different depths from the Xisha islands	figshare	-	https://figshare.com/s/cd5bfb6be8cdadb6eb60	(55)
XS13_5	no	surface sediments of 16 coral reef sites at different depths from the Xisha islands	figshare	-	https://figshare.com/s/cd5bfb6be8cdadb6eb60	(55)
XS13_6	no	surface sediments of 16 coral reef sites at different depths from the Xisha islands	figshare	-	https://figshare.com/s/cd5bfb6be8cdadb6eb60	(55)
XS13_8	no	surface sediments of 16 coral reef sites at different depths from the Xisha islands	figshare	-	https://figshare.com/s/cd5bfb6be8cdadb6eb60	(55)
XS13_9	no	surface sediments of 16 coral reef sites at different depths from the Xisha islands	figshare	-	https://figshare.com/s/cd5bfb6be8cdadb6eb60	(55)
XS14_1	no	surface sediments of 16 coral reef sites at different depths from the Xisha islands	figshare	-	https://figshare.com/s/cd5bfb6be8cdadb6eb60	(55)
XS14_2	no	surface sediments of 16 coral reef sites at different depths from the Xisha islands	figshare	-	https://figshare.com/s/cd5bfb6be8cdadb6eb60	(55)
XS15_2	no	surface sediments of 16 coral reef sites at different depths from the Xisha islands	figshare	-	https://figshare.com/s/cd5bfb6be8cdadb6eb60	(55)
XS15_4	no	surface sediments of 16 coral reef sites at different depths from the Xisha islands	figshare	-	https://figshare.com/s/cd5bfb6be8cdadb6eb60	(55)
XS15_5	no	surface sediments of 16 coral reef sites at different depths from the Xisha islands	figshare	-	https://figshare.com/s/cd5bfb6be8cdadb6eb60	(55)
XS15_7	no	surface sediments of 16 coral reef sites at different depths from the Xisha islands	figshare	-	https://figshare.com/s/cd5bfb6be8cdadb6eb60	(55)
XS15_8	no	surface sediments of 16 coral reef sites at different depths from the Xisha islands	figshare	-	https://figshare.com/s/cd5bfb6be8cdadb6eb60	(55)
XS16_1	no	surface sediments of 16 coral reef sites at different depths from the Xisha islands	figshare	-	https://figshare.com/s/cd5bfb6be8cdadb6eb60	(55)
XS16_10	no	surface sediments of 16 coral reef sites at different depths from the Xisha islands	figshare	-	https://figshare.com/s/cd5bfb6be8cdadb6eb60	(55)
XS16_13	no	surface sediments of 16 coral reef sites at different depths from the Xisha islands	figshare	-	https://figshare.com/s/cd5bfb6be8cdadb6eb60	(55)
XS16_14	no	surface sediments of 16 coral reef sites at different depths from the Xisha islands	figshare	-	https://figshare.com/s/cd5bfb6be8cdadb6eb60	(55)
XS16_15	no	surface sediments of 16 coral reef sites at different depths from the Xisha islands	figshare	-	https://figshare.com/s/cd5bfb6be8cdadb6eb60	(55)
XS16_2	no	surface sediments of 16 coral reef sites at different depths from the Xisha islands	figshare	-	https://figshare.com/s/cd5bfb6be8cdadb6eb60	(55)
XS16_4	no	surface sediments of 16 coral reef sites at different depths from the Xisha islands	figshare	-	https://figshare.com/s/cd5bfb6be8cdadb6eb60	(55)
XS16_5	no	surface sediments of 16 coral reef sites at different depths from the Xisha islands	figshare	-	https://figshare.com/s/cd5bfb6be8cdadb6eb60	(55)
XS16_8	no	surface sediments of 16 coral reef sites at different depths from the Xisha islands	figshare	-	https://figshare.com/s/cd5bfb6be8cdadb6eb60	(55)
XS16_9	no	surface sediments of 16 coral reef sites at different depths from the Xisha islands	figshare	-	https://figshare.com/s/cd5bfb6be8cdadb6eb60	(55)
XS2_1	no	surface sediments of 16 coral reef sites at different depths from the Xisha islands	figshare	-	https://figshare.com/s/cd5bfb6be8cdadb6eb60	(55)
XS2_3	no	surface sediments of 16 coral reef sites at different depths from the Xisha islands	figshare	-	https://figshare.com/s/cd5bfb6be8cdadb6eb60	(55)
XS2_5	no	surface sediments of 16 coral reef sites at different depths from the Xisha islands	figshare	-	https://figshare.com/s/cd5bfb6be8cdadb6eb60	(55)
XS2_7	no	surface sediments of 16 coral reef sites at different depths from the Xisha islands	figshare	-	https://figshare.com/s/cd5bfb6be8cdadb6eb60	(55)
XS2_9	no	surface sediments of 16 coral reef sites at different depths from the Xisha islands	figshare	-	https://figshare.com/s/cd5bfb6be8cdadb6eb60	(55)
XS3_2	no	surface sediments of 16 coral reef sites at different depths from the Xisha islands	figshare	-	https://figshare.com/s/cd5bfb6be8cdadb6eb60	(55)
XS3_4	no	surface sediments of 16 coral reef sites at different depths from the Xisha islands	figshare	-	https://figshare.com/s/cd5bfb6be8cdadb6eb60	(55)
XS3_5	no	surface sediments of 16 coral reef sites at different depths from the Xisha islands	figshare	-	https://figshare.com/s/cd5bfb6be8cdadb6eb60	(55)
XS4_1	no	surface sediments of 16 coral reef sites at different depths from the Xisha islands	figshare	-	https://figshare.com/s/cd5bfb6be8cdadb6eb60	(55)
XS4_2	no	surface sediments of 16 coral reef sites at different depths from the Xisha islands	figshare	-	https://figshare.com/s/cd5bfb6be8cdadb6eb60	(55)
XS5_4	no	surface sediments of 16 coral reef sites at different depths from the Xisha islands	figshare	-	https://figshare.com/s/cd5bfb6be8cdadb6eb60	(55)
XS5_6	no	surface sediments of 16 coral reef sites at different depths from the Xisha islands	figshare	-	https://figshare.com/s/cd5bfb6be8cdadb6eb60	(55)
XS5_7	no	surface sediments of 16 coral reef sites at different depths from the Xisha islands	figshare	-	https://figshare.com/s/cd5bfb6be8cdadb6eb60	(55)
XS5_8	no	surface sediments of 16 coral reef sites at different depths from the Xisha islands	figshare	-	https://figshare.com/s/cd5bfb6be8cdadb6eb60	(55)
XS6_1	no	surface sediments of 16 coral reef sites at different depths from the Xisha islands	figshare	-	https://figshare.com/s/cd5bfb6be8cdadb6eb60	(55)
XS6_2	no	surface sediments of 16 coral reef sites at different depths from the Xisha islands	figshare	-	https://figshare.com/s/cd5bfb6be8cdadb6eb60	(55)
XS6_4	no	surface sediments of 16 coral reef sites at different depths from the Xisha islands	figshare	-	https://figshare.com/s/cd5bfb6be8cdadb6eb60	(55)
XS6_5	no	surface sediments of 16 coral reef sites at different depths from the Xisha islands	figshare	-	https://figshare.com/s/cd5bfb6be8cdadb6eb60	(55)
XS6_6	no	surface sediments of 16 coral reef sites at different depths from the Xisha islands	figshare	-	https://figshare.com/s/cd5bfb6be8cdadb6eb60	(55)
XS7_1	no	surface sediments of 16 coral reef sites at different depths from the Xisha islands	figshare	-	https://figshare.com/s/cd5bfb6be8cdadb6eb60	(55)
XS7_2	no	surface sediments of 16 coral reef sites at different depths from the Xisha islands	figshare	-	https://figshare.com/s/cd5bfb6be8cdadb6eb60	(55)
XS7_5	no	surface sediments of 16 coral reef sites at different depths from the Xisha islands	figshare	-	https://figshare.com/s/cd5bfb6be8cdadb6eb60	(55)
XS7_6	no	surface sediments of 16 coral reef sites at different depths from the Xisha islands	figshare	-	https://figshare.com/s/cd5bfb6be8cdadb6eb60	(55)
XS8_1	no	surface sediments of 16 coral reef sites at different depths from the Xisha islands	figshare	-	https://figshare.com/s/cd5bfb6be8cdadb6eb60	(55)
XS9_1	no	surface sediments of 16 coral reef sites at different depths from the Xisha islands	figshare	-	https://figshare.com/s/cd5bfb6be8cdadb6eb60	(55)
GCA_022424665.1	no	Culture with CO of environmental sample	NCBI	GCA_022424665.1	-	(56)
GCA_022424705.1	no	Culture with CO of environmental sample	NCBI	GCA_022424705.1	-	(56)
GCA_022424725.1	no	Culture with CO of environmental sample	NCBI	GCA_022424725.1	-	(56)
GCA_022424745.1	no	Culture with CO of environmental sample	NCBI	GCA_022424745.1	-	(56)
GCA_022424765.1	no	Culture with CO of environmental sample	NCBI	GCA_022424765.1	-	(56)
GCA_022424775.1	no	Culture with CO of environmental sample	NCBI	GCA_022424775.1	-	(56)
GCA_022424805.1	no	Culture with CO of environmental sample	NCBI	GCA_022424805.1	-	(56)
GCA_022424815.1	no	Culture with CO of environmental sample	NCBI	GCA_022424815.1	-	(56)
GCA_022424845.1	no	Culture with CO of environmental sample	NCBI	GCA_022424845.1	-	(56)
GCA_022424855.1	no	Culture with CO of environmental sample	NCBI	GCA_022424855.1	-	(56)
GCA_022424865.1	no	Culture with CO of environmental sample	NCBI	GCA_022424865.1	-	(56)
GCA_022424905.1	no	Culture with CO of environmental sample	NCBI	GCA_022424905.1	-	(56)
GCA_022424925.1	no	Culture with CO of environmental sample	NCBI	GCA_022424925.1	-	(56)
GCA_022424945.1	no	Culture with CO of environmental sample	NCBI	GCA_022424945.1	-	(56)
GCA_022424955.1	no	Culture with CO of environmental sample	NCBI	GCA_022424955.1	-	(56)
GCA_022424965.1	no	Culture with CO of environmental sample	NCBI	GCA_022424965.1	-	(56)
GCA_022425005.1	no	Culture with CO of environmental sample	NCBI	GCA_022425005.1	-	(56)
GCA_022425025.1	no	Culture with CO of environmental sample	NCBI	GCA_022425025.1	-	(56)
GCA_022425045.1	no	Culture with CO of environmental sample	NCBI	GCA_022425045.1	-	(56)
GCA_022425065.1	no	Culture with CO of environmental sample	NCBI	GCA_022425065.1	-	(56)
GCA_022425085.1	no	Culture with CO of environmental sample	NCBI	GCA_022425085.1	-	(56)
GCA_022425105.1	no	Culture with CO of environmental sample	NCBI	GCA_022425105.1	-	(56)
GCA_022425115.1	no	Culture with CO of environmental sample	NCBI	GCA_022425115.1	-	(56)
GCA_022425145.1	no	Culture with CO of environmental sample	NCBI	GCA_022425145.1	-	(56)
GCA_022425165.1	no	Culture with CO of environmental sample	NCBI	GCA_022425165.1	-	(56)
GCA_022425185.1	no	Culture with CO of environmental sample	NCBI	GCA_022425185.1	-	(56)
GCA_022425195.1	no	Culture with CO of environmental sample	NCBI	GCA_022425195.1	-	(56)
GCA_022425205.1	no	Culture with CO of environmental sample	NCBI	GCA_022425205.1	-	(56)
GCA_022425245.1	no	Culture with CO of environmental sample	NCBI	GCA_022425245.1	-	(56)
GCA_022425265.1	no	Culture with CO of environmental sample	NCBI	GCA_022425265.1	-	(56)
GCA_022425285.1	no	Culture with CO of environmental sample	NCBI	GCA_022425285.1	-	(56)
GCA_022425305.1	no	Culture with CO of environmental sample	NCBI	GCA_022425305.1	-	(56)
GCA_022425325.1	no	Culture with CO of environmental sample	NCBI	GCA_022425325.1	-	(56)
GCA_022425345.1	no	Culture with CO of environmental sample	NCBI	GCA_022425345.1	-	(56)
GCA_022425365.1	no	Culture with CO of environmental sample	NCBI	GCA_022425365.1	-	(56)
GCA_022425385.1	no	Culture with CO of environmental sample	NCBI	GCA_022425385.1	-	(56)
GCA_022425405.1	no	Culture with CO of environmental sample	NCBI	GCA_022425405.1	-	(56)
GCA_022425425.1	no	Culture with CO of environmental sample	NCBI	GCA_022425425.1	-	(56)
GCA_022425445.1	no	Culture with CO of environmental sample	NCBI	GCA_022425445.1	-	(56)
GCA_022425465.1	no	Culture with CO of environmental sample	NCBI	GCA_022425465.1	-	(56)
GCA_022425485.1	no	Culture with CO of environmental sample	NCBI	GCA_022425485.1	-	(56)
GCA_022425505.1	no	Culture with CO of environmental sample	NCBI	GCA_022425505.1	-	(56)
GCA_022425525.1	no	Culture with CO of environmental sample	NCBI	GCA_022425525.1	-	(56)
GCA_022425545.1	no	Culture with CO of environmental sample	NCBI	GCA_022425545.1	-	(56)
GCA_022425565.1	no	Culture with CO of environmental sample	NCBI	GCA_022425565.1	-	(56)
GCA_022425585.1	no	Culture with CO of environmental sample	NCBI	GCA_022425585.1	-	(56)
GCA_022425605.1	no	Culture with CO of environmental sample	NCBI	GCA_022425605.1	-	(56)
GCA_022425625.1	no	Culture with CO of environmental sample	NCBI	GCA_022425625.1	-	(56)
GCA_022425645.1	no	Culture with CO of environmental sample	NCBI	GCA_022425645.1	-	(56)
GCA_022425665.1	no	Culture with CO of environmental sample	NCBI	GCA_022425665.1	-	(56)
GCA_022425685.1	no	Culture with CO of environmental sample	NCBI	GCA_022425685.1	-	(56)
GCA_022425705.1	no	Culture with CO of environmental sample	NCBI	GCA_022425705.1	-	(56)
GCA_022425725.1	no	Culture with CO of environmental sample	NCBI	GCA_022425725.1	-	(56)
GCA_022425745.1	no	Culture with CO of environmental sample	NCBI	GCA_022425745.1	-	(56)
GCA_022425765.1	no	Culture with CO of environmental sample	NCBI	GCA_022425765.1	-	(56)
GCA_022425785.1	no	Culture with CO of environmental sample	NCBI	GCA_022425785.1	-	(56)
GCA_022425805.1	no	Culture with CO of environmental sample	NCBI	GCA_022425805.1	-	(56)
GCA_022425825.1	no	Culture with CO of environmental sample	NCBI	GCA_022425825.1	-	(56)
GCA_022425845.1	no	Culture with CO of environmental sample	NCBI	GCA_022425845.1	-	(56)
GCA_022425865.1	no	Culture with CO of environmental sample	NCBI	GCA_022425865.1	-	(56)
GCA_022425885.1	no	Culture with CO of environmental sample	NCBI	GCA_022425885.1	-	(56)
GCA_022425895.1	no	Culture with CO of environmental sample	NCBI	GCA_022425895.1	-	(56)
GCA_022425925.1	no	Culture with CO of environmental sample	NCBI	GCA_022425925.1	-	(56)
GCA_022425935.1	no	Culture with CO of environmental sample	NCBI	GCA_022425935.1	-	(56)
GCA_022425945.1	no	Culture with CO of environmental sample	NCBI	GCA_022425945.1	-	(56)
GCA_022425965.1	no	Culture with CO of environmental sample	NCBI	GCA_022425965.1	-	(56)
GCA_022426005.1	no	Culture with CO of environmental sample	NCBI	GCA_022426005.1	-	(56)
GCA_022426025.1	no	Culture with CO of environmental sample	NCBI	GCA_022426025.1	-	(56)
GCA_022426035.1	no	Culture with CO of environmental sample	NCBI	GCA_022426035.1	-	(56)
GCA_022426055.1	no	Culture with CO of environmental sample	NCBI	GCA_022426055.1	-	(56)
GCA_022426085.1	no	Culture with CO of environmental sample	NCBI	GCA_022426085.1	-	(56)
GCA_022426105.1	no	Culture with CO of environmental sample	NCBI	GCA_022426105.1	-	(56)
GCA_022426125.1	no	Culture with CO of environmental sample	NCBI	GCA_022426125.1	-	(56)
GCA_022426145.1	no	Culture with CO of environmental sample	NCBI	GCA_022426145.1	-	(56)
GCA_022426155.1	no	Culture with CO of environmental sample	NCBI	GCA_022426155.1	-	(56)
GCA_022426185.1	no	Culture with CO of environmental sample	NCBI	GCA_022426185.1	-	(56)
GCA_022426205.1	no	Culture with CO of environmental sample	NCBI	GCA_022426205.1	-	(56)
GCA_022426225.1	no	Culture with CO of environmental sample	NCBI	GCA_022426225.1	-	(56)
GCA_022426235.1	no	Culture with CO of environmental sample	NCBI	GCA_022426235.1	-	(56)
GCA_022426245.1	no	Culture with CO of environmental sample	NCBI	GCA_022426245.1	-	(56)
GCA_022426285.1	no	Culture with CO of environmental sample	NCBI	GCA_022426285.1	-	(56)
GCA_022426305.1	no	Culture with CO of environmental sample	NCBI	GCA_022426305.1	-	(56)
GCA_022426325.1	no	Culture with CO of environmental sample	NCBI	GCA_022426325.1	-	(56)
GCA_022426345.1	no	Culture with CO of environmental sample	NCBI	GCA_022426345.1	-	(56)
GCA_022426365.1	no	Culture with CO of environmental sample	NCBI	GCA_022426365.1	-	(56)
GCA_022426375.1	no	Culture with CO of environmental sample	NCBI	GCA_022426375.1	-	(56)
GCA_022426405.1	no	Culture with CO of environmental sample	NCBI	GCA_022426405.1	-	(56)
GCA_022426425.1	no	Culture with CO of environmental sample	NCBI	GCA_022426425.1	-	(56)
GCA_022426435.1	no	Culture with CO of environmental sample	NCBI	GCA_022426435.1	-	(56)
GCA_022426465.1	no	Culture with CO of environmental sample	NCBI	GCA_022426465.1	-	(56)
GCA_022426485.1	no	Culture with CO of environmental sample	NCBI	GCA_022426485.1	-	(56)
GCA_022426505.1	no	Culture with CO of environmental sample	NCBI	GCA_022426505.1	-	(56)
GCA_022426625.1	no	Culture with CO of environmental sample	NCBI	GCA_022426625.1	-	(56)
GCA_022428005.1	no	Culture with CO of environmental sample	NCBI	GCA_022428005.1	-	(56)
GCA_022428025.1	no	Culture with CO of environmental sample	NCBI	GCA_022428025.1	-	(56)
GCA_022428035.1	no	Culture with CO of environmental sample	NCBI	GCA_022428035.1	-	(56)
GCA_022428065.1	no	Culture with CO of environmental sample	NCBI	GCA_022428065.1	-	(56)
GCA_022428085.1	no	Culture with CO of environmental sample	NCBI	GCA_022428085.1	-	(56)
GCA_022428105.1	no	Culture with CO of environmental sample	NCBI	GCA_022428105.1	-	(56)
GCA_022428115.1	no	Culture with CO of environmental sample	NCBI	GCA_022428115.1	-	(56)
GCA_022428145.1	no	Culture with CO of environmental sample	NCBI	GCA_022428145.1	-	(56)
GCA_022428155.1	no	Culture with CO of environmental sample	NCBI	GCA_022428155.1	-	(56)
GCA_022428185.1	no	Culture with CO of environmental sample	NCBI	GCA_022428185.1	-	(56)
GCA_022428205.1	no	Culture with CO of environmental sample	NCBI	GCA_022428205.1	-	(56)
GCA_022428225.1	no	Culture with CO of environmental sample	NCBI	GCA_022428225.1	-	(56)
GCA_022428245.1	no	Culture with CO of environmental sample	NCBI	GCA_022428245.1	-	(56)
GCA_022428265.1	no	Culture with CO of environmental sample	NCBI	GCA_022428265.1	-	(56)
GCA_022428285.1	no	Culture with CO of environmental sample	NCBI	GCA_022428285.1	-	(56)
GCA_022428345.1	no	Culture with CO of environmental sample	NCBI	GCA_022428345.1	-	(56)
GCA_026420005.1	no	Culture with CO of environmental sample	NCBI	GCA_026420005.1	-	(56)
GCA_002295045.1	no	marine environment	NCBI	GCA_002295045.1	-	(57)
GCA_002295725.1	no	marine environment	NCBI	GCA_002295725.1	-	(57)
GCA_002311875.1	no	hydrothermal vent	NCBI	GCA_002311875.1	-	(57)
GCA_002313925.1	no	marine environment	NCBI	GCA_002313925.1	-	(57)
GCA_002323355.1	no	marine environment	NCBI	GCA_002323355.1	-	(57)
GCA_002339385.1	no	marine environment	NCBI	GCA_002339385.1	-	(57)
GCA_002347035.1	no	marine environment	NCBI	GCA_002347035.1	-	(57)
GCA_002348265.1	no	marine environment	NCBI	GCA_002348265.1	-	(57)
GCA_002348465.1	no	marine environment	NCBI	GCA_002348465.1	-	(57)
GCA_002348665.1	no	marine environment	NCBI	GCA_002348665.1	-	(57)
GCA_002377325.1	no	marine environment	NCBI	GCA_002377325.1	-	(57)
GCA_002377525.1	no	marine environment	NCBI	GCA_002377525.1	-	(57)
GCA_002377615.1	no	marine environment	NCBI	GCA_002377615.1	-	(57)
GCA_002390225.1	no	marine environment	NCBI	GCA_002390225.1	-	(57)
GCA_002433265.1	no	marine environment	NCBI	GCA_002433265.1	-	(57)
GCA_002433735.1	no	marine environment	NCBI	GCA_002433735.1	-	(57)
GCA_002450355.1	no	marine environment	NCBI	GCA_002450355.1	-	(57)
GCA_002450365.1	no	marine environment	NCBI	GCA_002450365.1	-	(57)
GCA_002450595.1	no	marine environment	NCBI	GCA_002450595.1	-	(57)
GCA_002450735.1	no	marine environment	NCBI	GCA_002450735.1	-	(57)
GCA_002500925.1	no	marine environment	NCBI	GCA_002500925.1	-	(57)
GCA_002501085.1	no	marine environment	NCBI	GCA_002501085.1	-	(57)
GCA_002695775.1	no	marine environment	NCBI	GCA_002695775.1	-	(57)
GCA_002697855.1	no	marine environment	NCBI	GCA_002697855.1	-	(57)
GCA_002711035.1	no	marine environment	NCBI	GCA_002711035.1	-	(57)
GCA_002712565.1	no	marine environment	NCBI	GCA_002712565.1	-	(57)
GCA_002718595.1	no	marine environment	NCBI	GCA_002718595.1	-	(57)
GCA_002720665.1	no	marine environment	NCBI	GCA_002720665.1	-	(57)
GCA_002724575.1	no	marine environment	NCBI	GCA_002724575.1	-	(57)
GCA_002730115.1	no	marine environment	NCBI	GCA_002730115.1	-	(57)
GCA_002731735.1	no	marine environment	NCBI	GCA_002731735.1	-	(57)
GCA_003228455.1	no	hydrothermal vent	NCBI	GCA_003228455.1	-	(57)
GCA_003230295.1	no	hydrothermal vent	NCBI	GCA_003230295.1	-	(57)
GCA_003230455.1	no	hydrothermal vent	NCBI	GCA_003230455.1	-	(57)
GCA_003246755.1	no	hydrothermal vent	NCBI	GCA_003246755.1	-	(57)
GCA_003247675.1	no	hydrothermal vent	NCBI	GCA_003247675.1	-	(57)
GCA_003248075.1	no	hydrothermal vent	NCBI	GCA_003248075.1	-	(57)
GCA_003482615.1	no	marine environment	NCBI	GCA_003482615.1	-	(57)
GCA_003486145.1	no	marine environment	NCBI	GCA_003486145.1	-	(57)
GCA_003487585.1	no	marine environment	NCBI	GCA_003487585.1	-	(57)
GCA_003497425.1	no	hydrothermal vent	NCBI	GCA_003497425.1	-	(57)
GCA_003509705.1	no	marine environment	NCBI	GCA_003509705.1	-	(57)
GCA_003513645.1	no	marine environment	NCBI	GCA_003513645.1	-	(57)
GCA_003526585.1	no	marine environment	NCBI	GCA_003526585.1	-	(57)
GCA_003529605.1	no	marine environment	NCBI	GCA_003529605.1	-	(57)
GCA_003539895.1	no	marine environment	NCBI	GCA_003539895.1	-	(57)
GCA_003545185.1	no	marine environment	NCBI	GCA_003545185.1	-	(57)
GCA_004525055.1	no	marine sediment	NCBI	GCA_004525055.1	-	(57)
GCA_011772375.1	no	marine sediment	NCBI	GCA_011772375.1	-	(57)
GCA_011772755.1	no	marine sediment	NCBI	GCA_011772755.1	-	(57)
GCA_011773335.1	no	marine sediment	NCBI	GCA_011773335.1	-	(57)
GCA_011773415.1	no	marine sediment	NCBI	GCA_011773415.1	-	(57)
GCA_011774835.1	no	marine sediment	NCBI	GCA_011774835.1	-	(57)
GCA_011775655.1	no	marine sediment	NCBI	GCA_011775655.1	-	(57)
GCA_012959595.1	no	hydrothermal vent	NCBI	GCA_012959595.1	-	(57)
GCA_012959685.1	no	hydrothermal vent	NCBI	GCA_012959685.1	-	(57)
GCA_012960225.1	no	hydrothermal vent	NCBI	GCA_012960225.1	-	(57)
GCA_012960445.1	no	hydrothermal vent	NCBI	GCA_012960445.1	-	(57)
GCA_012963095.1	no	hydrothermal vent	NCBI	GCA_012963095.1	-	(57)
GCA_012963225.1	no	hydrothermal vent	NCBI	GCA_012963225.1	-	(57)
GCA_012963425.1	no	hydrothermal vent	NCBI	GCA_012963425.1	-	(57)
GCA_012965305.1	no	hydrothermal vent	NCBI	GCA_012965305.1	-	(57)
GCA_013002885.1	no	marine sediment	NCBI	GCA_013002885.1	-	(57)
GCA_013003805.1	no	marine sediment	NCBI	GCA_013003805.1	-	(57)
GCA_013042495.1	no	marine sediment	NCBI	GCA_013042495.1	-	(57)
GCA_013042585.1	no	marine sediment	NCBI	GCA_013042585.1	-	(57)
GCA_013043565.1	no	marine sediment	NCBI	GCA_013043565.1	-	(57)
GCA_015492755.1	no	hydrothermal vent	NCBI	GCA_015492755.1	-	(57)
GCA_015664885.1	no	hydrothermal vent	NCBI	GCA_015664885.1	-	(57)
Pseudodonghicola xiamenensis Y-2	yes	surface seawater of Fujian, near Haitian Dock of Xiamen island at the west bank of the Taiwan Strait	NCBI	GCF_000429365.1	-	(58)
Sedimentitalea nanhaiensis NH52F	yes	sediment of South China Sea	NCBI	GCF_000473225.1	-	(58)
Pseudodonghicola flavimaris IC7	yes	seawater of the Yellow Sea of China	NCBI	GCF_030164425.1	-	(58)
Sedimentitalea xiamensis JM2-8	yes	rhizosphere soil of mangroves in Xiamen, Fujian	NCBI	GCF_030164465.1	-	(58)
Sedimentitalea todarodis KHS03	yes	intestinal tract of a Japanese flying squid	NCBI	GCF_032595355.1	-	(58)
Pseudophaeobacter leonis DSM 25627	yes	Mediterranean Sea sediments	NCBI	GCF_002087335.1	-	(59)
Pseudophaeobacter flagellatus GDMCC 1.2988	yes	South Korea: seawater	NCBI	GCF_021228235.1	-	(59)
Pseudophaeobacter profundi strain ZH257	yes	in situ enrichment samples incubated on the seamount floor of the Western Pacific Ocean	NCBI	GCF_029697505.1	-	(59)

## Sheet: Table_S2
Table S2
Genome_ID	Source	Genome size (bp)	Completeness (%)	Contamination (%)	Quality	Species-cluster defined in a previous literature (60)	Species-cluster defined from clustering of pcox-CO oxidizer genomes	Is repsetentative genome in species-cluster	Phylogeny (only for representative genomes)
OceanDNA-b4485	OceanDNA MAGs	5647221	98.21	2.09	87.76	4063_0	1_1	no	-
OceanDNA-b4486	OceanDNA MAGs	5545241	97.52	1.25	91.27	4063_0	1_1	no	-
OceanDNA-b4487	OceanDNA MAGs	5521674	98.81	0.16	98.01	4063_0	1_1	yes	d__Bacteria;p__Bacteroidota;c__Bacteroidia;o__Cytophagales;f__Spirosomataceae;g__;s__
GCA_002480175.1	non-OceanDNA MAGs	2207349	83.79	2.75	70.04	-	10_1	no	-
OceanDNA-b38481	OceanDNA MAGs	1953599	92.28	2.16	81.48	1930_1	10_1	yes	d__Bacteria;p__Pseudomonadota;c__Gammaproteobacteria;o__Pseudomonadales;f__Litorivicinaceae;g__HIMB30;s__HIMB30 sp002714245
OceanDNA-b38484	OceanDNA MAGs	1994459	90.74	6.02	60.64	1930_1	10_1	no	-
GCA_009839145.1	non-OceanDNA MAGs	4685703	58.56	2.56	45.76	-	100_1	no	-
GCA_009843885.1	non-OceanDNA MAGs	5874546	96.01	1.88	86.61	-	100_1	yes	d__Bacteria;p__Acidobacteriota;c__Vicinamibacteria;o__Vicinamibacterales;f__UBA8438;g__WTFV01;s__WTFV01 sp009861545
GCA_009861545.1	non-OceanDNA MAGs	6353869	96.3	2.79	82.35	-	100_1	no	-
GCA_021296485.1	non-OceanDNA MAGs	2383979	84.19	5.3	57.69	-	101_0	yes	d__Bacteria;p__Acidobacteriota;c__Vicinamibacteria;o__Vicinamibacterales;f__UBA8438;g__JAAXGX01;s__JAAXGX01 sp021296485
OceanDNA-b1518	OceanDNA MAGs	2529541	92.31	2.14	81.61	4387_1	102_0	yes	d__Bacteria;p__Actinomycetota;c__Acidimicrobiia;o__Acidimicrobiales;f__Poriferisodaliceae;g__UBA2110;s__UBA2110 sp002388005
Cobin175	non-OceanDNA MAGs	2617388	79.3	6.18	48.4	-	103_0	yes	d__Bacteria;p__Actinomycetota;c__Acidimicrobiia;o__UBA5794;f__UBA5794;g__CAJWGC01;s__
Cobin51	non-OceanDNA MAGs	2722675	61	0	61	-	104_0	yes	d__Bacteria;p__Actinomycetota;c__Acidimicrobiia;o__UBA5794;f__UBA5794;g__CAJWGC01;s__
OceanDNA-b1249	OceanDNA MAGs	2336988	94.87	2.64	81.67	3461_1	105_1	yes	d__Bacteria;p__Actinomycetota;c__Acidimicrobiia;o__Acidimicrobiales;f__MedAcidi-G1;g__UBA9410;s__UBA9410 sp012961035
OceanDNA-b1252	OceanDNA MAGs	2259152	94.44	4.09	73.99	3461_1	105_1	no	-
OceanDNA-b1281	OceanDNA MAGs	2524658	95.73	5.77	66.88	3461_1	105_1	no	-
OceanDNA-b1311	OceanDNA MAGs	2225932	96.58	3.59	78.63	3461_2	105_2	yes	d__Bacteria;p__Actinomycetota;c__Acidimicrobiia;o__Acidimicrobiales;f__MedAcidi-G1;g__UBA9410;s__UBA9410 sp913030665
OceanDNA-b1117	OceanDNA MAGs	2136486	95.73	1.71	87.18	3451_0	106_0	yes	d__Bacteria;p__Actinomycetota;c__Acidimicrobiia;o__Acidimicrobiales;f__MedAcidi-G1;g__UBA3125;s__UBA3125 sp015658775
GCA_013001425.1	non-OceanDNA MAGs	3452074	91.45	2.92	76.85	-	107_0	yes	d__Bacteria;p__Actinomycetota;c__Acidimicrobiia;o__Acidimicrobiales;f__SHLQ01;g__SHLQ01;s__SHLQ01 sp004282895
Cobin44	non-OceanDNA MAGs	2020041	51.65	1.88	42.25	-	108_0	yes	d__Bacteria;p__Actinomycetota;c__Acidimicrobiia;o__UBA5794;f__UBA5794;g__SZUA-442;s__
Cobin84	non-OceanDNA MAGs	2805703	68.27	4.29	46.82	-	109_0	yes	d__Bacteria;p__Actinomycetota;c__Acidimicrobiia;o__UBA5794;f__UBA5794;g__;s__
OceanDNA-b38486	OceanDNA MAGs	1868434	90.38	0.96	85.58	1932_0	11_0	yes	d__Bacteria;p__Pseudomonadota;c__Gammaproteobacteria;o__Pseudomonadales;f__Litorivicinaceae;g__HIMB30;s__HIMB30 sp002730235
GCA_013003705.1	non-OceanDNA MAGs	1953991	61.78	4.92	37.18	-	110_0	yes	d__Bacteria;p__Pseudomonadota;c__Gammaproteobacteria;o__UBA6429;f__UBA6429;g__JAHEIJ01;s__
OceanDNA-b3118	OceanDNA MAGs	1218900	80.76	1.18	74.86	451_1	111_1	no	-
OceanDNA-b3119	OceanDNA MAGs	1276032	85.53	6.77	51.68	451_1	111_1	no	-
OceanDNA-b3120	OceanDNA MAGs	1189014	84.11	0.7	80.61	451_1	111_1	no	-
OceanDNA-b3121	OceanDNA MAGs	1262192	88.59	1.93	78.94	451_1	111_1	no	-
OceanDNA-b3122	OceanDNA MAGs	1282546	88.96	1.58	81.06	451_1	111_1	no	-
OceanDNA-b3123	OceanDNA MAGs	1256570	89.22	2.31	77.67	451_1	111_1	no	-
OceanDNA-b3124	OceanDNA MAGs	1076349	71.13	1.67	62.78	451_1	111_1	no	-
OceanDNA-b3128	OceanDNA MAGs	1216828	83.82	1.32	77.22	451_1	111_1	no	-
OceanDNA-b3129	OceanDNA MAGs	1298709	89.22	0.53	86.57	451_1	111_1	yes	d__Bacteria;p__Actinomycetota;c__Actinomycetes;o__Nanopelagicales;f__Nanopelagicaceae;g__Planktophila;s__Planktophila sp002430075
GCA_014324045.1	non-OceanDNA MAGs	2817712	91.96	0	91.96	-	112_0	yes	d__Bacteria;p__Pseudomonadota;c__Alphaproteobacteria;o__Kiloniellales;f__JACOMY01;g__JACOMY01;s__JACOMY01 sp014324045
OceanDNA-b28606	OceanDNA MAGs	2260034	74.88	1.39	67.93	3355_0	113_0	yes	d__Bacteria;p__Pseudomonadota;c__Alphaproteobacteria;o__Rhodobacterales;f__Rhodobacteraceae;g__CPC320;s__
Cobin153	non-OceanDNA MAGs	2825462	75.68	3.27	59.33	-	114_0	yes	d__Bacteria;p__Pseudomonadota;c__Gammaproteobacteria;o__Arenicellales;f__JAANXG01;g__JAHEKE01;s__
OceanDNA-b28575	OceanDNA MAGs	2483822	75.32	2.23	64.17	3331_0	115_0	yes	d__Bacteria;p__Pseudomonadota;c__Alphaproteobacteria;o__Rhodobacterales;f__Rhodobacteraceae;g__LFER01;s__LFER01 sp913031285
XS14_2	non-OceanDNA MAGs	2741883	60.97	6.45	28.72	-	116_0	yes	d__Bacteria;p__Pseudomonadota;c__Gammaproteobacteria;o__Arenicellales;f__JAANXG01;g__JAHEKE01;s__
OceanDNA-b38684	OceanDNA MAGs	2004768	84.41	3.3	67.91	1812_1	117_1	no	-
OceanDNA-b38757	OceanDNA MAGs	2295894	87.73	2.4	75.73	1812_1	117_1	no	-
OceanDNA-b38761	OceanDNA MAGs	2245460	85.82	3.89	66.37	1812_1	117_1	no	-
OceanDNA-b38763	OceanDNA MAGs	2338725	92.07	2.97	77.22	1812_1	117_1	yes	d__Bacteria;p__Pseudomonadota;c__Gammaproteobacteria;o__Pseudomonadales;f__Nitrincolaceae;g__ASP10-02a;s__ASP10-02a sp028825405
OceanDNA-b26671	OceanDNA MAGs	3258017	82.78	0.8	78.78	2598_0	118_1	no	-
OceanDNA-b26672	OceanDNA MAGs	3893362	98.35	1.2	92.35	2598_0	118_1	no	-
OceanDNA-b26673	OceanDNA MAGs	3738035	98.35	0.8	94.35	2598_0	118_1	yes	d__Bacteria;p__Pseudomonadota;c__Alphaproteobacteria;o__Rhizobiales;f__JACESI01;g__;s__
OceanDNA-b26674	OceanDNA MAGs	3312679	85.5	0.8	81.5	2598_0	118_1	no	-
OceanDNA-b26675	OceanDNA MAGs	3735203	98.35	0.8	94.35	2598_0	118_1	no	-
OceanDNA-b26676	OceanDNA MAGs	3726398	98.27	0.8	94.27	2598_0	118_1	no	-
OceanDNA-b26677	OceanDNA MAGs	3412838	84.7	0.4	82.7	2598_0	118_1	no	-
OceanDNA-b26678	OceanDNA MAGs	3317632	87.65	1.69	79.2	2598_0	118_1	no	-
OceanDNA-b26679	OceanDNA MAGs	2024993	55.69	0	55.69	2598_0	118_1	no	-
GCA_013003675.1	non-OceanDNA MAGs	3590190	82.24	2.04	72.04	-	119_0	yes	d__Bacteria;p__Pseudomonadota;c__Alphaproteobacteria;o__DSM-16000;f__Inquilinaceae;g__JABDIP01;s__JABDIP01 sp013003675
OceanDNA-b31508	OceanDNA MAGs	3512622	87.33	0	87.33	2196_0	12_1	no	-
OceanDNA-b31510	OceanDNA MAGs	3859962	96.02	0	96.02	2196_0	12_1	yes	d__Bacteria;p__Pseudomonadota;c__Alphaproteobacteria;o__Sphingomonadales;f__Emcibacteraceae;g__Pseudemcibacter;s__
OceanDNA-b31511	OceanDNA MAGs	3773127	95.71	0.87	91.36	2196_0	12_1	no	-
OceanDNA-b26824	OceanDNA MAGs	5441080	94.86	0.6	91.86	3299_0	120_0	yes	d__Bacteria;p__Pseudomonadota;c__Alphaproteobacteria;o__Rhizobiales;f__Rhizobiaceae;g__Jiella;s__
OceanDNA-b27579	OceanDNA MAGs	3841856	71.72	1.8	62.72	2992_0	121_0	yes	d__Bacteria;p__Pseudomonadota;c__Alphaproteobacteria;o__Rhodobacterales;f__Rhodobacteraceae;g__Pikeienuella;s__
Cobin35	non-OceanDNA MAGs	4113269	67.7	8.18	26.8	-	122_0	yes	d__Bacteria;p__Pseudomonadota;c__Alphaproteobacteria;o__Kiloniellales;f__JAKSBE01;g__JAKSBE01;s__JAKSBE01 sp030067055
GCF_000024985.1	non-OceanDNA MAGs	3993764	98.13	0	98.13	-	123_0	yes	d__Bacteria;p__Chloroflexota;c__Chloroflexia;o__Thermomicrobiales;f__Thermomicrobiaceae;g__Sphaerobacter;s__Sphaerobacter thermophilus
OceanDNA-b3199	OceanDNA MAGs	2316910	87.81	6.94	53.11	2337_0	124_0	yes	d__Bacteria;p__Actinomycetota;c__Actinomycetes;o__S36-B12;f__S36-B12;g__UBA10649;s__UBA10649 sp021741645
OceanDNA-b30832	OceanDNA MAGs	2392908	94.89	0.5	92.39	2668_1	125_0	yes	d__Bacteria;p__Pseudomonadota;c__Alphaproteobacteria;o__Rhodospirillales_A;f__Casp-alpha2;g__Casp-alpha2;s__Casp-alpha2 sp002938315
OceanDNA-b33307	OceanDNA MAGs	4036033	92.81	4.65	69.56	2470_0	126_0	yes	d__Bacteria;p__Pseudomonadota;c__Gammaproteobacteria;o__Burkholderiales;f__Burkholderiaceae;g__Hydrogenophaga;s__
OceanDNA-b33394	OceanDNA MAGs	3403802	64.4	1.55	56.65	2476_0	127_0	yes	d__Bacteria;p__Pseudomonadota;c__Gammaproteobacteria;o__Burkholderiales;f__Burkholderiaceae;g__Polaromonas;s__Polaromonas sp030683705
OceanDNA-b33561	OceanDNA MAGs	1524629	73.27	3.66	54.97	5204_0	128_1	no	-
OceanDNA-b33562	OceanDNA MAGs	1679324	80.77	3.31	64.22	5204_0	128_1	no	-
OceanDNA-b33564	OceanDNA MAGs	2064998	92.59	3.45	75.34	5204_0	128_1	no	-
OceanDNA-b33565	OceanDNA MAGs	1295879	60.68	1.07	55.33	5204_0	128_1	no	-
OceanDNA-b33566	OceanDNA MAGs	1938461	88.8	3.22	72.7	5204_0	128_1	no	-
OceanDNA-b33567	OceanDNA MAGs	2206368	92.54	1.42	85.44	5204_0	128_1	no	-
OceanDNA-b33568	OceanDNA MAGs	2118779	94.36	1.47	87.01	5204_0	128_1	yes	d__Bacteria;p__Pseudomonadota;c__Gammaproteobacteria;o__Burkholderiales;f__Burkholderiaceae;g__UBA2463;s__UBA2463 sp030834045
OceanDNA-b33571	OceanDNA MAGs	1868319	77.1	0.03	76.95	4092_0	129_0	yes	d__Bacteria;p__Pseudomonadota;c__Gammaproteobacteria;o__Burkholderiales;f__Burkholderiaceae;g__UBA3064;s__UBA3064 sp002359635
OceanDNA-b19608	OceanDNA MAGs	2327894	93.77	0.1	93.27	5945_1	13_1	yes	d__Bacteria;p__Marinisomatota;c__Marinisomatia;o__Marinisomatales;f__UBA1611;g__;s__
OceanDNA-b19610	OceanDNA MAGs	2904865	97.8	2.5	85.3	5945_1	13_1	no	-
OceanDNA-b19611	OceanDNA MAGs	2184209	67.47	1.1	61.97	5945_1	13_1	no	-
OceanDNA-b19612	OceanDNA MAGs	3034210	89.25	3.4	72.25	5945_2	13_2	yes	d__Bacteria;p__Marinisomatota;c__Marinisomatia;o__Marinisomatales;f__UBA1611;g__;s__
OceanDNA-b30500	OceanDNA MAGs	3157973	93.04	0.37	91.19	4894_1	130_1	no	-
OceanDNA-b30501	OceanDNA MAGs	3117372	97.06	1.29	90.61	4894_1	130_1	no	-
OceanDNA-b30502	OceanDNA MAGs	3112980	95.87	0.61	92.82	4894_1	130_1	no	-
OceanDNA-b30503	OceanDNA MAGs	3236215	95.09	1.84	85.89	4894_1	130_1	no	-
OceanDNA-b30504	OceanDNA MAGs	3190502	94.78	1.28	88.38	4894_1	130_1	no	-
OceanDNA-b30505	OceanDNA MAGs	3096823	96.83	0.43	94.68	4894_1	130_1	no	-
OceanDNA-b30506	OceanDNA MAGs	3304040	95.52	1.77	86.67	4894_1	130_1	no	-
OceanDNA-b30507	OceanDNA MAGs	3213480	97.11	0.66	93.81	4894_1	130_1	no	-
OceanDNA-b30508	OceanDNA MAGs	3371473	96.87	1.76	88.07	4894_1	130_1	no	-
OceanDNA-b30509	OceanDNA MAGs	3157787	95.52	0.69	92.07	4894_1	130_1	no	-
OceanDNA-b30510	OceanDNA MAGs	3329453	97.43	3.09	81.98	4894_1	130_1	no	-
OceanDNA-b30511	OceanDNA MAGs	3095577	92.37	0.65	89.12	4894_1	130_1	no	-
OceanDNA-b30512	OceanDNA MAGs	3115518	97.11	0	97.11	4894_1	130_1	no	-
OceanDNA-b30513	OceanDNA MAGs	2875736	85.72	0.32	84.12	4894_1	130_1	no	-
OceanDNA-b30515	OceanDNA MAGs	3065289	92.85	0.79	88.9	4894_1	130_1	no	-
OceanDNA-b30517	OceanDNA MAGs	2194495	62.38	1.05	57.13	4894_1	130_1	no	-
OceanDNA-b30519	OceanDNA MAGs	3346606	96.95	0.27	95.6	4894_1	130_1	no	-
OceanDNA-b30520	OceanDNA MAGs	2914661	90.32	1.18	84.42	4894_1	130_1	no	-
OceanDNA-b30521	OceanDNA MAGs	3267936	96.95	0.7	93.45	4894_1	130_1	no	-
OceanDNA-b30522	OceanDNA MAGs	3318925	97.11	0	97.11	4894_1	130_1	yes	d__Bacteria;p__Pseudomonadota;c__Alphaproteobacteria;o__Rhodobacterales;f__Rhodobacteraceae;g__Tateyamaria;s__Tateyamaria sp003445215
OceanDNA-b30525	OceanDNA MAGs	2999145	95.13	1.09	89.68	4894_1	130_1	no	-
OceanDNA-b30526	OceanDNA MAGs	3203572	95.18	0.37	93.33	4894_1	130_1	no	-
OceanDNA-b28659	OceanDNA MAGs	1979422	80.38	1.12	74.78	4928_1	131_1	no	-
OceanDNA-b28660	OceanDNA MAGs	1553395	65.63	3.07	50.28	4928_1	131_1	no	-
OceanDNA-b28662	OceanDNA MAGs	2281129	87.17	3.79	68.22	4928_1	131_1	no	-
OceanDNA-b28663	OceanDNA MAGs	1847983	75.6	0.96	70.8	4928_1	131_1	no	-
OceanDNA-b28670	OceanDNA MAGs	1792982	81.87	1.97	72.02	4928_1	131_1	no	-
OceanDNA-b28679	OceanDNA MAGs	2008578	85.38	5.65	57.13	4928_1	131_1	no	-
OceanDNA-b28680	OceanDNA MAGs	1867783	79.71	3.57	61.86	4928_1	131_1	no	-
OceanDNA-b28683	OceanDNA MAGs	1955004	82.77	3.97	62.92	4928_1	131_1	no	-
OceanDNA-b28686	OceanDNA MAGs	1766655	75.99	4.68	52.59	4928_1	131_1	no	-
OceanDNA-b28688	OceanDNA MAGs	1855749	76.58	3	61.58	4928_1	131_1	no	-
OceanDNA-b28693	OceanDNA MAGs	1931569	83.36	4.28	61.96	4928_1	131_1	no	-
OceanDNA-b29184	OceanDNA MAGs	1803075	82.44	2.29	70.99	4928_1	131_1	no	-
OceanDNA-b29185	OceanDNA MAGs	2041426	87.83	5.39	60.88	4928_1	131_1	no	-
OceanDNA-b29186	OceanDNA MAGs	1737367	75.86	0	75.86	4928_1	131_1	no	-
OceanDNA-b29187	OceanDNA MAGs	2314134	91.89	1.35	85.14	4928_1	131_1	no	-
OceanDNA-b29188	OceanDNA MAGs	2391543	91.97	1.2	85.97	4928_1	131_1	no	-
OceanDNA-b29189	OceanDNA MAGs	2270218	89.42	3.8	70.42	4928_1	131_1	no	-
OceanDNA-b29190	OceanDNA MAGs	2297845	88.91	1.57	81.06	4928_1	131_1	no	-
OceanDNA-b29191	OceanDNA MAGs	2225421	89.61	0.52	87.01	4928_1	131_1	no	-
OceanDNA-b29192	OceanDNA MAGs	2154842	86.74	1.81	77.69	4928_1	131_1	no	-
OceanDNA-b29193	OceanDNA MAGs	2234270	87.68	1.71	79.13	4928_1	131_1	no	-
OceanDNA-b29194	OceanDNA MAGs	2256095	89.64	1.99	79.69	4928_1	131_1	no	-
OceanDNA-b29197	OceanDNA MAGs	2263733	87.03	2.03	76.88	4928_1	131_1	no	-
OceanDNA-b29199	OceanDNA MAGs	2024969	79.96	1.75	71.21	4928_1	131_1	no	-
OceanDNA-b29204	OceanDNA MAGs	2520013	92.59	0.74	88.89	4928_1	131_1	no	-
OceanDNA-b29205	OceanDNA MAGs	2672820	92.7	1.08	87.3	4928_1	131_1	no	-
OceanDNA-b29206	OceanDNA MAGs	2481006	91.73	1.31	85.18	4928_1	131_1	no	-
OceanDNA-b29207	OceanDNA MAGs	2482398	93.48	0.85	89.23	4928_1	131_1	yes	d__Bacteria;p__Pseudomonadota;c__Alphaproteobacteria;o__Rhodobacterales;f__Rhodobacteraceae;g__MED-G52;s__MED-G52 sp002711145
OceanDNA-b29209	OceanDNA MAGs	2509934	92.5	0.64	89.3	4928_1	131_1	no	-
OceanDNA-b29210	OceanDNA MAGs	2159595	88.19	1.21	82.14	4928_1	131_1	no	-
OceanDNA-b29211	OceanDNA MAGs	2437504	92.45	1.64	84.25	4928_1	131_1	no	-
OceanDNA-b29212	OceanDNA MAGs	2537802	93.2	1.59	85.25	4928_1	131_1	no	-
OceanDNA-b29213	OceanDNA MAGs	2508659	93.99	1.65	85.74	4928_1	131_1	no	-
OceanDNA-b29214	OceanDNA MAGs	1691297	64.88	2.03	54.73	4928_1	131_1	no	-
OceanDNA-b29218	OceanDNA MAGs	2266971	82.7	2.86	68.4	4928_1	131_1	no	-
OceanDNA-b29219	OceanDNA MAGs	2396842	89.15	4.9	64.65	4928_1	131_1	no	-
OceanDNA-b29220	OceanDNA MAGs	2291049	86.49	4.44	64.29	4928_1	131_1	no	-
OceanDNA-b29225	OceanDNA MAGs	2056120	86.05	3.43	68.9	4928_1	131_1	no	-
OceanDNA-b29228	OceanDNA MAGs	2012460	84.42	2.79	70.47	4928_1	131_1	no	-
OceanDNA-b29232	OceanDNA MAGs	2062002	86.48	4.44	64.28	4928_1	131_1	no	-
OceanDNA-b29233	OceanDNA MAGs	1969320	85.73	4.09	65.28	4928_1	131_1	no	-
OceanDNA-b29339	OceanDNA MAGs	1881389	84.32	2.55	71.57	4928_1	131_1	no	-
OceanDNA-b29341	OceanDNA MAGs	1545615	68.67	1.91	59.12	4928_1	131_1	no	-
OceanDNA-b29347	OceanDNA MAGs	1810652	74.52	1.52	66.92	4928_1	131_1	no	-
OceanDNA-b29349	OceanDNA MAGs	1920373	73.29	3.34	56.59	4928_1	131_1	no	-
OceanDNA-b29362	OceanDNA MAGs	1501911	66.56	1.17	60.71	4928_1	131_1	no	-
OceanDNA-b29363	OceanDNA MAGs	1925388	75	2.17	64.15	4928_1	131_1	no	-
OceanDNA-b29364	OceanDNA MAGs	1869661	72.93	2.55	60.18	4928_1	131_1	no	-
OceanDNA-b29366	OceanDNA MAGs	2132212	85.1	3.67	66.75	4928_1	131_1	no	-
OceanDNA-b29367	OceanDNA MAGs	1999159	81.73	5.35	54.98	4928_1	131_1	no	-
OceanDNA-b29372	OceanDNA MAGs	1550068	67.72	3.17	51.87	4928_1	131_1	no	-
OceanDNA-b29373	OceanDNA MAGs	1617690	70.22	1.33	63.57	4928_1	131_1	no	-
OceanDNA-b29377	OceanDNA MAGs	1701935	72.15	2.79	58.2	4928_1	131_1	no	-
OceanDNA-b28694	OceanDNA MAGs	1673549	64.16	1.68	55.76	4928_2	131_2	yes	d__Bacteria;p__Pseudomonadota;c__Alphaproteobacteria;o__Rhodobacterales;f__Rhodobacteraceae;g__MED-G52;s__
GCF_000384635.1	non-OceanDNA MAGs	1744268	39.81	0.86	35.51	-	132_1	no	-
OceanDNA-b28869	OceanDNA MAGs	1469390	59.43	1.09	53.98	4929_1	132_1	no	-
OceanDNA-b28876	OceanDNA MAGs	1984422	79.82	1.93	70.17	4929_1	132_1	no	-
OceanDNA-b28880	OceanDNA MAGs	1853266	77.78	2.55	65.03	4929_1	132_1	no	-
OceanDNA-b28884	OceanDNA MAGs	2168356	85	3.91	65.45	4929_1	132_1	no	-
OceanDNA-b28885	OceanDNA MAGs	1708524	60.65	1.42	53.55	4929_1	132_1	no	-
OceanDNA-b28886	OceanDNA MAGs	1767426	66.71	3	51.71	4929_1	132_1	no	-
OceanDNA-b28887	OceanDNA MAGs	2017952	76.35	2.72	62.75	4929_1	132_1	no	-
OceanDNA-b28890	OceanDNA MAGs	1880629	77.94	1.2	71.94	4929_1	132_1	no	-
OceanDNA-b28892	OceanDNA MAGs	2000002	77.46	3.2	61.46	4929_1	132_1	no	-
OceanDNA-b28893	OceanDNA MAGs	2247268	81.63	3.73	62.98	4929_1	132_1	no	-
OceanDNA-b28896	OceanDNA MAGs	1786856	71.7	4.17	50.85	4929_1	132_1	no	-
OceanDNA-b28897	OceanDNA MAGs	2001033	76.86	3.76	58.06	4929_1	132_1	no	-
OceanDNA-b28899	OceanDNA MAGs	1977527	74.3	3.06	59	4929_1	132_1	no	-
OceanDNA-b28902	OceanDNA MAGs	2251440	79.28	5.58	51.38	4929_1	132_1	no	-
OceanDNA-b28905	OceanDNA MAGs	2087869	76.56	3.98	56.66	4929_1	132_1	no	-
OceanDNA-b28907	OceanDNA MAGs	2096054	77.75	3.48	60.35	4929_1	132_1	no	-
OceanDNA-b28911	OceanDNA MAGs	2312604	82.02	4.88	57.62	4929_1	132_1	no	-
OceanDNA-b28914	OceanDNA MAGs	1973964	73.79	3.24	57.59	4929_1	132_1	no	-
OceanDNA-b28915	OceanDNA MAGs	2306511	84.18	4.23	63.03	4929_1	132_1	no	-
OceanDNA-b28916	OceanDNA MAGs	2108909	74.4	3.27	58.05	4929_1	132_1	no	-
OceanDNA-b28918	OceanDNA MAGs	1925666	70.34	1.82	61.24	4929_1	132_1	no	-
OceanDNA-b29123	OceanDNA MAGs	2303807	92.08	0.91	87.53	4929_1	132_1	no	-
OceanDNA-b29124	OceanDNA MAGs	2179791	88.7	2.46	76.4	4929_1	132_1	no	-
OceanDNA-b29129	OceanDNA MAGs	1558385	66.27	2.96	51.47	4929_1	132_1	no	-
OceanDNA-b29130	OceanDNA MAGs	1834191	74.11	2.99	59.16	4929_1	132_1	no	-
OceanDNA-b29131	OceanDNA MAGs	1852634	77.79	1.75	69.04	4929_1	132_1	no	-
OceanDNA-b29132	OceanDNA MAGs	1760525	77.2	2.59	64.25	4929_1	132_1	no	-
OceanDNA-b29134	OceanDNA MAGs	1878333	77.32	1.07	71.97	4929_1	132_1	no	-
OceanDNA-b29141	OceanDNA MAGs	1025248	53.06	0	53.06	4929_1	132_1	no	-
OceanDNA-b29142	OceanDNA MAGs	1954482	77.98	1.41	70.93	4929_1	132_1	no	-
OceanDNA-b29148	OceanDNA MAGs	1808071	74.13	4.39	52.18	4929_1	132_1	no	-
OceanDNA-b29150	OceanDNA MAGs	2113622	85.65	2.59	72.7	4929_1	132_1	no	-
OceanDNA-b29152	OceanDNA MAGs	1761917	74.42	3.48	57.02	4929_1	132_1	no	-
OceanDNA-b29153	OceanDNA MAGs	1635258	70.37	3.66	52.07	4929_1	132_1	no	-
OceanDNA-b29154	OceanDNA MAGs	2109156	88.99	2.12	78.39	4929_1	132_1	no	-
OceanDNA-b29155	OceanDNA MAGs	2165954	87.81	1.83	78.66	4929_1	132_1	no	-
OceanDNA-b29160	OceanDNA MAGs	1912165	74.84	3.12	59.24	4929_1	132_1	no	-
OceanDNA-b29163	OceanDNA MAGs	2182868	77.41	2.47	65.06	4929_1	132_1	no	-
OceanDNA-b29164	OceanDNA MAGs	1945526	74.55	2.76	60.75	4929_1	132_1	no	-
OceanDNA-b29165	OceanDNA MAGs	2360257	90.91	0.89	86.46	4929_1	132_1	no	-
OceanDNA-b29167	OceanDNA MAGs	2397965	91.05	0.71	87.5	4929_1	132_1	yes	d__Bacteria;p__Pseudomonadota;c__Alphaproteobacteria;o__Rhodobacterales;f__Rhodobacteraceae;g__MED-G52;s__MED-G52 sp002457055
OceanDNA-b29173	OceanDNA MAGs	1695696	73.07	3.97	53.22	4929_1	132_1	no	-
OceanDNA-b29174	OceanDNA MAGs	1606141	68.98	2.41	56.93	4929_1	132_1	no	-
OceanDNA-b29177	OceanDNA MAGs	1738576	70.02	2.18	59.12	4929_1	132_1	no	-
OceanDNA-b29178	OceanDNA MAGs	1903510	76.82	4.37	54.97	4929_1	132_1	no	-
OceanDNA-b29179	OceanDNA MAGs	1682883	72.1	3.97	52.25	4929_1	132_1	no	-
OceanDNA-b29180	OceanDNA MAGs	1656715	68.69	3.5	51.19	4929_1	132_1	no	-
OceanDNA-b29183	OceanDNA MAGs	1578586	65.61	1.99	55.66	4929_1	132_1	no	-
OceanDNA-b28715	OceanDNA MAGs	2096825	81.5	5.55	53.75	4930_2	133_1	yes	d__Bacteria;p__Pseudomonadota;c__Alphaproteobacteria;o__Rhodobacterales;f__Rhodobacteraceae;g__MED-G52;s__MED-G52 sp902631295
OceanDNA-b28716	OceanDNA MAGs	1396511	65.57	2.68	52.17	4930_2	133_1	no	-
OceanDNA-b28717	OceanDNA MAGs	1999496	77.73	4.6	54.73	4930_2	133_1	no	-
OceanDNA-b28695	OceanDNA MAGs	2084842	85.97	1.54	78.27	4930_1	133_2	no	-
OceanDNA-b28697	OceanDNA MAGs	1589358	71.23	2.7	57.73	4930_1	133_2	no	-
OceanDNA-b28699	OceanDNA MAGs	2094606	87.98	3.58	70.08	4930_1	133_2	no	-
OceanDNA-b28703	OceanDNA MAGs	1724134	67.66	1.99	57.71	4930_1	133_2	no	-
OceanDNA-b28704	OceanDNA MAGs	2239822	84.98	3.74	66.28	4930_1	133_2	no	-
OceanDNA-b28705	OceanDNA MAGs	1942064	73	3.26	56.7	4930_1	133_2	no	-
OceanDNA-b28706	OceanDNA MAGs	2134797	84.98	2.19	74.03	4930_1	133_2	no	-
OceanDNA-b28711	OceanDNA MAGs	1955537	80.63	2.47	68.28	4930_1	133_2	no	-
OceanDNA-b28714	OceanDNA MAGs	1340512	62.35	0.96	57.55	4930_1	133_2	no	-
OceanDNA-b29332	OceanDNA MAGs	1877300	85.49	0.74	81.79	4930_1	133_2	yes	d__Bacteria;p__Pseudomonadota;c__Alphaproteobacteria;o__Rhodobacterales;f__Rhodobacteraceae;g__MED-G52;s__MED-G52 sp902602765
OceanDNA-b29335	OceanDNA MAGs	1286139	62.46	1.91	52.91	4930_1	133_2	no	-
GCA_022425525.1	non-OceanDNA MAGs	2969946	97.73	0.45	95.48	-	134_1	yes	d__Bacteria;p__Pseudomonadota;c__Alphaproteobacteria;o__Rhodobacterales;f__Rhodobacteraceae;g__LGRT01;s__LGRT01 sp001642945
GCF_001642945.1	non-OceanDNA MAGs	3636317	98.33	0.96	93.53	-	134_1	no	-
TOA-bin-116	non-OceanDNA MAGs	1570330	54.22	0.73	50.57	-	134_1	no	-
OceanDNA-b28920	OceanDNA MAGs	2933246	93.55	0.95	88.8	4908_1	134_1	no	-
OceanDNA-b28921	OceanDNA MAGs	2810315	90.41	0.97	85.56	4908_1	134_1	no	-
OceanDNA-b28922	OceanDNA MAGs	2522235	90.51	2.56	77.71	4908_1	134_1	no	-
OceanDNA-b28924	OceanDNA MAGs	2409515	86.35	1.72	77.75	4908_1	134_1	no	-
OceanDNA-b28926	OceanDNA MAGs	2661615	92.05	1.06	86.75	4908_1	134_1	no	-
OceanDNA-b28927	OceanDNA MAGs	2949530	97.28	0.97	92.43	4908_1	134_1	no	-
OceanDNA-b28928	OceanDNA MAGs	1927303	64.73	1.75	55.98	4908_1	134_1	no	-
OceanDNA-b28929	OceanDNA MAGs	2896696	94.43	0.58	91.53	4908_1	134_1	no	-
OceanDNA-b28930	OceanDNA MAGs	2124246	70.83	3.89	51.38	4908_1	134_1	no	-
OceanDNA-b28933	OceanDNA MAGs	2036035	68.03	0.81	63.98	4908_1	134_1	no	-
OceanDNA-b28934	OceanDNA MAGs	2654879	89.07	2.09	78.62	4908_1	134_1	no	-
OceanDNA-b28935	OceanDNA MAGs	2747980	90.46	3.79	71.51	4908_1	134_1	no	-
OceanDNA-b28937	OceanDNA MAGs	2595810	86.02	3.53	68.37	4908_1	134_1	no	-
OceanDNA-b28938	OceanDNA MAGs	2688295	90.7	2.78	76.8	4908_1	134_1	no	-
OceanDNA-b28939	OceanDNA MAGs	2733585	89.53	2.18	78.63	4908_1	134_1	no	-
OceanDNA-b28941	OceanDNA MAGs	1784999	62.72	2.17	51.87	4908_1	134_1	no	-
OceanDNA-b28942	OceanDNA MAGs	3058924	97.01	1.55	89.26	4908_1	134_1	no	-
OceanDNA-b28943	OceanDNA MAGs	2702673	90.19	2.95	75.44	4908_1	134_1	no	-
OceanDNA-b28944	OceanDNA MAGs	2429376	83.51	2.48	71.11	4908_1	134_1	no	-
OceanDNA-b28945	OceanDNA MAGs	3077781	96.48	3.09	81.03	4908_1	134_1	no	-
OceanDNA-b28946	OceanDNA MAGs	3783912	96.77	2.73	83.12	4908_1	134_1	no	-
OceanDNA-b28948	OceanDNA MAGs	2908746	96.79	2.08	86.39	4908_1	134_1	no	-
OceanDNA-b28949	OceanDNA MAGs	2612862	82.78	1.38	75.88	4908_1	134_1	no	-
OceanDNA-b28950	OceanDNA MAGs	2724853	91.25	1.93	81.6	4908_1	134_1	no	-
OceanDNA-b28951	OceanDNA MAGs	2810092	89.63	5.32	63.03	4908_1	134_1	no	-
OceanDNA-b28952	OceanDNA MAGs	2474562	80.01	2.99	65.06	4908_1	134_1	no	-
OceanDNA-b28954	OceanDNA MAGs	3120079	97.21	2.47	84.86	4908_1	134_1	no	-
OceanDNA-b28955	OceanDNA MAGs	2700689	86.19	3.4	69.19	4908_1	134_1	no	-
OceanDNA-b28956	OceanDNA MAGs	2614655	82.11	5.44	54.91	4908_1	134_1	no	-
OceanDNA-b28960	OceanDNA MAGs	2825878	96.29	1.77	87.44	4908_1	134_1	no	-
OceanDNA-b28961	OceanDNA MAGs	2862657	95.45	0.94	90.75	4908_1	134_1	no	-
OceanDNA-b28963	OceanDNA MAGs	2979906	97.73	1.49	90.28	4908_1	134_1	no	-
OceanDNA-b28964	OceanDNA MAGs	2921606	95.23	5.76	66.43	4908_1	134_1	no	-
OceanDNA-b28965	OceanDNA MAGs	2977155	95.91	1.82	86.81	4908_1	134_1	no	-
OceanDNA-b28966	OceanDNA MAGs	2825468	95.61	0.74	91.91	4908_1	134_1	no	-
OceanDNA-b28967	OceanDNA MAGs	2864784	95.92	0.86	91.62	4908_1	134_1	no	-
OceanDNA-b28968	OceanDNA MAGs	2899330	96.29	2.75	82.54	4908_1	134_1	no	-
OceanDNA-b28969	OceanDNA MAGs	2794252	95.38	3.09	79.93	4908_1	134_1	no	-
OceanDNA-b28970	OceanDNA MAGs	2384306	74.45	4.61	51.4	4908_1	134_1	no	-
OceanDNA-b28971	OceanDNA MAGs	2896502	95.19	0.8	91.19	4908_1	134_1	no	-
OceanDNA-b28972	OceanDNA MAGs	2806942	91.96	0.38	90.06	4908_1	134_1	no	-
OceanDNA-b28973	OceanDNA MAGs	2810231	96	2.22	84.9	4908_1	134_1	no	-
OceanDNA-b28974	OceanDNA MAGs	3040616	95	0.83	90.85	4908_1	134_1	no	-
OceanDNA-b28977	OceanDNA MAGs	2798993	94.77	0.24	93.57	4908_1	134_1	no	-
OceanDNA-b28979	OceanDNA MAGs	2998337	93.4	3.94	73.7	4908_1	134_1	no	-
OceanDNA-b28980	OceanDNA MAGs	2984857	95.12	2.13	84.47	4908_1	134_1	no	-
OceanDNA-b28981	OceanDNA MAGs	3141417	97.5	0.69	94.05	4908_1	134_1	no	-
OceanDNA-b28982	OceanDNA MAGs	2989553	95.61	3.65	77.36	4908_1	134_1	no	-
OceanDNA-b28983	OceanDNA MAGs	2915213	94.34	2.71	80.79	4908_1	134_1	no	-
OceanDNA-b28984	OceanDNA MAGs	2837569	92.34	1.82	83.24	4908_1	134_1	no	-
OceanDNA-b28987	OceanDNA MAGs	2937698	97.12	1.09	91.67	4908_1	134_1	no	-
OceanDNA-b28988	OceanDNA MAGs	2841413	96.84	1.78	87.94	4908_1	134_1	no	-
OceanDNA-b28989	OceanDNA MAGs	2982625	96.24	2.81	82.19	4908_1	134_1	no	-
OceanDNA-b28990	OceanDNA MAGs	2921888	93.04	2	83.04	4908_1	134_1	no	-
OceanDNA-b28991	OceanDNA MAGs	2933795	94.83	3.21	78.78	4908_1	134_1	no	-
OceanDNA-b28992	OceanDNA MAGs	3016427	97.73	2.27	86.38	4908_1	134_1	no	-
OceanDNA-b28993	OceanDNA MAGs	2753969	92.89	4.79	68.94	4908_1	134_1	no	-
OceanDNA-b28994	OceanDNA MAGs	2927364	96.34	1.82	87.24	4908_1	134_1	no	-
OceanDNA-b28995	OceanDNA MAGs	2990569	95.86	1.75	87.11	4908_1	134_1	no	-
OceanDNA-b28996	OceanDNA MAGs	2863386	94.59	3.04	79.39	4908_1	134_1	no	-
OceanDNA-b28997	OceanDNA MAGs	3026858	96.84	1.74	88.14	4908_1	134_1	no	-
OceanDNA-b28998	OceanDNA MAGs	2902412	96.62	2.46	84.32	4908_1	134_1	no	-
OceanDNA-b28999	OceanDNA MAGs	2880684	94.97	0.91	90.42	4908_1	134_1	no	-
OceanDNA-b29000	OceanDNA MAGs	2808073	93.65	1.08	88.25	4908_1	134_1	no	-
OceanDNA-b29001	OceanDNA MAGs	3040049	96.29	1.87	86.94	4908_1	134_1	no	-
OceanDNA-b29002	OceanDNA MAGs	2900463	95.24	3.91	75.69	4908_1	134_1	no	-
OceanDNA-b29003	OceanDNA MAGs	2919100	97.12	0.98	92.22	4908_1	134_1	no	-
OceanDNA-b29004	OceanDNA MAGs	2945958	96.77	1.03	91.62	4908_1	134_1	no	-
OceanDNA-b29005	OceanDNA MAGs	2801523	93.25	2.57	80.4	4908_1	134_1	no	-
OceanDNA-b29006	OceanDNA MAGs	2922002	94.09	1.59	86.14	4908_1	134_1	no	-
OceanDNA-b29007	OceanDNA MAGs	3024419	95.61	1.71	87.06	4908_1	134_1	no	-
OceanDNA-b29008	OceanDNA MAGs	2918297	95.17	2.18	84.27	4908_1	134_1	no	-
OceanDNA-b29009	OceanDNA MAGs	3086120	96.64	2.76	82.84	4908_1	134_1	no	-
OceanDNA-b29010	OceanDNA MAGs	2762732	92.4	2.5	79.9	4908_1	134_1	no	-
OceanDNA-b29011	OceanDNA MAGs	2966973	96.88	1.06	91.58	4908_1	134_1	no	-
OceanDNA-b29012	OceanDNA MAGs	2868761	92.71	3.25	76.46	4908_1	134_1	no	-
OceanDNA-b29013	OceanDNA MAGs	3130998	97.68	2.93	83.03	4908_1	134_1	no	-
OceanDNA-b29014	OceanDNA MAGs	2976846	97.42	0.98	92.52	4908_1	134_1	no	-
OceanDNA-b29015	OceanDNA MAGs	3177053	98.03	1.11	92.48	4908_1	134_1	no	-
OceanDNA-b29016	OceanDNA MAGs	3010734	96.59	1.84	87.39	4908_1	134_1	no	-
OceanDNA-b29017	OceanDNA MAGs	2793048	92.28	3.37	75.43	4908_1	134_1	no	-
OceanDNA-b29018	OceanDNA MAGs	2983218	97.95	1.12	92.35	4908_1	134_1	no	-
OceanDNA-b29020	OceanDNA MAGs	2952946	95.91	1.18	90.01	4908_1	134_1	no	-
OceanDNA-b29021	OceanDNA MAGs	2837130	92.73	2.32	81.13	4908_1	134_1	no	-
OceanDNA-b29022	OceanDNA MAGs	2910850	96.14	1	91.14	4908_1	134_1	no	-
OceanDNA-b29023	OceanDNA MAGs	2983964	95.48	2.68	82.08	4908_1	134_1	no	-
OceanDNA-b29024	OceanDNA MAGs	2940014	97.15	1.93	87.5	4908_1	134_1	no	-
OceanDNA-b29025	OceanDNA MAGs	2958757	95.91	2.58	83.01	4908_1	134_1	no	-
OceanDNA-b29026	OceanDNA MAGs	2953559	95.53	2.42	83.43	4908_1	134_1	no	-
OceanDNA-b29027	OceanDNA MAGs	2900303	95.97	1.6	87.97	4908_1	134_1	no	-
OceanDNA-b29028	OceanDNA MAGs	2831915	94.96	1.27	88.61	4908_1	134_1	no	-
OceanDNA-b29029	OceanDNA MAGs	2906676	93.89	3.04	78.69	4908_1	134_1	no	-
OceanDNA-b29030	OceanDNA MAGs	2948844	96.24	2.78	82.34	4908_1	134_1	no	-
OceanDNA-b29031	OceanDNA MAGs	2908055	92.83	1.64	84.63	4908_1	134_1	no	-
OceanDNA-b29032	OceanDNA MAGs	3280998	98.33	1.27	91.98	4908_1	134_1	no	-
OceanDNA-b29033	OceanDNA MAGs	2928771	95.32	1.32	88.72	4908_1	134_1	no	-
OceanDNA-b29034	OceanDNA MAGs	3060549	97.27	1.83	88.12	4908_1	134_1	no	-
OceanDNA-b29035	OceanDNA MAGs	2961204	95.51	1.42	88.41	4908_1	134_1	no	-
OceanDNA-b29036	OceanDNA MAGs	2983667	98.03	1.73	89.38	4908_1	134_1	no	-
OceanDNA-b29037	OceanDNA MAGs	2960602	96.66	1.46	89.36	4908_1	134_1	no	-
OceanDNA-b29038	OceanDNA MAGs	2900786	95.16	1.74	86.46	4908_1	134_1	no	-
OceanDNA-b29039	OceanDNA MAGs	2988139	97.99	2.3	86.49	4908_1	134_1	no	-
OceanDNA-b29040	OceanDNA MAGs	2848736	93.53	1.77	84.68	4908_1	134_1	no	-
OceanDNA-b29041	OceanDNA MAGs	2974907	94.92	1.78	86.02	4908_1	134_1	no	-
OceanDNA-b29042	OceanDNA MAGs	2893797	95.76	1.32	89.16	4908_1	134_1	no	-
OceanDNA-b29043	OceanDNA MAGs	2871774	95.11	4.24	73.91	4908_1	134_1	no	-
OceanDNA-b29044	OceanDNA MAGs	2934476	98.27	2.06	87.97	4908_1	134_1	no	-
OceanDNA-b29045	OceanDNA MAGs	2965028	95.87	1.72	87.27	4908_1	134_1	no	-
OceanDNA-b29047	OceanDNA MAGs	3034650	97.2	1.21	91.15	4908_1	134_1	no	-
OceanDNA-b29048	OceanDNA MAGs	2840540	94.18	1.93	84.53	4908_1	134_1	no	-
OceanDNA-b29049	OceanDNA MAGs	2891965	94.29	1.86	84.99	4908_1	134_1	no	-
OceanDNA-b29050	OceanDNA MAGs	2862365	94.5	4.39	72.55	4908_1	134_1	no	-
OceanDNA-b29052	OceanDNA MAGs	2915495	94.47	2.16	83.67	4908_1	134_1	no	-
OceanDNA-b29053	OceanDNA MAGs	3152118	98.03	0.87	93.68	4908_1	134_1	no	-
OceanDNA-b29054	OceanDNA MAGs	2986432	96.78	2.27	85.43	4908_1	134_1	no	-
OceanDNA-b29055	OceanDNA MAGs	3175333	97.58	0.81	93.53	4908_1	134_1	no	-
OceanDNA-b29056	OceanDNA MAGs	2939539	97.35	2.22	86.25	4908_1	134_1	no	-
OceanDNA-b29057	OceanDNA MAGs	3084100	98.18	1.41	91.13	4908_1	134_1	no	-
OceanDNA-b29058	OceanDNA MAGs	2960273	95.98	1.23	89.83	4908_1	134_1	no	-
OceanDNA-b29059	OceanDNA MAGs	2992014	96.97	0.78	93.07	4908_1	134_1	no	-
OceanDNA-b29060	OceanDNA MAGs	2750114	92.4	1.7	83.9	4908_1	134_1	no	-
OceanDNA-b28612	OceanDNA MAGs	2518802	80.14	4.33	58.49	4908_2	134_2	no	-
OceanDNA-b28613	OceanDNA MAGs	2476231	83.67	5.91	54.12	4908_2	134_2	no	-
OceanDNA-b28614	OceanDNA MAGs	2756495	88.05	6.91	53.5	4908_2	134_2	no	-
OceanDNA-b28615	OceanDNA MAGs	2506202	82.55	3.56	64.75	4908_2	134_2	no	-
OceanDNA-b28616	OceanDNA MAGs	2954872	90.85	6.57	58	4908_2	134_2	no	-
OceanDNA-b28618	OceanDNA MAGs	2610351	82.05	3.57	64.2	4908_2	134_2	no	-
OceanDNA-b28620	OceanDNA MAGs	2574623	87.25	4.95	62.5	4908_2	134_2	no	-
OceanDNA-b28621	OceanDNA MAGs	2212525	77.97	3.2	61.97	4908_2	134_2	no	-
OceanDNA-b28622	OceanDNA MAGs	2769021	88.54	7.23	52.39	4908_2	134_2	no	-
OceanDNA-b28623	OceanDNA MAGs	2884650	86.58	5.76	57.78	4908_2	134_2	no	-
OceanDNA-b28624	OceanDNA MAGs	2637941	83.46	5.58	55.56	4908_2	134_2	no	-
OceanDNA-b28625	OceanDNA MAGs	2910423	92.26	5.91	62.71	4908_2	134_2	no	-
OceanDNA-b28626	OceanDNA MAGs	2875189	87.84	4.6	64.84	4908_2	134_2	yes	d__Bacteria;p__Pseudomonadota;c__Alphaproteobacteria;o__Rhodobacterales;f__Rhodobacteraceae;g__LGRT01;s__LGRT01 sp016778765
OceanDNA-b28628	OceanDNA MAGs	2889070	92.15	6.21	61.1	4908_2	134_2	no	-
OceanDNA-b28629	OceanDNA MAGs	2475302	83.55	3.54	65.85	4908_2	134_2	no	-
OceanDNA-b28645	OceanDNA MAGs	3146378	94	4.38	72.1	4910_0	135_0	yes	d__Bacteria;p__Pseudomonadota;c__Alphaproteobacteria;o__Rhodobacterales;f__Rhodobacteraceae;g__CABZJG01;s__CABZJG01 sp902512685
OceanDNA-b29330	OceanDNA MAGs	2370129	80.23	3.85	60.98	4909_3	136_0	yes	d__Bacteria;p__Pseudomonadota;c__Alphaproteobacteria;o__Rhodobacterales;f__Rhodobacteraceae;g__CABZJG01;s__CABZJG01 sp002726375
OceanDNA-b26918	OceanDNA MAGs	3736673	81.76	0.8	77.76	2604_0	137_0	yes	d__Bacteria;p__Pseudomonadota;c__Alphaproteobacteria;o__Rhizobiales;f__Rhizobiaceae;g__R2A130;s__R2A130 sp905480295
OceanDNA-b26658	OceanDNA MAGs	4547295	81.82	3.54	64.12	3304_0	138_1	no	-
OceanDNA-b26659	OceanDNA MAGs	5488321	96.04	0.98	91.14	3304_0	138_1	yes	d__Bacteria;p__Pseudomonadota;c__Alphaproteobacteria;o__Rhizobiales;f__Amorphaceae;g__Amorphus;s__
OceanDNA-b26643	OceanDNA MAGs	4586647	91.93	0.5	89.43	3303_1	139_1	no	-
OceanDNA-b26644	OceanDNA MAGs	3781062	77.67	1.06	72.37	3303_1	139_1	no	-
OceanDNA-b26645	OceanDNA MAGs	4398015	92.39	2.09	81.94	3303_1	139_1	no	-
OceanDNA-b26646	OceanDNA MAGs	4647757	96.99	0.5	94.49	3303_1	139_1	yes	d__Bacteria;p__Pseudomonadota;c__Alphaproteobacteria;o__Rhizobiales;f__Amorphaceae;g__Amorphus;s__
OceanDNA-b26647	OceanDNA MAGs	4500166	89.98	1.29	83.53	3303_1	139_1	no	-
OceanDNA-b26648	OceanDNA MAGs	4601456	94.94	1.14	89.24	3303_1	139_1	no	-
OceanDNA-b26649	OceanDNA MAGs	3932136	78.35	4.49	55.9	3303_1	139_1	no	-
OceanDNA-b26650	OceanDNA MAGs	4170946	89.71	1.85	80.46	3303_1	139_1	no	-
OceanDNA-b26651	OceanDNA MAGs	4603616	88.23	2.48	75.83	3303_1	139_1	no	-
OceanDNA-b26652	OceanDNA MAGs	4243460	80.9	3.89	61.45	3303_1	139_1	no	-
OceanDNA-b26654	OceanDNA MAGs	4469933	88.12	2.09	77.67	3303_1	139_1	no	-
OceanDNA-b26655	OceanDNA MAGs	4916059	94.99	0.72	91.39	3303_1	139_1	no	-
OceanDNA-b19694	OceanDNA MAGs	1921947	77.72	0.13	77.07	5951_0	14_0	yes	d__Bacteria;p__Marinisomatota;c__Marinisomatia;o__Marinisomatales;f__UBA1611;g__GCA-002708715;s__GCA-002708715 sp002708715
OceanDNA-b26660	OceanDNA MAGs	4858354	90.71	3.57	72.86	3305_0	140_0	yes	d__Bacteria;p__Pseudomonadota;c__Alphaproteobacteria;o__Rhizobiales;f__Amorphaceae;g__Amorphus;s__
OceanDNA-b26809	OceanDNA MAGs	4025040	86.9	1.41	79.85	3300_0	141_0	yes	d__Bacteria;p__Pseudomonadota;c__Alphaproteobacteria;o__Rhizobiales;f__Rhizobiaceae;g__Aurantimonas;s__Aurantimonas coralicida_A
GCF_001932055.1	non-OceanDNA MAGs	6431067	99.37	0.58	96.47	-	142_1	no	-
GCF_020882585.1	non-OceanDNA MAGs	6623108	100	0.79	96.05	-	142_1	no	-
GCF_020882605.1	non-OceanDNA MAGs	6549323	99.68	2.06	89.38	-	142_1	no	-
GCF_020882625.1	non-OceanDNA MAGs	6696551	99.37	0.58	96.47	-	142_1	yes	d__Bacteria;p__Pseudomonadota;c__Alphaproteobacteria;o__Rhizobiales;f__Stappiaceae;g__Roseibium;s__Roseibium aggregatum_A
GCF_020882645.1	non-OceanDNA MAGs	6959492	99.05	1.11	93.5	-	142_1	no	-
OceanDNA-b26923	OceanDNA MAGs	5185471	77.69	2.59	64.74	3311_1	142_1	no	-
GCF_002906165.1	non-OceanDNA MAGs	6057182	99.68	1.64	91.48	-	143_0	yes	d__Bacteria;p__Pseudomonadota;c__Alphaproteobacteria;o__Rhizobiales;f__Stappiaceae;g__Roseibium;s__Roseibium marinum
OceanDNA-b26870	OceanDNA MAGs	4416489	98.84	1.07	93.49	3316_0	144_1	yes	d__Bacteria;p__Pseudomonadota;c__Alphaproteobacteria;o__Rhizobiales;f__Rhizobiaceae;g__Hoeflea;s__Hoeflea sp002733955
OceanDNA-b26872	OceanDNA MAGs	4163330	91.02	4.3	69.52	3316_0	144_1	no	-
OceanDNA-b26843	OceanDNA MAGs	4215556	91.09	2.81	77.04	3318_0	145_0	yes	d__Bacteria;p__Pseudomonadota;c__Alphaproteobacteria;o__Rhizobiales;f__Rhizobiaceae;g__Hoeflea;s__
OceanDNA-b26841	OceanDNA MAGs	4336891	92.15	0.68	88.75	3315_0	146_0	yes	d__Bacteria;p__Pseudomonadota;c__Alphaproteobacteria;o__Rhizobiales;f__Rhizobiaceae;g__Hoeflea;s__Hoeflea alexandrii
OceanDNA-b26822	OceanDNA MAGs	5274190	83.39	4.04	63.19	3309_0	147_0	yes	d__Bacteria;p__Pseudomonadota;c__Alphaproteobacteria;o__Rhizobiales;f__Rhizobiaceae;g__Aquibium;s__Aquibium sp950071955
Cobin179	non-OceanDNA MAGs	4808206	89.68	1.55	81.93	-	148_0	yes	d__Bacteria;p__Pseudomonadota;c__Alphaproteobacteria;o__Rhizobiales;f__Aestuariivirgaceae;g__JABDJG01;s__
OceanDNA-b30647	OceanDNA MAGs	2702765	95.13	1.88	85.73	3013_1	149_1	yes	d__Bacteria;p__Pseudomonadota;c__Alphaproteobacteria;o__Rhodobacterales;f__Rhodobacteraceae;g__Yoonia;s__Yoonia sp905182645
OceanDNA-b30650	OceanDNA MAGs	2694347	94.9	4.18	74	3013_1	149_1	no	-
OceanDNA-b30651	OceanDNA MAGs	2354418	83.26	4.09	62.81	3013_1	149_1	no	-
OceanDNA-b30652	OceanDNA MAGs	2540161	87.71	3.69	69.26	3013_1	149_1	no	-
OceanDNA-b30654	OceanDNA MAGs	2641829	95.03	3.14	79.33	3013_1	149_1	no	-
OceanDNA-b30655	OceanDNA MAGs	2630984	94.46	2.63	81.31	3013_1	149_1	no	-
OceanDNA-b30657	OceanDNA MAGs	2729903	95.75	2.97	80.9	3013_1	149_1	no	-
OceanDNA-b30659	OceanDNA MAGs	1762201	64.45	2.5	51.95	3013_1	149_1	no	-
OceanDNA-b30660	OceanDNA MAGs	2420753	63.24	1.72	54.64	3013_1	149_1	no	-
OceanDNA-b30661	OceanDNA MAGs	2431487	83.33	3.69	64.88	3013_1	149_1	no	-
OceanDNA-b30662	OceanDNA MAGs	2670138	94.7	2.58	81.8	3013_1	149_1	no	-
OceanDNA-b30664	OceanDNA MAGs	2959988	94.27	3.56	76.47	3013_1	149_1	no	-
OceanDNA-b30665	OceanDNA MAGs	2751183	88.64	1.67	80.29	3013_1	149_1	no	-
OceanDNA-b33553	OceanDNA MAGs	2480866	91.02	1.93	81.37	5181_2	15_1	no	-
OceanDNA-b33555	OceanDNA MAGs	2977842	98.91	0.57	96.06	5181_2	15_1	yes	d__Bacteria;p__Pseudomonadota;c__Gammaproteobacteria;o__Burkholderiales;f__Burkholderiaceae;g__Algicoccus;s__Algicoccus sp017857895
OceanDNA-b33556	OceanDNA MAGs	2778700	97.08	1.73	88.43	5181_2	15_1	no	-
OceanDNA-b30217	OceanDNA MAGs	4299567	88.24	0.8	84.24	2915_0	150_0	yes	d__Bacteria;p__Pseudomonadota;c__Alphaproteobacteria;o__Rhodobacterales;f__Rhodobacteraceae;g__Sulfitobacter;s__
OceanDNA-b30373	OceanDNA MAGs	3894637	88.91	0.76	85.11	2918_0	151_0	yes	d__Bacteria;p__Pseudomonadota;c__Alphaproteobacteria;o__Rhodobacterales;f__Rhodobacteraceae;g__Sulfitobacter;s__Sulfitobacter sp000156335
OceanDNA-b29536	OceanDNA MAGs	3349598	68.42	0.86	64.12	2868_0	152_1	yes	d__Bacteria;p__Pseudomonadota;c__Alphaproteobacteria;o__Rhodobacterales;f__Rhodobacteraceae;g__Marivita;s__
OceanDNA-b29537	OceanDNA MAGs	3428146	64.26	0	64.26	2868_0	152_1	no	-
OceanDNA-b29540	OceanDNA MAGs	3595896	83.6	5.44	56.4	2868_0	152_1	no	-
OceanDNA-b29541	OceanDNA MAGs	3196923	61.52	0.86	57.22	2868_0	152_1	no	-
OceanDNA-b30569	OceanDNA MAGs	3450543	89.06	2.87	74.71	2931_0	153_0	yes	d__Bacteria;p__Pseudomonadota;c__Alphaproteobacteria;o__Rhodobacterales;f__Rhodobacteraceae;g__Thalassococcus;s__Thalassococcus halodurans_A
OceanDNA-b27568	OceanDNA MAGs	4128115	98.66	1.44	91.46	2900_0	154_0	yes	d__Bacteria;p__Pseudomonadota;c__Alphaproteobacteria;o__Rhodobacterales;f__Rhodobacteraceae;g__JABSSA01;s__JABSSA01 sp013214665
OceanDNA-b27597	OceanDNA MAGs	3593547	96.41	1.72	87.81	3007_0	155_0	yes	d__Bacteria;p__Pseudomonadota;c__Alphaproteobacteria;o__Rhodobacterales;f__Rhodobacteraceae;g__;s__
GCA_021296235.1	non-OceanDNA MAGs	3164177	90.18	0	90.18	-	156_0	yes	d__Bacteria;p__Pseudomonadota;c__Alphaproteobacteria;o__Rhodobacterales;f__Rhodobacteraceae;g__MPNP01;s__MPNP01 sp021296235
OceanDNA-b30527	OceanDNA MAGs	2908054	75.16	2.97	60.31	2999_0	157_1	no	-
OceanDNA-b30528	OceanDNA MAGs	3698832	98.71	7.53	61.06	2999_0	157_1	no	-
OceanDNA-b30529	OceanDNA MAGs	3624234	98.88	4.16	78.08	2999_0	157_1	no	-
OceanDNA-b30532	OceanDNA MAGs	3532559	98.83	2.32	87.23	2999_0	157_1	no	-
OceanDNA-b30533	OceanDNA MAGs	3553340	97.34	3.75	78.59	2999_0	157_1	no	-
OceanDNA-b30534	OceanDNA MAGs	3589228	96.62	3.77	77.77	2999_0	157_1	no	-
OceanDNA-b30535	OceanDNA MAGs	3329285	97.44	0.89	92.99	2999_0	157_1	yes	d__Bacteria;p__Pseudomonadota;c__Alphaproteobacteria;o__Rhodobacterales;f__Rhodobacteraceae;g__Thalassobacter;s__
OceanDNA-b30537	OceanDNA MAGs	3401727	97.97	1.36	91.17	2999_0	157_1	no	-
OceanDNA-b30539	OceanDNA MAGs	3476217	98.71	2.95	83.96	2999_0	157_1	no	-
OceanDNA-b30540	OceanDNA MAGs	3565956	97.45	3.45	80.2	2999_0	157_1	no	-
OceanDNA-b30541	OceanDNA MAGs	3483575	95.71	5.46	68.41	2999_0	157_1	no	-
OceanDNA-b30542	OceanDNA MAGs	3395901	96.62	1.5	89.12	2999_0	157_1	no	-
OceanDNA-b30543	OceanDNA MAGs	3484760	98.43	1.58	90.53	2999_0	157_1	no	-
OceanDNA-b30544	OceanDNA MAGs	3481390	99.08	2.28	87.68	2999_0	157_1	no	-
OceanDNA-b30545	OceanDNA MAGs	3327624	97.95	1.52	90.35	2999_0	157_1	no	-
OceanDNA-b30546	OceanDNA MAGs	3540380	95.55	2.93	80.9	2999_0	157_1	no	-
OceanDNA-b30547	OceanDNA MAGs	3271788	98.3	2	88.3	2999_0	157_1	no	-
OceanDNA-b30548	OceanDNA MAGs	3198250	97.04	2.09	86.59	2999_0	157_1	no	-
OceanDNA-b30549	OceanDNA MAGs	3594676	96.83	4.95	72.08	2999_0	157_1	no	-
OceanDNA-b30550	OceanDNA MAGs	3635930	99.18	1.47	91.83	2999_0	157_1	no	-
OceanDNA-b30551	OceanDNA MAGs	3527213	92.83	3.2	76.83	2999_0	157_1	no	-
OceanDNA-b30552	OceanDNA MAGs	3227840	94.71	3.48	77.31	2999_0	157_1	no	-
OceanDNA-b30554	OceanDNA MAGs	3468055	94.1	3.06	78.8	2999_0	157_1	no	-
GCF_900141945.1	non-OceanDNA MAGs	3598816	99.33	1.06	94.03	-	158_1	yes	d__Bacteria;p__Pseudomonadota;c__Alphaproteobacteria;o__Rhodobacterales;f__Rhodobacteraceae;g__Thalassobacter;s__Thalassobacter stenotrophicus
OceanDNA-b30559	OceanDNA MAGs	2809691	91.25	1.84	82.05	3000_0	158_1	no	-
OceanDNA-b30561	OceanDNA MAGs	2949447	93.13	2.8	79.13	3000_0	158_1	no	-
OceanDNA-b30563	OceanDNA MAGs	2780971	85.75	1.59	77.8	3000_0	158_1	no	-
OceanDNA-b30564	OceanDNA MAGs	2844645	87.83	3.12	72.23	3000_0	158_1	no	-
OceanDNA-b30565	OceanDNA MAGs	2595608	82.19	1.92	72.59	3000_0	158_1	no	-
OceanDNA-b30567	OceanDNA MAGs	2134329	69.32	3.69	50.87	3000_0	158_1	no	-
OceanDNA-b30062	OceanDNA MAGs	3273615	75.06	2.79	61.11	3001_0	159_1	no	-
OceanDNA-b30064	OceanDNA MAGs	3689498	81.26	0.72	77.66	3001_0	159_1	yes	d__Bacteria;p__Pseudomonadota;c__Alphaproteobacteria;o__Rhodobacterales;f__Rhodobacteraceae;g__Roseobacter;s__
GCA_019313265.1	non-OceanDNA MAGs	3514211	79.5	4.22	58.4	-	16_1	no	-
GCA_019314505.1	non-OceanDNA MAGs	3666840	77.78	3.46	60.48	-	16_1	yes	d__Bacteria;p__Myxococcota;c__Polyangia;o__Polyangiales;f__SG8-38;g__SG8-38;s__SG8-38 sp003647035
OceanDNA-b30065	OceanDNA MAGs	3091678	62.57	1.72	53.97	3002_0	160_0	yes	d__Bacteria;p__Pseudomonadota;c__Alphaproteobacteria;o__Rhodobacterales;f__Rhodobacteraceae;g__Roseobacter;s__
OceanDNA-b33453	OceanDNA MAGs	2094997	82.74	3.03	67.59	1214_1	161_1	no	-
OceanDNA-b33455	OceanDNA MAGs	2005941	80.07	3.46	62.77	1214_1	161_1	no	-
OceanDNA-b33459	OceanDNA MAGs	2384323	96.57	5.62	68.47	1214_1	161_1	no	-
OceanDNA-b33460	OceanDNA MAGs	2275269	93.57	5	68.57	1214_1	161_1	no	-
OceanDNA-b33462	OceanDNA MAGs	2535483	95.94	5.16	70.14	1214_1	161_1	no	-
OceanDNA-b33463	OceanDNA MAGs	2526163	92.72	4.33	71.07	1214_1	161_1	no	-
OceanDNA-b33466	OceanDNA MAGs	2061995	87.18	2.18	76.28	1214_1	161_1	no	-
OceanDNA-b33467	OceanDNA MAGs	2291319	92.91	2.42	80.81	1214_1	161_1	no	-
OceanDNA-b33468	OceanDNA MAGs	2479077	99.05	1.52	91.45	1214_1	161_1	yes	d__Bacteria;p__Pseudomonadota;c__Gammaproteobacteria;o__Burkholderiales;f__Burkholderiaceae;g__RS62;s__RS62 sp002340675
OceanDNA-b33470	OceanDNA MAGs	2002254	86.39	3.11	70.84	1214_1	161_1	no	-
OceanDNA-b33471	OceanDNA MAGs	2685355	98.05	2.44	85.85	1214_1	161_1	no	-
OceanDNA-b33472	OceanDNA MAGs	2372366	94.92	2.48	82.52	1214_1	161_1	no	-
OceanDNA-b33475	OceanDNA MAGs	2537747	90	5.27	63.65	1214_1	161_1	no	-
OceanDNA-b33477	OceanDNA MAGs	2290700	92.17	5.38	65.27	1214_1	161_1	no	-
OceanDNA-b33478	OceanDNA MAGs	2035441	86.44	5.52	58.84	1214_1	161_1	no	-
OceanDNA-b33479	OceanDNA MAGs	2262707	92.81	4.47	70.46	1214_1	161_1	no	-
OceanDNA-b33480	OceanDNA MAGs	2115947	90.92	6.5	58.42	1214_1	161_1	no	-
OceanDNA-b33481	OceanDNA MAGs	2345848	95.43	5.66	67.13	1214_1	161_1	no	-
OceanDNA-b33485	OceanDNA MAGs	2232451	90.85	4.82	66.75	1214_1	161_1	no	-
OceanDNA-b33486	OceanDNA MAGs	2276895	92.74	4.21	71.69	1214_1	161_1	no	-
OceanDNA-b33490	OceanDNA MAGs	2309314	92.16	3.58	74.26	1214_1	161_1	no	-
OceanDNA-b33491	OceanDNA MAGs	2333653	94.33	3.76	75.53	1214_1	161_1	no	-
OceanDNA-b33494	OceanDNA MAGs	2210202	93.75	4.09	73.3	1214_1	161_1	no	-
OceanDNA-b33495	OceanDNA MAGs	2350617	95.93	5.05	70.68	1214_1	161_1	no	-
OceanDNA-b33497	OceanDNA MAGs	2004956	91.49	2.96	76.69	1214_1	161_1	no	-
OceanDNA-b33499	OceanDNA MAGs	2044426	85.34	4.95	60.59	1214_1	161_1	no	-
OceanDNA-b33500	OceanDNA MAGs	2327715	95.6	4.19	74.65	1214_1	161_1	no	-
OceanDNA-b33502	OceanDNA MAGs	2013873	81.91	5.8	52.91	1214_1	161_1	no	-
OceanDNA-b33503	OceanDNA MAGs	2259199	90.87	4.54	68.17	1214_1	161_1	no	-
OceanDNA-b33504	OceanDNA MAGs	2036766	91.21	5.1	65.71	1214_1	161_1	no	-
OceanDNA-b33506	OceanDNA MAGs	2176613	91.54	5.89	62.09	1214_1	161_1	no	-
OceanDNA-b33509	OceanDNA MAGs	2043726	86.84	4.88	62.44	1214_1	161_1	no	-
TOA-bin-1791	non-OceanDNA MAGs	1490771	63.12	0.86	58.82	-	162_1	no	-
OceanDNA-b33432	OceanDNA MAGs	2406247	97.47	0.78	93.57	1206_1	162_1	no	-
OceanDNA-b33433	OceanDNA MAGs	2538138	94.7	1.12	89.1	1206_1	162_1	no	-
OceanDNA-b33437	OceanDNA MAGs	2090186	87.32	1.92	77.72	1206_1	162_1	no	-
OceanDNA-b33438	OceanDNA MAGs	2275467	92.35	2.55	79.6	1206_1	162_1	no	-
OceanDNA-b33439	OceanDNA MAGs	2628791	95.7	0.98	90.8	1206_1	162_1	no	-
OceanDNA-b33440	OceanDNA MAGs	2574067	96.82	0.79	92.87	1206_1	162_1	no	-
OceanDNA-b33442	OceanDNA MAGs	2354728	96.28	2.78	82.38	1206_1	162_1	no	-
OceanDNA-b33443	OceanDNA MAGs	2680121	98.91	0.26	97.61	1206_1	162_1	yes	d__Bacteria;p__Pseudomonadota;c__Gammaproteobacteria;o__Burkholderiales;f__Burkholderiaceae;g__RS62;s__RS62 sp000496475
OceanDNA-b33449	OceanDNA MAGs	2737007	99.84	0.73	96.19	1206_1	162_1	no	-
OceanDNA-b33451	OceanDNA MAGs	2594741	98.84	1.78	89.94	1206_1	162_1	no	-
OceanDNA-b33452	OceanDNA MAGs	2608063	97.94	1.36	91.14	1206_1	162_1	no	-
OceanDNA-b33425	OceanDNA MAGs	2360116	90.09	3.03	74.94	1206_1	162_2	yes	d__Bacteria;p__Pseudomonadota;c__Gammaproteobacteria;o__Burkholderiales;f__Burkholderiaceae;g__RS62;s__RS62 sp937893415
Cobin73	non-OceanDNA MAGs	2399184	50.19	3.17	34.34	-	163_0	yes	d__Bacteria;p__Pseudomonadota;c__Gammaproteobacteria;o__Arenicellales;f__JAANXG01;g__JAHEKE01;s__
OceanDNA-b20958	OceanDNA MAGs	7975567	82.36	2.63	69.21	2378_0	164_0	yes	d__Bacteria;p__Myxococcota;c__UBA796;o__UBA796;f__GCA-2862545;g__REDI01;s__REDI01 sp937891875
OceanDNA-b29062	OceanDNA MAGs	3516137	93.03	0.77	89.18	3361_1	165_1	no	-
OceanDNA-b29063	OceanDNA MAGs	3519006	93.55	1.41	86.5	3361_1	165_1	no	-
OceanDNA-b29064	OceanDNA MAGs	3804521	94.4	2.81	80.35	3361_1	165_1	no	-
OceanDNA-b29065	OceanDNA MAGs	3607965	90.54	1.44	83.34	3361_1	165_1	no	-
OceanDNA-b29066	OceanDNA MAGs	3777262	95.26	1.9	85.76	3361_1	165_1	no	-
OceanDNA-b29067	OceanDNA MAGs	3546510	93.02	0.93	88.37	3361_1	165_1	no	-
OceanDNA-b29068	OceanDNA MAGs	4039673	94.68	4.46	72.38	3361_1	165_1	no	-
OceanDNA-b29070	OceanDNA MAGs	3651737	94.57	1.64	86.37	3361_1	165_1	no	-
OceanDNA-b29071	OceanDNA MAGs	3591350	94.14	1.83	84.99	3361_1	165_1	no	-
OceanDNA-b29072	OceanDNA MAGs	3049786	82.63	1.09	77.18	3361_1	165_1	no	-
OceanDNA-b29073	OceanDNA MAGs	3857277	94.71	0.89	90.26	3361_1	165_1	no	-
OceanDNA-b29076	OceanDNA MAGs	3665739	92.39	3.24	76.19	3361_1	165_1	no	-
OceanDNA-b29077	OceanDNA MAGs	3765666	92.47	2.87	78.12	3361_1	165_1	no	-
OceanDNA-b29078	OceanDNA MAGs	3634800	92.31	3.44	75.11	3361_1	165_1	no	-
OceanDNA-b29079	OceanDNA MAGs	3738767	94.52	1.92	84.92	3361_1	165_1	no	-
OceanDNA-b29080	OceanDNA MAGs	3708154	96.76	0.48	94.36	3361_1	165_1	yes	d__Bacteria;p__Pseudomonadota;c__Alphaproteobacteria;o__Rhodobacterales;f__Rhodobacteraceae;g__CPC320;s__CPC320 sp002336405
OceanDNA-b29081	OceanDNA MAGs	3827249	94.63	2.19	83.68	3361_1	165_1	no	-
OceanDNA-b29083	OceanDNA MAGs	3648249	94.83	1.53	87.18	3361_1	165_1	no	-
OceanDNA-b29085	OceanDNA MAGs	3157771	80.7	3.92	61.1	3361_1	165_1	no	-
OceanDNA-b29086	OceanDNA MAGs	3432636	89.96	1.37	83.11	3361_1	165_1	no	-
OceanDNA-b29087	OceanDNA MAGs	3424459	85.27	2.65	72.02	3361_1	165_1	no	-
OceanDNA-b29089	OceanDNA MAGs	3214428	87.31	2.11	76.76	3361_1	165_1	no	-
OceanDNA-b29090	OceanDNA MAGs	3742220	95.43	2.51	82.88	3361_1	165_1	no	-
OceanDNA-b29092	OceanDNA MAGs	3697778	96.36	2.49	83.91	3361_1	165_1	no	-
OceanDNA-b29093	OceanDNA MAGs	4014428	93.88	1.77	85.03	3361_1	165_1	no	-
OceanDNA-b29094	OceanDNA MAGs	3795807	96.15	1.96	86.35	3361_1	165_1	no	-
OceanDNA-b29095	OceanDNA MAGs	3724173	94.5	3.21	78.45	3361_1	165_1	no	-
OceanDNA-b29097	OceanDNA MAGs	4428079	97.06	2.56	84.26	3361_1	165_1	no	-
OceanDNA-b29099	OceanDNA MAGs	2739979	68.59	2.67	55.24	3361_1	165_1	no	-
OceanDNA-b29102	OceanDNA MAGs	3499654	92.36	1.37	85.51	3361_1	165_1	no	-
OceanDNA-b29103	OceanDNA MAGs	2770948	76.2	2.33	64.55	3361_1	165_1	no	-
OceanDNA-b29104	OceanDNA MAGs	2669335	74.89	1.4	67.89	3361_1	165_1	no	-
OceanDNA-b29105	OceanDNA MAGs	3124674	82.82	1.49	75.37	3361_1	165_1	no	-
OceanDNA-b29108	OceanDNA MAGs	5135121	97.77	3.03	82.62	3361_1	165_1	no	-
OceanDNA-b29109	OceanDNA MAGs	4244590	96.31	3.49	78.86	3361_1	165_1	no	-
OceanDNA-b29110	OceanDNA MAGs	4468301	94.53	0.98	89.63	3361_1	165_1	no	-
OceanDNA-b29111	OceanDNA MAGs	3995032	94.33	3.67	75.98	3361_1	165_1	no	-
OceanDNA-b29112	OceanDNA MAGs	3333158	80.48	3.18	64.58	3361_1	165_1	no	-
OceanDNA-b29113	OceanDNA MAGs	4829252	95.2	6.6	62.2	3361_1	165_1	no	-
OceanDNA-b29115	OceanDNA MAGs	4053809	95.18	1.32	88.58	3361_1	165_1	no	-
OceanDNA-b29116	OceanDNA MAGs	3528555	93.63	0.65	90.38	3361_1	165_1	no	-
OceanDNA-b29117	OceanDNA MAGs	3075310	79.03	1.81	69.98	3361_1	165_1	no	-
OceanDNA-b29118	OceanDNA MAGs	4159274	94.74	1.43	87.59	3361_1	165_1	no	-
OceanDNA-b29119	OceanDNA MAGs	3418618	88.99	0.95	84.24	3361_1	165_1	no	-
OceanDNA-b29120	OceanDNA MAGs	3879928	93.81	1.42	86.71	3361_1	165_1	no	-
OceanDNA-b29122	OceanDNA MAGs	3722165	96.3	1.42	89.2	3361_1	165_1	no	-
TOA-bin-2953	non-OceanDNA MAGs	3188299	67.09	5.92	37.49	-	166_1	no	-
OceanDNA-b29234	OceanDNA MAGs	2202107	63.31	2.31	51.76	3362_1	166_1	no	-
OceanDNA-b29235	OceanDNA MAGs	3078269	73.43	2.8	59.43	3362_1	166_1	no	-
OceanDNA-b29236	OceanDNA MAGs	2316145	69.8	1.31	63.25	3362_1	166_1	no	-
OceanDNA-b29237	OceanDNA MAGs	3491104	92.73	2.8	78.73	3362_1	166_1	no	-
OceanDNA-b29241	OceanDNA MAGs	2513767	73.19	2.77	59.34	3362_1	166_1	no	-
OceanDNA-b29242	OceanDNA MAGs	4158940	93.07	3.38	76.17	3362_1	166_1	no	-
OceanDNA-b29243	OceanDNA MAGs	2448318	74.23	2.16	63.43	3362_1	166_1	no	-
OceanDNA-b29244	OceanDNA MAGs	2547380	72.19	1.35	65.44	3362_1	166_1	no	-
OceanDNA-b29246	OceanDNA MAGs	3110252	78.69	4.66	55.39	3362_1	166_1	no	-
OceanDNA-b29247	OceanDNA MAGs	3200092	83.58	5.12	57.98	3362_1	166_1	no	-
OceanDNA-b29250	OceanDNA MAGs	4054999	91.68	2.84	77.48	3362_1	166_1	no	-
OceanDNA-b29252	OceanDNA MAGs	3253894	84.11	3.43	66.96	3362_1	166_1	no	-
OceanDNA-b29254	OceanDNA MAGs	3592222	87.33	5.4	60.33	3362_1	166_1	no	-
OceanDNA-b29255	OceanDNA MAGs	4011065	90.88	4.38	68.98	3362_1	166_1	no	-
OceanDNA-b29256	OceanDNA MAGs	3714015	88.97	4.94	64.27	3362_1	166_1	no	-
OceanDNA-b29258	OceanDNA MAGs	3352970	87.3	3.92	67.7	3362_1	166_1	no	-
OceanDNA-b29260	OceanDNA MAGs	3864821	92.36	4.76	68.56	3362_1	166_1	no	-
OceanDNA-b29261	OceanDNA MAGs	4053862	93.13	3.63	74.98	3362_1	166_1	no	-
OceanDNA-b29262	OceanDNA MAGs	3388548	84.73	2.69	71.28	3362_1	166_1	no	-
OceanDNA-b29267	OceanDNA MAGs	3554512	90.13	3.16	74.33	3362_1	166_1	no	-
OceanDNA-b29268	OceanDNA MAGs	4079173	93.75	2.46	81.45	3362_1	166_1	no	-
OceanDNA-b29269	OceanDNA MAGs	3539757	82.04	3.29	65.59	3362_1	166_1	no	-
OceanDNA-b29272	OceanDNA MAGs	3859277	91.24	2.98	76.34	3362_1	166_1	no	-
OceanDNA-b29273	OceanDNA MAGs	2410279	64.15	1.03	59	3362_1	166_1	no	-
OceanDNA-b29274	OceanDNA MAGs	3816454	91.5	3.06	76.2	3362_1	166_1	no	-
OceanDNA-b29276	OceanDNA MAGs	3576569	90.71	3.86	71.41	3362_1	166_1	no	-
OceanDNA-b29277	OceanDNA MAGs	3415409	87.59	3.84	68.39	3362_1	166_1	no	-
OceanDNA-b29278	OceanDNA MAGs	3908828	95.92	3.8	76.92	3362_1	166_1	no	-
OceanDNA-b29279	OceanDNA MAGs	3499460	88.48	2.95	73.73	3362_1	166_1	no	-
OceanDNA-b29280	OceanDNA MAGs	3780627	94.64	2.02	84.54	3362_1	166_1	no	-
OceanDNA-b29282	OceanDNA MAGs	3740537	89.38	3.08	73.98	3362_1	166_1	no	-
OceanDNA-b29284	OceanDNA MAGs	3395402	88.75	1.55	81	3362_1	166_1	no	-
OceanDNA-b29285	OceanDNA MAGs	4203916	94.71	1.68	86.31	3362_1	166_1	yes	d__Bacteria;p__Pseudomonadota;c__Alphaproteobacteria;o__Rhodobacterales;f__Rhodobacteraceae;g__CPC320;s__CPC320 sp002684375
OceanDNA-b29287	OceanDNA MAGs	2528906	59.97	1.29	53.52	3362_1	166_1	no	-
OceanDNA-b29289	OceanDNA MAGs	3512652	89.23	1.88	79.83	3362_1	166_1	no	-
OceanDNA-b29291	OceanDNA MAGs	3288737	82.41	1.7	73.91	3362_1	166_1	no	-
OceanDNA-b29292	OceanDNA MAGs	2973347	77.52	2.3	66.02	3362_1	166_1	no	-
OceanDNA-b29293	OceanDNA MAGs	3442596	85.09	1.96	75.29	3362_1	166_1	no	-
OceanDNA-b29296	OceanDNA MAGs	3435993	86.64	2.93	71.99	3362_1	166_1	no	-
OceanDNA-b29298	OceanDNA MAGs	3660032	86.57	1.69	78.12	3362_1	166_1	no	-
OceanDNA-b29299	OceanDNA MAGs	3535593	82.88	2.3	71.38	3362_1	166_1	no	-
OceanDNA-b29300	OceanDNA MAGs	3536537	85.45	2.22	74.35	3362_1	166_1	no	-
OceanDNA-b29301	OceanDNA MAGs	4139694	96.15	2.67	82.8	3362_1	166_1	no	-
OceanDNA-b29305	OceanDNA MAGs	3584326	91.85	3.93	72.2	3362_1	166_1	no	-
OceanDNA-b29306	OceanDNA MAGs	3562345	87.2	3.02	72.1	3362_1	166_1	no	-
OceanDNA-b29307	OceanDNA MAGs	2670433	64.67	1.26	58.37	3362_1	166_1	no	-
OceanDNA-b29308	OceanDNA MAGs	3206657	77.98	2.19	67.03	3362_1	166_1	no	-
OceanDNA-b29309	OceanDNA MAGs	3017955	76.29	2.65	63.04	3362_1	166_1	no	-
OceanDNA-b29310	OceanDNA MAGs	3441004	83.86	2.72	70.26	3362_1	166_1	no	-
OceanDNA-b29314	OceanDNA MAGs	3008583	72.27	3.57	54.42	3362_1	166_1	no	-
OceanDNA-b29315	OceanDNA MAGs	3552754	89.49	1.99	79.54	3362_1	166_1	no	-
OceanDNA-b29317	OceanDNA MAGs	3099243	78.88	0.79	74.93	3362_1	166_1	no	-
OceanDNA-b29318	OceanDNA MAGs	3831673	91.62	2.58	78.72	3362_1	166_1	no	-
OceanDNA-b29319	OceanDNA MAGs	3823633	92.87	1.54	85.17	3362_1	166_1	no	-
OceanDNA-b29320	OceanDNA MAGs	2778770	69.82	2.06	59.52	3362_1	166_1	no	-
OceanDNA-b29321	OceanDNA MAGs	3343610	85.54	1.26	79.24	3362_1	166_1	no	-
OceanDNA-b29322	OceanDNA MAGs	3545091	86.95	1.88	77.55	3362_1	166_1	no	-
OceanDNA-b29323	OceanDNA MAGs	2827251	69.74	3.39	52.79	3362_1	166_1	no	-
OceanDNA-b29324	OceanDNA MAGs	2381167	58.13	0.65	54.88	3362_1	166_1	no	-
OceanDNA-b29325	OceanDNA MAGs	3412079	83.49	2.27	72.14	3362_1	166_1	no	-
OceanDNA-b29327	OceanDNA MAGs	3751614	91.13	1.85	81.88	3362_1	166_1	no	-
OceanDNA-b28610	OceanDNA MAGs	2253654	64.32	2.16	53.52	3363_0	167_0	yes	d__Bacteria;p__Pseudomonadota;c__Alphaproteobacteria;o__Rhodobacterales;f__Rhodobacteraceae;g__CPC320;s__
TOA-bin-3120	non-OceanDNA MAGs	2768619	95.45	2.54	82.75	-	168_1	no	-
OceanDNA-b29581	OceanDNA MAGs	2174931	74.35	0.86	70.05	3023_1	168_1	no	-
OceanDNA-b29582	OceanDNA MAGs	1752925	63.95	0	63.95	3023_1	168_1	no	-
OceanDNA-b29583	OceanDNA MAGs	2643297	96.33	0.93	91.68	3023_1	168_1	yes	d__Bacteria;p__Pseudomonadota;c__Alphaproteobacteria;o__Rhodobacterales;f__Rhodobacteraceae;g__Octadecabacter;s__Octadecabacter sp018608045
GCF_000155675.2	non-OceanDNA MAGs	4875481	99.39	0.35	97.64	-	169_0	yes	d__Bacteria;p__Pseudomonadota;c__Alphaproteobacteria;o__Rhodobacterales;f__Rhodobacteraceae;g__Octadecabacter;s__Octadecabacter antarcticus
GCA_019309605.1	non-OceanDNA MAGs	4470685	83.6	1.86	74.3	-	17_1	yes	d__Bacteria;p__Myxococcota;c__Polyangia;o__Polyangiales;f__SG8-38;g__SG8-38;s__SG8-38 sp019309605
GCA_019310905.1	non-OceanDNA MAGs	3550254	79.56	5.09	54.11	-	17_1	no	-
GCF_000155735.2	non-OceanDNA MAGs	5478249	99.29	0.91	94.74	-	170_0	yes	d__Bacteria;p__Pseudomonadota;c__Alphaproteobacteria;o__Rhodobacterales;f__Rhodobacteraceae;g__Octadecabacter;s__Octadecabacter arcticus
Cobin112	non-OceanDNA MAGs	3972875	96.55	2.87	82.2	-	171_0	yes	d__Bacteria;p__Pseudomonadota;c__Alphaproteobacteria;o__Rhizobiales;f__Rhizobiaceae;g__BOKV01;s__
OceanDNA-b29589	OceanDNA MAGs	4120098	98.25	1.36	91.45	2883_0	172_1	yes	d__Bacteria;p__Pseudomonadota;c__Alphaproteobacteria;o__Rhodobacterales;f__Rhodobacteraceae;g__Palleronia;s__Palleronia abyssalis
OceanDNA-b29590	OceanDNA MAGs	3730354	87.35	1.74	78.65	2883_0	172_1	no	-
OceanDNA-b29591	OceanDNA MAGs	4092866	97.29	1.99	87.34	2883_0	172_1	no	-
OceanDNA-b28129	OceanDNA MAGs	3728954	89.55	2.56	76.75	2882_0	173_1	no	-
OceanDNA-b28130	OceanDNA MAGs	3738559	79.66	0	79.66	2882_0	173_1	yes	d__Bacteria;p__Pseudomonadota;c__Alphaproteobacteria;o__Rhodobacterales;f__Rhodobacteraceae;g__Citreimonas;s__
OceanDNA-b28133	OceanDNA MAGs	3392813	82.58	1.88	73.18	2882_0	173_1	no	-
OceanDNA-b28134	OceanDNA MAGs	3741407	79.81	1.72	71.21	2882_0	173_1	no	-
OceanDNA-b28101	OceanDNA MAGs	2846541	67.7	1.06	62.4	2830_0	174_0	yes	d__Bacteria;p__Pseudomonadota;c__Alphaproteobacteria;o__Rhodobacterales;f__Rhodobacteraceae;g__Kangsaoukella;s__
Cobin218	non-OceanDNA MAGs	4046245	93.91	1.31	87.36	-	175_0	yes	d__Bacteria;p__Pseudomonadota;c__Alphaproteobacteria;o__Rhodobacterales;f__Rhodobacteraceae;g__JABDJO01;s__
OceanDNA-b30711	OceanDNA MAGs	2600180	94.35	4.07	74	2896_1	176_1	yes	d__Bacteria;p__Pseudomonadota;c__Alphaproteobacteria;o__Rhodobacterales;f__Rhodobacteraceae;g__Yoonia;s__Yoonia sp018402175
OceanDNA-b30715	OceanDNA MAGs	2176920	75.68	3.06	60.38	2896_1	176_1	no	-
OceanDNA-b29492	OceanDNA MAGs	2910870	91.38	0.91	86.83	2988_0	177_0	yes	d__Bacteria;p__Pseudomonadota;c__Alphaproteobacteria;o__Rhodobacterales;f__Rhodobacteraceae;g__Loktanella;s__
OceanDNA-b29496	OceanDNA MAGs	4193523	96.97	2.39	85.02	2989_0	178_0	yes	d__Bacteria;p__Pseudomonadota;c__Alphaproteobacteria;o__Rhodobacterales;f__Rhodobacteraceae;g__Loktanella;s__Loktanella salsilacus
GCF_000170775.1	non-OceanDNA MAGs	4209812	99.24	0.6	96.24	-	179_1	yes	d__Bacteria;p__Pseudomonadota;c__Alphaproteobacteria;o__Rhodobacterales;f__Rhodobacteraceae;g__Roseovarius;s__Roseovarius mucosus_A
OceanDNA-b30117	OceanDNA MAGs	3332338	86.42	3.13	70.77	2963_0	179_1	no	-
OceanDNA-b30118	OceanDNA MAGs	3358233	83.79	2.74	70.09	2963_0	179_1	no	-
OceanDNA-b30119	OceanDNA MAGs	3481064	91.03	0.98	86.13	2963_0	179_1	no	-
OceanDNA-b30120	OceanDNA MAGs	3867136	99.3	0.7	95.8	2963_0	179_1	no	-
Cobin4	non-OceanDNA MAGs	3205682	60.58	2.9	46.08	-	18_0	yes	d__Bacteria;p__Myxococcota;c__Polyangia;o__Polyangiales;f__SG8-38;g__SG8-38;s__
OceanDNA-b30100	OceanDNA MAGs	3935541	99.3	0.5	96.8	2962_1	180_1	no	-
OceanDNA-b30102	OceanDNA MAGs	3918136	99.22	2.86	84.92	2962_1	180_1	no	-
OceanDNA-b30105	OceanDNA MAGs	3597331	93.12	0.1	92.62	2962_1	180_1	no	-
OceanDNA-b30107	OceanDNA MAGs	3575081	95.38	0.1	94.88	2962_1	180_1	no	-
OceanDNA-b30108	OceanDNA MAGs	3622342	95.98	0.1	95.48	2962_1	180_1	no	-
OceanDNA-b30109	OceanDNA MAGs	3757439	99.3	0.1	98.8	2962_1	180_1	no	-
OceanDNA-b30110	OceanDNA MAGs	3669411	98.69	0.7	95.19	2962_1	180_1	no	-
OceanDNA-b30111	OceanDNA MAGs	3809249	99.22	0.1	98.72	2962_1	180_1	no	-
OceanDNA-b30113	OceanDNA MAGs	3385352	87.39	0.45	85.14	2962_1	180_1	no	-
OceanDNA-b30114	OceanDNA MAGs	3830644	99.3	0.1	98.8	2962_1	180_1	no	-
OceanDNA-b30115	OceanDNA MAGs	3751636	99.3	0.1	98.8	2962_1	180_1	yes	d__Bacteria;p__Pseudomonadota;c__Alphaproteobacteria;o__Rhodobacterales;f__Rhodobacteraceae;g__Roseovarius;s__Roseovarius mucosus
OceanDNA-b30116	OceanDNA MAGs	3831916	99.3	0.1	98.8	2962_1	180_1	no	-
GCF_000152845.1	non-OceanDNA MAGs	4770736	99.6	0.18	98.7	-	181_0	yes	d__Bacteria;p__Pseudomonadota;c__Alphaproteobacteria;o__Rhodobacterales;f__Rhodobacteraceae;g__Roseovarius;s__Roseovarius sp000152845
OceanDNA-b30090	OceanDNA MAGs	3628782	98.7	0	98.7	2964_0	182_0	yes	d__Bacteria;p__Pseudomonadota;c__Alphaproteobacteria;o__Rhodobacterales;f__Rhodobacteraceae;g__Roseovarius;s__
OceanDNA-b30121	OceanDNA MAGs	3274955	94.65	0	94.65	2965_0	183_1	no	-
OceanDNA-b30122	OceanDNA MAGs	3392028	98.27	0	98.27	2965_0	183_1	yes	d__Bacteria;p__Pseudomonadota;c__Alphaproteobacteria;o__Rhodobacterales;f__Rhodobacteraceae;g__Roseovarius;s__Roseovarius nitratireducens
OceanDNA-b30123	OceanDNA MAGs	3399200	97.29	0	97.29	2965_0	183_1	no	-
OceanDNA-b30124	OceanDNA MAGs	3441754	98.8	0.71	95.25	2965_0	183_1	no	-
OceanDNA-b30086	OceanDNA MAGs	3125655	94.77	1.43	87.62	2960_0	184_1	yes	d__Bacteria;p__Pseudomonadota;c__Alphaproteobacteria;o__Rhodobacterales;f__Rhodobacteraceae;g__Roseovarius;s__
OceanDNA-b30088	OceanDNA MAGs	2569969	73.93	1.72	65.33	2960_0	184_1	no	-
OceanDNA-b30089	OceanDNA MAGs	3147291	93.24	2.19	82.29	2960_0	184_1	no	-
OceanDNA-b30484	OceanDNA MAGs	3840335	93.79	2.22	82.69	2987_0	185_1	no	-
OceanDNA-b30485	OceanDNA MAGs	3492829	82.12	2.29	70.67	2987_0	185_1	no	-
OceanDNA-b30487	OceanDNA MAGs	3794271	93.1	0.64	89.9	2987_0	185_1	yes	d__Bacteria;p__Pseudomonadota;c__Alphaproteobacteria;o__Rhodobacterales;f__Rhodobacteraceae;g__Tateyamaria;s__
OceanDNA-b30488	OceanDNA MAGs	2651433	62.2	0.49	59.75	2987_0	185_1	no	-
OceanDNA-b30489	OceanDNA MAGs	3915771	93.61	1.65	85.36	2987_0	185_1	no	-
OceanDNA-b30490	OceanDNA MAGs	3726405	89.46	0.37	87.61	2987_0	185_1	no	-
OceanDNA-b30491	OceanDNA MAGs	3544991	86.9	1.45	79.65	2987_0	185_1	no	-
OceanDNA-b30492	OceanDNA MAGs	2841415	62.93	0	62.93	2987_0	185_1	no	-
GCF_030164465.1	non-OceanDNA MAGs	4750166	99.57	1.04	94.37	-	186_0	yes	d__Bacteria;p__Pseudomonadota;c__Alphaproteobacteria;o__Rhodobacterales;f__Rhodobacteraceae;g__Arenibacterium_A;s__Arenibacterium_A sp030164465
Cobin76	non-OceanDNA MAGs	3407946	81.42	8.97	36.57	-	187_0	yes	d__Bacteria;p__Pseudomonadota;c__Alphaproteobacteria;o__Rhodobacterales;f__Rhodobacteraceae;g__IMCC34051;s__
GCF_000018145.1	non-OceanDNA MAGs	4417868	99.09	0.56	96.29	-	188_0	yes	d__Bacteria;p__Pseudomonadota;c__Alphaproteobacteria;o__Rhodobacterales;f__Rhodobacteraceae;g__Dinoroseobacter;s__Dinoroseobacter shibae
GCF_000013565.1	non-OceanDNA MAGs	4404049	99.39	0.45	97.14	-	189_0	yes	d__Bacteria;p__Pseudomonadota;c__Alphaproteobacteria;o__Rhodobacterales;f__Rhodobacteraceae;g__Gymnodinialimonas;s__Gymnodinialimonas sp000013565
Cobin154	non-OceanDNA MAGs	4457515	89.8	3.55	72.05	-	19_0	yes	d__Bacteria;p__Myxococcota;c__Polyangia;o__Polyangiales;f__SG8-38;g__SG8-38;s__
GCF_001650845.1	non-OceanDNA MAGs	4579986	99.39	0.76	95.59	-	190_0	yes	d__Bacteria;p__Pseudomonadota;c__Alphaproteobacteria;o__Rhodobacterales;f__Rhodobacteraceae;g__Gymnodinialimonas;s__Gymnodinialimonas phycosphaerae
GCF_003148775.1	non-OceanDNA MAGs	4030284	98.42	0.61	95.37	-	191_0	yes	d__Bacteria;p__Pseudomonadota;c__Alphaproteobacteria;o__Rhodobacterales;f__Rhodobacteraceae;g__Roseicyclus;s__Roseicyclus mahoneyensis
GCF_001879695.1	non-OceanDNA MAGs	3958683	99.69	0.34	97.99	-	192_0	yes	d__Bacteria;p__Pseudomonadota;c__Alphaproteobacteria;o__Rhodobacterales;f__Rhodobacteraceae;g__Nioella;s__Nioella sediminis
OceanDNA-b29549	OceanDNA MAGs	2505697	68.77	3.28	52.37	2933_1	193_0	yes	d__Bacteria;p__Pseudomonadota;c__Alphaproteobacteria;o__Rhodobacterales;f__Rhodobacteraceae;g__Nioella;s__
GCF_000154785.2	non-OceanDNA MAGs	4745450	99.25	0.32	97.65	-	194_0	yes	d__Bacteria;p__Pseudomonadota;c__Alphaproteobacteria;o__Rhodobacterales;f__Rhodobacteraceae;g__Roseobacter;s__Roseobacter litoralis
GCF_000169455.1	non-OceanDNA MAGs	4555826	99.95	0	99.95	-	195_0	yes	d__Bacteria;p__Pseudomonadota;c__Alphaproteobacteria;o__Rhodobacterales;f__Rhodobacteraceae;g__Pseudophaeobacter;s__Pseudophaeobacter sp000169455
GCF_013110595.1	non-OceanDNA MAGs	4502468	99.57	0.64	96.37	-	196_1	no	-
GCF_013110635.1	non-OceanDNA MAGs	4502467	99.25	0.32	97.65	-	196_1	no	-
GCF_013110645.1	non-OceanDNA MAGs	4459210	99.15	0.32	97.55	-	196_1	no	-
GCF_013110675.1	non-OceanDNA MAGs	4511839	99.52	0.32	97.92	-	196_1	no	-
GCF_013110685.1	non-OceanDNA MAGs	4188307	99.47	0.32	97.87	-	196_1	no	-
GCF_013110705.1	non-OceanDNA MAGs	4593562	99.47	0.32	97.87	-	196_1	yes	d__Bacteria;p__Pseudomonadota;c__Alphaproteobacteria;o__Rhodobacterales;f__Rhodobacteraceae;g__Ruegeria;s__Ruegeria sp009363615
GCF_013110715.1	non-OceanDNA MAGs	4573513	99.57	0	99.57	-	197_1	no	-
GCF_013110755.1	non-OceanDNA MAGs	4692644	99.57	0.11	99.02	-	197_1	no	-
GCF_013110775.1	non-OceanDNA MAGs	4571985	99.57	0	99.57	-	197_1	no	-
GCF_013110805.1	non-OceanDNA MAGs	4544973	99.57	0	99.57	-	197_1	no	-
GCF_013110825.1	non-OceanDNA MAGs	4576122	99.57	0	99.57	-	197_1	no	-
GCF_013111185.1	non-OceanDNA MAGs	4624889	99.57	0	99.57	-	197_1	yes	d__Bacteria;p__Pseudomonadota;c__Alphaproteobacteria;o__Rhodobacterales;f__Rhodobacteraceae;g__Ruegeria;s__Ruegeria sp013111185
GCF_013110855.1	non-OceanDNA MAGs	4725248	99.89	0.05	99.64	-	197_2	no	-
GCF_013110875.1	non-OceanDNA MAGs	4687691	99.57	0.05	99.32	-	197_2	no	-
GCF_013110885.1	non-OceanDNA MAGs	4712344	99.57	0.05	99.32	-	197_2	no	-
GCF_013110915.1	non-OceanDNA MAGs	4715554	99.57	0.05	99.32	-	197_2	no	-
GCF_013112245.1	non-OceanDNA MAGs	4738611	99.57	0.05	99.32	-	197_2	yes	d__Bacteria;p__Pseudomonadota;c__Alphaproteobacteria;o__Rhodobacterales;f__Rhodobacteraceae;g__Ruegeria;s__Ruegeria sp013112245
GCF_000192475.1	non-OceanDNA MAGs	4490413	99.57	0	99.57	-	198_0	yes	d__Bacteria;p__Pseudomonadota;c__Alphaproteobacteria;o__Rhodobacterales;f__Rhodobacteraceae;g__Ruegeria;s__Ruegeria conchae
GCF_000158135.1	non-OceanDNA MAGs	4487498	99.25	0.08	98.85	-	199_0	yes	d__Bacteria;p__Pseudomonadota;c__Alphaproteobacteria;o__Rhodobacterales;f__Rhodobacteraceae;g__Ruegeria;s__Ruegeria sp000158135
OceanDNA-b3621	OceanDNA MAGs	5513865	95.17	0.83	91.02	2254_0	2_0	yes	d__Bacteria;p__Bacteroidota;c__Bacteroidia;o__Chitinophagales;f__Saprospiraceae;g__JAFMDF01;s__
TOA-bin-2285	non-OceanDNA MAGs	2809505	97.21	0.39	95.26	-	20_1	yes	d__Bacteria;p__Pseudomonadota;c__Gammaproteobacteria;o__Burkholderiales;f__Burkholderiaceae;g__Algicoccus;s__Algicoccus sp937896225
OceanDNA-b33531	OceanDNA MAGs	2713142	96.68	0.57	93.83	5180_1	20_1	no	-
OceanDNA-b33532	OceanDNA MAGs	2893269	94.79	2.25	83.54	5180_1	20_1	no	-
OceanDNA-b33535	OceanDNA MAGs	2926087	99.26	2.45	87.01	5180_1	20_1	no	-
OceanDNA-b33536	OceanDNA MAGs	2862449	92.65	3.11	77.1	5180_1	20_1	no	-
OceanDNA-b33537	OceanDNA MAGs	2618768	93.94	2.67	80.59	5180_1	20_1	no	-
OceanDNA-b33539	OceanDNA MAGs	2438760	94.18	1.17	88.33	5180_1	20_1	no	-
OceanDNA-b33540	OceanDNA MAGs	2900114	98.82	1.69	90.37	5180_1	20_1	no	-
GCF_000152965.1	non-OceanDNA MAGs	4674070	100	0	100	-	200_1	yes	d__Bacteria;p__Pseudomonadota;c__Alphaproteobacteria;o__Rhodobacterales;f__Rhodobacteraceae;g__Pseudophaeobacter;s__Pseudophaeobacter sp000152965
OceanDNA-b30027	OceanDNA MAGs	4193884	96.11	0	96.11	2849_2	200_1	no	-
OceanDNA-b30029	OceanDNA MAGs	4147209	92.82	5.01	67.77	2849_2	200_1	no	-
OceanDNA-b30026	OceanDNA MAGs	4280464	98.49	0.59	95.54	2849_1	200_2	yes	d__Bacteria;p__Pseudomonadota;c__Alphaproteobacteria;o__Rhodobacterales;f__Rhodobacteraceae;g__Pseudophaeobacter;s__Pseudophaeobacter sp913054455
GCF_002087335.1	non-OceanDNA MAGs	4821592	96.18	0.88	91.78	-	201_0	yes	d__Bacteria;p__Pseudomonadota;c__Alphaproteobacteria;o__Rhodobacterales;f__Rhodobacteraceae;g__Pseudophaeobacter;s__Pseudophaeobacter leonis
GCF_001518015.1	non-OceanDNA MAGs	4862077	99.12	0.47	96.77	-	202_0	yes	d__Bacteria;p__Pseudomonadota;c__Alphaproteobacteria;o__Rhodobacterales;f__Rhodobacteraceae;g__Epibacterium;s__Epibacterium horizontis
OceanDNA-b30572	OceanDNA MAGs	4286382	98.09	0.49	95.64	2851_0	203_0	yes	d__Bacteria;p__Pseudomonadota;c__Alphaproteobacteria;o__Rhodobacterales;f__Rhodobacteraceae;g__Epibacterium;s__Epibacterium sp001874255
OceanDNA-b27519	OceanDNA MAGs	5407319	97.66	1.66	89.36	2885_0	204_1	yes	d__Bacteria;p__Pseudomonadota;c__Alphaproteobacteria;o__Rhodobacterales;f__Rhodobacteraceae;g__Parasedimentitalea;s__Parasedimentitalea sp013214575
OceanDNA-b27520	OceanDNA MAGs	5257087	95.74	1.38	88.84	2885_0	204_1	no	-
OceanDNA-b27521	OceanDNA MAGs	5383555	94.73	2.1	84.23	2885_0	204_1	no	-
GCF_000011965.2	non-OceanDNA MAGs	4601048	99.36	0	99.36	-	205_0	yes	d__Bacteria;p__Pseudomonadota;c__Alphaproteobacteria;o__Rhodobacterales;f__Rhodobacteraceae;g__Ruegeria_B;s__Ruegeria_B pomeroyi
OceanDNA-b28009	OceanDNA MAGs	4507287	97.94	1.14	92.24	2969_0	206_1	no	-
OceanDNA-b28010	OceanDNA MAGs	4476401	98.24	0.6	95.24	2969_0	206_1	yes	d__Bacteria;p__Pseudomonadota;c__Alphaproteobacteria;o__Rhodobacterales;f__Rhodobacteraceae;g__Antarctobacter;s__Antarctobacter heliothermus_B
OceanDNA-b29502	OceanDNA MAGs	4916976	94.53	0.45	92.28	2968_0	207_1	no	-
OceanDNA-b29503	OceanDNA MAGs	5174149	99.4	0.15	98.65	2968_0	207_1	yes	d__Bacteria;p__Pseudomonadota;c__Alphaproteobacteria;o__Rhodobacterales;f__Rhodobacteraceae;g__Mameliella;s__Mameliella sp019392335
OceanDNA-b27551	OceanDNA MAGs	3865226	82.06	0.6	79.06	2858_0	208_0	yes	d__Bacteria;p__Pseudomonadota;c__Alphaproteobacteria;o__Rhodobacterales;f__Rhodobacteraceae;g__JAUHZO01;s__
GCF_001458255.1	non-OceanDNA MAGs	4359147	98.94	0.06	98.64	-	209_1	yes	d__Bacteria;p__Pseudomonadota;c__Alphaproteobacteria;o__Rhodobacterales;f__Rhodobacteraceae;g__Thalassobius;s__Thalassobius autumnalis
GCF_001458275.1	non-OceanDNA MAGs	4426121	98.94	0.06	98.64	-	209_1	no	-
OceanDNA-b45089	OceanDNA MAGs	3452154	87.9	5.04	62.7	633_1	21_1	yes	d__Bacteria;p__SAR324;c__SAR324;o__SAR324;f__NAC60-12;g__JCVI-SCAAA005;s__JCVI-SCAAA005 sp011522845
OceanDNA-b45095	OceanDNA MAGs	2807701	73.58	3.44	56.38	633_3	21_2	yes	d__Bacteria;p__SAR324;c__SAR324;o__SAR324;f__NAC60-12;g__JCVI-SCAAA005;s__
GCA_002450295.1	non-OceanDNA MAGs	3120438	69.19	0.11	68.64	-	21_3	no	-
GCA_003506525.1	non-OceanDNA MAGs	3484376	72.89	1.79	63.94	-	21_3	no	-
OceanDNA-b45106	OceanDNA MAGs	4361658	91.68	3.57	73.83	633_6	21_3	no	-
OceanDNA-b45108	OceanDNA MAGs	4213080	92.52	2.63	79.37	633_6	21_3	no	-
OceanDNA-b45109	OceanDNA MAGs	4237662	91.26	1.44	84.06	633_6	21_3	no	-
OceanDNA-b45111	OceanDNA MAGs	3822530	90.12	6.48	57.72	633_6	21_3	no	-
OceanDNA-b45112	OceanDNA MAGs	3882208	88.24	5.36	61.44	633_6	21_3	no	-
OceanDNA-b45113	OceanDNA MAGs	3859168	85.29	4.03	65.14	633_6	21_3	no	-
OceanDNA-b45114	OceanDNA MAGs	4074366	91.89	1.41	84.84	633_6	21_3	yes	d__Bacteria;p__SAR324;c__SAR324;o__SAR324;f__NAC60-12;g__JCVI-SCAAA005;s__JCVI-SCAAA005 sp002450295
OceanDNA-b45115	OceanDNA MAGs	4031349	90	3.75	71.25	633_6	21_3	no	-
OceanDNA-b45116	OceanDNA MAGs	4065688	90.7	2.55	77.95	633_6	21_3	no	-
OceanDNA-b45117	OceanDNA MAGs	3798543	90.8	3.52	73.2	633_6	21_3	no	-
OceanDNA-b45118	OceanDNA MAGs	2573664	66.24	1.9	56.74	633_6	21_3	no	-
GCA_002683655.1	non-OceanDNA MAGs	3152688	80.16	2.33	68.51	-	21_4	no	-
OceanDNA-b45120	OceanDNA MAGs	3818584	88.32	2.42	76.22	633_5	21_4	no	-
OceanDNA-b45121	OceanDNA MAGs	3464858	77.37	1.23	71.22	633_5	21_4	no	-
OceanDNA-b45123	OceanDNA MAGs	3961073	92.52	1.09	87.07	633_5	21_4	yes	d__Bacteria;p__SAR324;c__SAR324;o__SAR324;f__NAC60-12;g__JCVI-SCAAA005;s__JCVI-SCAAA005 sp002683655
GCF_001458435.1	non-OceanDNA MAGs	3431657	99.04	0	99.04	-	210_0	yes	d__Bacteria;p__Pseudomonadota;c__Alphaproteobacteria;o__Rhodobacterales;f__Rhodobacteraceae;g__Thalassobius;s__Thalassobius mediterraneus
GCF_001458355.1	non-OceanDNA MAGs	3902797	99.25	0	99.25	-	211_0	yes	d__Bacteria;p__Pseudomonadota;c__Alphaproteobacteria;o__Rhodobacterales;f__Rhodobacteraceae;g__Thalassobius;s__Thalassobius gelatinovorus
OceanDNA-b27542	OceanDNA MAGs	3360748	91.17	1.84	81.97	2837_0	212_0	yes	d__Bacteria;p__Pseudomonadota;c__Alphaproteobacteria;o__Rhodobacterales;f__Rhodobacteraceae;g__JABSSB01;s__JABSSB01 sp013214715
OceanDNA-b29827	OceanDNA MAGs	1823168	75.19	2.05	64.94	4974_1	213_1	yes	d__Bacteria;p__Pseudomonadota;c__Alphaproteobacteria;o__Rhodobacterales;f__Rhodobacteraceae;g__Planktomarina;s__Planktomarina sp028822275
OceanDNA-b29828	OceanDNA MAGs	1664935	68.88	2.63	55.73	4974_1	213_1	no	-
OceanDNA-b29837	OceanDNA MAGs	1967793	73.84	3.44	56.64	4974_2	213_2	no	-
OceanDNA-b29839	OceanDNA MAGs	2057257	81.16	3.15	65.41	4974_2	213_2	no	-
OceanDNA-b29840	OceanDNA MAGs	1879351	76.48	1.96	66.68	4974_2	213_2	no	-
OceanDNA-b29848	OceanDNA MAGs	2287009	89.17	4.84	64.97	4974_2	213_2	no	-
OceanDNA-b29849	OceanDNA MAGs	2310047	87.14	3.55	69.39	4974_2	213_2	no	-
OceanDNA-b29850	OceanDNA MAGs	2099799	80.76	4.65	57.51	4974_2	213_2	no	-
OceanDNA-b29851	OceanDNA MAGs	2310217	83.58	1.1	78.08	4974_2	213_2	yes	d__Bacteria;p__Pseudomonadota;c__Alphaproteobacteria;o__Rhodobacterales;f__Rhodobacteraceae;g__Planktomarina;s__Planktomarina sp905182425
OceanDNA-b29852	OceanDNA MAGs	2231967	82.07	1.36	75.27	4974_2	213_2	no	-
OceanDNA-b29854	OceanDNA MAGs	2400285	89.24	3.07	73.89	4974_2	213_2	no	-
TOA-bin-2118	non-OceanDNA MAGs	2538563	92.01	0.95	87.26	-	214_1	no	-
OceanDNA-b29650	OceanDNA MAGs	2316593	76.9	1.72	68.3	3370_1	214_1	no	-
OceanDNA-b29651	OceanDNA MAGs	2326632	83.23	1.5	75.73	3370_1	214_1	no	-
OceanDNA-b29654	OceanDNA MAGs	2855350	95.76	1.52	88.16	3370_1	214_1	no	-
OceanDNA-b29657	OceanDNA MAGs	2494689	90.99	4.05	70.74	3370_1	214_1	no	-
OceanDNA-b29659	OceanDNA MAGs	2322956	82.84	6.32	51.24	3370_1	214_1	no	-
OceanDNA-b29662	OceanDNA MAGs	2454284	89.71	4.42	67.61	3370_1	214_1	no	-
OceanDNA-b29666	OceanDNA MAGs	2152286	84.92	1.94	75.22	3370_1	214_1	no	-
OceanDNA-b29671	OceanDNA MAGs	1621775	66.13	1.88	56.73	3370_1	214_1	no	-
OceanDNA-b29672	OceanDNA MAGs	2740329	91.68	7.46	54.38	3370_1	214_1	no	-
OceanDNA-b29673	OceanDNA MAGs	2014334	83.97	2.22	72.87	3370_1	214_1	no	-
OceanDNA-b29680	OceanDNA MAGs	2265801	88.25	2.44	76.05	3370_1	214_1	no	-
OceanDNA-b29683	OceanDNA MAGs	2685226	95.86	0.52	93.26	3370_1	214_1	yes	d__Bacteria;p__Pseudomonadota;c__Alphaproteobacteria;o__Rhodobacterales;f__Rhodobacteraceae;g__Planktomarina;s__Planktomarina sp905182455
OceanDNA-b29684	OceanDNA MAGs	2183683	82.9	2.65	69.65	3370_1	214_1	no	-
OceanDNA-b29685	OceanDNA MAGs	2370121	85.44	5.1	59.94	3370_1	214_1	no	-
OceanDNA-b29687	OceanDNA MAGs	1450704	60.91	0.91	56.36	3370_1	214_1	no	-
OceanDNA-b29690	OceanDNA MAGs	2006883	85.49	3.11	69.94	3370_1	214_1	no	-
OceanDNA-b29855	OceanDNA MAGs	2443811	91.92	0.64	88.72	3371_1	215_1	yes	d__Bacteria;p__Pseudomonadota;c__Alphaproteobacteria;o__Rhodobacterales;f__Rhodobacteraceae;g__Planktomarina;s__Planktomarina sp000981705
OceanDNA-b29856	OceanDNA MAGs	2590751	88.12	3.61	70.07	3371_1	215_1	no	-
OceanDNA-b29857	OceanDNA MAGs	2261802	85.29	4.72	61.69	3371_1	215_1	no	-
OceanDNA-b29858	OceanDNA MAGs	2489473	88.84	3.76	70.04	3371_1	215_1	no	-
OceanDNA-b29859	OceanDNA MAGs	2354224	87.04	3.26	70.74	3371_1	215_1	no	-
OceanDNA-b29860	OceanDNA MAGs	2412639	87.6	2.93	72.95	3371_1	215_1	no	-
OceanDNA-b29861	OceanDNA MAGs	2372230	90.99	1.76	82.19	3371_1	215_1	no	-
OceanDNA-b29862	OceanDNA MAGs	2513919	90.93	1.96	81.13	3371_1	215_1	no	-
OceanDNA-b29863	OceanDNA MAGs	2259726	90.62	2.11	80.07	3371_1	215_1	no	-
OceanDNA-b29864	OceanDNA MAGs	1936399	78.08	3.54	60.38	3371_1	215_1	no	-
OceanDNA-b29865	OceanDNA MAGs	2333264	87.83	1.46	80.53	3371_1	215_1	no	-
OceanDNA-b29866	OceanDNA MAGs	2028554	83.92	4.57	61.07	3371_1	215_1	no	-
OceanDNA-b29867	OceanDNA MAGs	2471143	90.58	1.43	83.43	3371_1	215_1	no	-
OceanDNA-b29868	OceanDNA MAGs	2012699	73.7	4.27	52.35	3371_1	215_1	no	-
OceanDNA-b29692	OceanDNA MAGs	2296078	89.85	2.05	79.6	3371_2	215_2	yes	d__Bacteria;p__Pseudomonadota;c__Alphaproteobacteria;o__Rhodobacterales;f__Rhodobacteraceae;g__Planktomarina;s__Planktomarina sp905182535
OceanDNA-b29693	OceanDNA MAGs	2316990	87.57	2.85	73.32	3371_2	215_2	no	-
OceanDNA-b29694	OceanDNA MAGs	2449569	89.22	4.02	69.12	3371_2	215_2	no	-
OceanDNA-b29695	OceanDNA MAGs	2213217	87.73	3.91	68.18	3371_2	215_2	no	-
OceanDNA-b29698	OceanDNA MAGs	1611754	68.26	0.9	63.76	3371_2	215_2	no	-
OceanDNA-b29699	OceanDNA MAGs	2172894	81.41	2.83	67.26	3371_2	215_2	no	-
OceanDNA-b29700	OceanDNA MAGs	2262667	80.82	1.18	74.92	3371_2	215_2	no	-
OceanDNA-b29702	OceanDNA MAGs	2154115	77.27	2.15	66.52	3371_2	215_2	no	-
OceanDNA-b29703	OceanDNA MAGs	2640525	87.66	2.72	74.06	3371_2	215_2	no	-
OceanDNA-b29704	OceanDNA MAGs	2050936	73.68	2.06	63.38	3371_2	215_2	no	-
OceanDNA-b29706	OceanDNA MAGs	2093044	81.84	2.12	71.24	3371_2	215_2	no	-
OceanDNA-b29707	OceanDNA MAGs	2348066	87.54	2.7	74.04	3371_2	215_2	no	-
OceanDNA-b29709	OceanDNA MAGs	2067843	77.68	2.44	65.48	3371_2	215_2	no	-
OceanDNA-b29710	OceanDNA MAGs	2402442	89.57	2.22	78.47	3371_2	215_2	no	-
OceanDNA-b29711	OceanDNA MAGs	2226001	83.13	1.89	73.68	3371_2	215_2	no	-
OceanDNA-b29713	OceanDNA MAGs	2239948	81.74	2	71.74	3371_2	215_2	no	-
OceanDNA-b29714	OceanDNA MAGs	1921151	75.62	1.5	68.12	3371_2	215_2	no	-
OceanDNA-b29716	OceanDNA MAGs	2350003	84.08	3.37	67.23	3371_2	215_2	no	-
OceanDNA-b29717	OceanDNA MAGs	1759159	51.76	0	51.76	3371_2	215_2	no	-
OceanDNA-b29718	OceanDNA MAGs	2305123	86.93	2.57	74.08	3371_2	215_2	no	-
OceanDNA-b29720	OceanDNA MAGs	2584584	88.94	3.57	71.09	3371_2	215_2	no	-
OceanDNA-b29722	OceanDNA MAGs	2220259	85.71	1.77	76.86	3371_2	215_2	no	-
OceanDNA-b29723	OceanDNA MAGs	2023848	74.29	3.77	55.44	3371_2	215_2	no	-
OceanDNA-b29724	OceanDNA MAGs	2108016	84.5	2.59	71.55	3371_2	215_2	no	-
OceanDNA-b29725	OceanDNA MAGs	2111986	77.36	2.9	62.86	3371_2	215_2	no	-
OceanDNA-b29726	OceanDNA MAGs	2024666	75.02	2.08	64.62	3371_2	215_2	no	-
GCA_015689655.1	non-OceanDNA MAGs	2615426	99.39	0.67	96.04	-	216_1	no	-
GCA_015693905.1	non-OceanDNA MAGs	2663031	99.7	0.3	98.2	-	216_1	yes	d__Bacteria;p__Pseudomonadota;c__Alphaproteobacteria;o__Rhodobacterales;f__Rhodobacteraceae;g__M30B80;s__M30B80 sp015693905
GCA_015689775.1	non-OceanDNA MAGs	2509790	98.27	0.3	96.77	-	216_2	yes	d__Bacteria;p__Pseudomonadota;c__Alphaproteobacteria;o__Rhodobacterales;f__Rhodobacteraceae;g__M30B80;s__M30B80 sp015689775
OceanDNA-b30025	OceanDNA MAGs	4059346	93.56	2.08	83.16	2854_0	217_0	yes	d__Bacteria;p__Pseudomonadota;c__Alphaproteobacteria;o__Rhodobacterales;f__Rhodobacteraceae;g__Shimia;s__Shimia thalassica
OceanDNA-b28819	OceanDNA MAGs	2607876	82.61	4.54	59.91	3337_1	218_1	no	-
OceanDNA-b28820	OceanDNA MAGs	2483760	81.17	3.64	62.97	3337_1	218_1	no	-
OceanDNA-b28822	OceanDNA MAGs	2740113	88.78	5.04	63.58	3337_1	218_1	no	-
OceanDNA-b28824	OceanDNA MAGs	2961111	89.97	4.57	67.12	3337_1	218_1	yes	d__Bacteria;p__Pseudomonadota;c__Alphaproteobacteria;o__Rhodobacterales;f__Rhodobacteraceae;g__LFER01;s__LFER01 sp001510135
GCA_022426085.1	non-OceanDNA MAGs	2165780	82.47	3.38	65.57	-	219_1	no	-
GCA_030704405.1	non-OceanDNA MAGs	3341495	98.13	4.56	75.33	-	219_1	no	-
GCA_030704425.1	non-OceanDNA MAGs	3269649	98.13	0.48	95.73	-	219_1	no	-
GCA_030704445.1	non-OceanDNA MAGs	3112439	98.13	0	98.13	-	219_1	yes	d__Bacteria;p__Pseudomonadota;c__Alphaproteobacteria;o__Rhodobacterales;f__Rhodobacteraceae;g__Planktomarina;s__Planktomarina sp030704425
GCF_000738435.1	non-OceanDNA MAGs	3288122	98.65	0.35	96.9	-	219_1	no	-
OceanDNA-b29932	OceanDNA MAGs	1897435	70.05	2.54	57.35	3367_1	219_1	no	-
OceanDNA-b29934	OceanDNA MAGs	1473372	58.78	0.91	54.23	3367_1	219_1	no	-
OceanDNA-b29936	OceanDNA MAGs	2405613	91.28	2.2	80.28	3367_1	219_1	no	-
OceanDNA-b29937	OceanDNA MAGs	2384537	90.35	3.88	70.95	3367_1	219_1	no	-
OceanDNA-b29938	OceanDNA MAGs	2320244	88.2	2.72	74.6	3367_1	219_1	no	-
OceanDNA-b29939	OceanDNA MAGs	1654045	69.14	1.98	59.24	3367_1	219_1	no	-
OceanDNA-b29940	OceanDNA MAGs	1920866	71.08	3.5	53.58	3367_1	219_1	no	-
OceanDNA-b29941	OceanDNA MAGs	2107981	82.72	2.29	71.27	3367_1	219_1	no	-
OceanDNA-b29943	OceanDNA MAGs	2398657	89.69	3.83	70.54	3367_1	219_1	no	-
OceanDNA-b29945	OceanDNA MAGs	2042634	79.17	0.87	74.82	3367_1	219_1	no	-
GCA_002684675.1	non-OceanDNA MAGs	2324645	62.83	2.1	52.33	-	22_0	yes	d__Bacteria;p__SAR324;c__SAR324;o__SAR324;f__NAC60-12;g__JCVI-SCAAA005;s__JCVI-SCAAA005 sp002684675
OceanDNA-b29628	OceanDNA MAGs	2131615	81.96	2.42	69.86	3365_1	220_1	no	-
OceanDNA-b29630	OceanDNA MAGs	2297987	85.55	7.02	50.45	3365_1	220_1	no	-
OceanDNA-b29870	OceanDNA MAGs	1981128	76.99	2.82	62.89	3365_1	220_1	no	-
OceanDNA-b29877	OceanDNA MAGs	1902741	68.69	3.42	51.59	3365_1	220_1	no	-
OceanDNA-b29878	OceanDNA MAGs	2296717	89.35	4.16	68.55	3365_1	220_1	no	-
OceanDNA-b29884	OceanDNA MAGs	2404831	91.62	3.81	72.57	3365_1	220_1	no	-
OceanDNA-b29885	OceanDNA MAGs	2201863	82.98	6.38	51.08	3365_1	220_1	no	-
OceanDNA-b29888	OceanDNA MAGs	2202354	81.06	4.33	59.41	3365_1	220_1	no	-
OceanDNA-b29890	OceanDNA MAGs	2241931	86.96	6.05	56.71	3365_1	220_1	no	-
OceanDNA-b29892	OceanDNA MAGs	1595903	65.2	2.03	55.05	3365_1	220_1	no	-
OceanDNA-b29896	OceanDNA MAGs	2227467	85.32	6.33	53.67	3365_1	220_1	no	-
OceanDNA-b29898	OceanDNA MAGs	2320098	89.32	2.59	76.37	3365_1	220_1	yes	d__Bacteria;p__Pseudomonadota;c__Alphaproteobacteria;o__Rhodobacterales;f__Rhodobacteraceae;g__Planktomarina;s__Planktomarina sp002683685
OceanDNA-b26889	OceanDNA MAGs	5779430	99.68	0.58	96.78	4058_0	221_1	no	-
OceanDNA-b26890	OceanDNA MAGs	5536976	94.83	0.58	91.93	4058_0	221_1	no	-
OceanDNA-b26892	OceanDNA MAGs	5638669	99.21	0.97	94.36	4058_0	221_1	no	-
OceanDNA-b26893	OceanDNA MAGs	5771298	99.68	0.58	96.78	4058_0	221_1	yes	d__Bacteria;p__Pseudomonadota;c__Alphaproteobacteria;o__Rhizobiales;f__Rhizobiaceae;g__Hoeflea_A;s__Hoeflea_A sp029212415
OceanDNA-b26895	OceanDNA MAGs	5672298	98.51	0.97	93.66	4058_0	221_1	no	-
GCA_022424665.1	non-OceanDNA MAGs	1617821	86.52	0.87	82.17	-	222_0	yes	d__Bacteria;p__Pseudomonadota;c__Alphaproteobacteria;o__Puniceispirillales;f__Puniceispirillaceae;g__UBA3439;s__UBA3439 sp017859295
OceanDNA-b32794	OceanDNA MAGs	2845851	81.49	4.19	60.54	3158_0	223_0	yes	d__Bacteria;p__Pseudomonadota;c__Alphaproteobacteria;o__UBA7887;f__UBA7887;g__JANQOH01;s__
OceanDNA-b26420	OceanDNA MAGs	1995003	66.77	2.2	55.77	2804_1	224_1	no	-
OceanDNA-b26421	OceanDNA MAGs	2514398	87.57	1.46	80.27	2804_1	224_1	yes	d__Bacteria;p__Pseudomonadota;c__Alphaproteobacteria;o__Puniceispirillales;f__Puniceispirillaceae;g__UBA8309;s__UBA8309 sp004213025
OceanDNA-b26464	OceanDNA MAGs	1834798	62.07	0	62.07	2800_1	225_1	no	-
OceanDNA-b26465	OceanDNA MAGs	2215479	91.59	1.62	83.49	2800_1	225_1	no	-
OceanDNA-b26466	OceanDNA MAGs	1970644	81.91	0.73	78.26	2800_1	225_1	no	-
OceanDNA-b26467	OceanDNA MAGs	2139263	84.38	2.33	72.73	2800_1	225_1	no	-
OceanDNA-b26468	OceanDNA MAGs	2407023	89.45	2.2	78.45	2800_1	225_1	no	-
OceanDNA-b26469	OceanDNA MAGs	2522890	92.79	2.91	78.24	2800_1	225_1	no	-
OceanDNA-b26470	OceanDNA MAGs	1621188	66.95	1.75	58.2	2800_1	225_1	no	-
OceanDNA-b26471	OceanDNA MAGs	2409209	94.58	0.44	92.38	2800_1	225_1	no	-
OceanDNA-b26472	OceanDNA MAGs	2370032	96.48	2.63	83.33	2800_1	225_1	no	-
OceanDNA-b26474	OceanDNA MAGs	2246753	89.23	1.67	80.88	2800_1	225_1	no	-
OceanDNA-b26475	OceanDNA MAGs	2392681	94.59	1.56	86.79	2800_1	225_1	no	-
OceanDNA-b26476	OceanDNA MAGs	2601763	97.96	1.02	92.86	2800_1	225_1	yes	d__Bacteria;p__Pseudomonadota;c__Alphaproteobacteria;o__Puniceispirillales;f__Puniceispirillaceae;g__UBA8309;s__UBA8309 sp002457745
OceanDNA-b26477	OceanDNA MAGs	2513554	95.78	2.4	83.78	2800_1	225_1	no	-
OceanDNA-b26478	OceanDNA MAGs	2480782	97.58	1.75	88.83	2800_1	225_1	no	-
OceanDNA-b26479	OceanDNA MAGs	2292890	86.54	2.13	75.89	2800_1	225_1	no	-
OceanDNA-b26381	OceanDNA MAGs	2178630	82.42	2.79	68.47	2799_1	226_1	yes	d__Bacteria;p__Pseudomonadota;c__Alphaproteobacteria;o__Puniceispirillales;f__Puniceispirillaceae;g__UBA8309;s__UBA8309 sp913048595
OceanDNA-b26382	OceanDNA MAGs	2002287	76.47	3.78	57.57	2799_1	226_1	no	-
OceanDNA-b26391	OceanDNA MAGs	1972595	77.73	1.97	67.88	2799_2	226_2	yes	d__Bacteria;p__Pseudomonadota;c__Alphaproteobacteria;o__Puniceispirillales;f__Puniceispirillaceae;g__UBA8309;s__
OceanDNA-b26445	OceanDNA MAGs	1894438	86.72	3.72	68.12	2798_1	227_1	no	-
OceanDNA-b26458	OceanDNA MAGs	1959723	86.87	2.3	75.37	2798_1	227_1	no	-
OceanDNA-b26463	OceanDNA MAGs	1461536	64.64	2.08	54.24	2798_1	227_1	no	-
OceanDNA-b26551	OceanDNA MAGs	1992851	88.36	3.22	72.26	2798_1	227_1	no	-
OceanDNA-b26553	OceanDNA MAGs	1497863	80.41	4.18	59.51	2798_1	227_1	no	-
OceanDNA-b26555	OceanDNA MAGs	1593301	77.77	5.11	52.22	2798_1	227_1	no	-
OceanDNA-b26561	OceanDNA MAGs	1954188	89.87	1.91	80.32	2798_1	227_1	yes	d__Bacteria;p__Pseudomonadota;c__Alphaproteobacteria;o__Puniceispirillales;f__Puniceispirillaceae;g__UBA8309;s__UBA8309 sp001627655
GCA_022425565.1	non-OceanDNA MAGs	2288675	89.52	1.58	81.62	-	227_2	yes	d__Bacteria;p__Pseudomonadota;c__Alphaproteobacteria;o__Puniceispirillales;f__Puniceispirillaceae;g__UBA8309;s__UBA8309 sp022425565
OceanDNA-b26434	OceanDNA MAGs	2358033	91.95	5.28	65.55	2809_1	228_1	no	-
OceanDNA-b26436	OceanDNA MAGs	2387685	90.28	2.04	80.08	2809_1	228_1	no	-
OceanDNA-b26437	OceanDNA MAGs	2337361	92.87	4.69	69.42	2809_1	228_1	no	-
OceanDNA-b26530	OceanDNA MAGs	1680119	75.98	1.91	66.43	2809_1	228_1	no	-
OceanDNA-b26532	OceanDNA MAGs	2117734	93.81	2.4	81.81	2809_1	228_1	yes	d__Bacteria;p__Pseudomonadota;c__Alphaproteobacteria;o__Puniceispirillales;f__Puniceispirillaceae;g__UBA8309;s__UBA8309 sp002686685
OceanDNA-b26537	OceanDNA MAGs	2084464	76.54	4.76	52.74	2809_1	228_1	no	-
OceanDNA-b26538	OceanDNA MAGs	1536086	65.23	2.5	52.73	2809_1	228_1	no	-
OceanDNA-b26540	OceanDNA MAGs	1846934	82.63	2.29	71.18	2809_1	228_1	no	-
OceanDNA-b26542	OceanDNA MAGs	2277930	91	4.99	66.05	2809_1	228_1	no	-
OceanDNA-b26543	OceanDNA MAGs	2331192	92.52	2.93	77.87	2809_1	228_1	no	-
OceanDNA-b26544	OceanDNA MAGs	2285851	90.55	4.29	69.1	2809_1	228_1	no	-
OceanDNA-b26567	OceanDNA MAGs	2053097	89.96	1.34	83.26	2809_2	228_2	yes	d__Bacteria;p__Pseudomonadota;c__Alphaproteobacteria;o__Puniceispirillales;f__Puniceispirillaceae;g__UBA8309;s__UBA8309 sp002731315
OceanDNA-b26439	OceanDNA MAGs	2212332	83.13	2.5	70.63	2811_1	229_1	no	-
OceanDNA-b26512	OceanDNA MAGs	2067977	76.59	1.93	66.94	2811_1	229_1	no	-
OceanDNA-b26516	OceanDNA MAGs	2217670	83.94	1.97	74.09	2811_1	229_1	no	-
OceanDNA-b26519	OceanDNA MAGs	1907560	79.93	1.36	73.13	2811_1	229_1	no	-
OceanDNA-b26523	OceanDNA MAGs	2399321	93.67	1.72	85.07	2811_1	229_1	yes	d__Bacteria;p__Pseudomonadota;c__Alphaproteobacteria;o__Puniceispirillales;f__Puniceispirillaceae;g__UBA8309;s__UBA8309 sp002683535
GCA_013001065.1	non-OceanDNA MAGs	2210539	80.68	3.94	60.98	-	23_0	yes	d__Bacteria;p__Actinomycetota;c__Acidimicrobiia;o__UBA5794;f__SHLN01;g__JABDOU01;s__JABDOU01 sp013043085
OceanDNA-b26480	OceanDNA MAGs	2499950	96.33	2.84	82.13	2810_1	230_1	no	-
OceanDNA-b26481	OceanDNA MAGs	2384624	92.36	1.62	84.26	2810_1	230_1	no	-
OceanDNA-b26482	OceanDNA MAGs	2364167	94.1	1.31	87.55	2810_1	230_1	no	-
OceanDNA-b26483	OceanDNA MAGs	2461077	91.92	2.11	81.37	2810_1	230_1	no	-
OceanDNA-b26484	OceanDNA MAGs	2443975	93.23	0.87	88.88	2810_1	230_1	no	-
OceanDNA-b26485	OceanDNA MAGs	2403941	87.12	0	87.12	2810_1	230_1	no	-
OceanDNA-b26486	OceanDNA MAGs	2109617	83.89	2.09	73.44	2810_1	230_1	no	-
OceanDNA-b26487	OceanDNA MAGs	2462409	95.82	1.6	87.82	2810_1	230_1	no	-
OceanDNA-b26488	OceanDNA MAGs	2416598	90.25	0.66	86.95	2810_1	230_1	no	-
OceanDNA-b26489	OceanDNA MAGs	2051742	86.66	3.08	71.26	2810_1	230_1	no	-
OceanDNA-b26494	OceanDNA MAGs	2572986	98.69	1.75	89.94	2810_1	230_1	no	-
OceanDNA-b26495	OceanDNA MAGs	2487754	92.79	1.43	85.64	2810_1	230_1	no	-
OceanDNA-b26496	OceanDNA MAGs	2525509	96.94	0.87	92.59	2810_1	230_1	no	-
OceanDNA-b26497	OceanDNA MAGs	2467175	92.58	0.74	88.88	2810_1	230_1	no	-
OceanDNA-b26498	OceanDNA MAGs	1840287	72.19	3.39	55.24	2810_1	230_1	no	-
OceanDNA-b26500	OceanDNA MAGs	2386668	97.79	2.48	85.39	2810_1	230_1	no	-
OceanDNA-b26501	OceanDNA MAGs	2676605	98.69	0.22	97.59	2810_1	230_1	yes	d__Bacteria;p__Pseudomonadota;c__Alphaproteobacteria;o__Puniceispirillales;f__Puniceispirillaceae;g__UBA8309;s__UBA8309 sp016780765
OceanDNA-b26502	OceanDNA MAGs	2671527	96.94	0.87	92.59	2810_1	230_1	no	-
OceanDNA-b26503	OceanDNA MAGs	2593810	94.75	0.64	91.55	2810_1	230_1	no	-
OceanDNA-b26504	OceanDNA MAGs	2493360	94.16	4.24	72.96	2810_1	230_1	no	-
OceanDNA-b26505	OceanDNA MAGs	2488443	96.74	1.67	88.39	2810_1	230_1	no	-
OceanDNA-b26506	OceanDNA MAGs	2596456	95.85	0.54	93.15	2810_1	230_1	no	-
OceanDNA-b26507	OceanDNA MAGs	2578596	97.73	0.96	92.93	2810_1	230_1	no	-
OceanDNA-b26508	OceanDNA MAGs	2520097	97.42	0.91	92.87	2810_1	230_1	no	-
OceanDNA-b26548	OceanDNA MAGs	1528691	56.48	0.74	52.78	2810_1	230_1	no	-
GCA_022426625.1	non-OceanDNA MAGs	1906225	78.22	3.71	59.67	-	231_0	yes	d__Bacteria;p__Bacteroidota;c__Bacteroidia;o__Flavobacteriales;f__UA16;g__UA16;s__
OceanDNA-b4042	OceanDNA MAGs	2458515	63.66	0.74	59.96	3645_0	232_1	no	-
OceanDNA-b4043	OceanDNA MAGs	2675879	64.93	1.89	55.48	3645_0	232_1	no	-
OceanDNA-b4044	OceanDNA MAGs	4401550	94.04	0.89	89.59	3645_0	232_1	yes	d__Bacteria;p__Bacteroidota;c__Bacteroidia;o__Cytophagales;f__Cyclobacteriaceae;g__Ekhidna;s__
OceanDNA-b4040	OceanDNA MAGs	2966745	60.6	0.86	56.3	3644_0	233_0	yes	d__Bacteria;p__Bacteroidota;c__Bacteroidia;o__Cytophagales;f__Cyclobacteriaceae;g__Ekhidna;s__
OceanDNA-b4056	OceanDNA MAGs	3302055	91.16	0	91.16	6108_0	234_0	yes	d__Bacteria;p__Bacteroidota;c__Bacteroidia;o__Cytophagales;f__Cyclobacteriaceae;g__Roseivirga;s__
OceanDNA-b4057	OceanDNA MAGs	2361171	70.97	2.2	59.97	6109_0	235_0	yes	d__Bacteria;p__Bacteroidota;c__Bacteroidia;o__Cytophagales;f__Cyclobacteriaceae;g__Roseivirga;s__
OceanDNA-b34788	OceanDNA MAGs	2880062	65.03	1.86	55.73	3865_0	236_0	yes	d__Bacteria;p__Pseudomonadota;c__Gammaproteobacteria;o__Enterobacterales;f__Alteromonadaceae;g__Glaciecola;s__
OceanDNA-b39436	OceanDNA MAGs	2477752	97.21	0.99	92.26	1732_1	237_0	yes	d__Bacteria;p__Pseudomonadota;c__Gammaproteobacteria;o__Pseudomonadales;f__Porticoccaceae;g__HTCC2207;s__HTCC2207 sp905182855
OceanDNA-b3961	OceanDNA MAGs	7224567	91.53	1.48	84.13	6853_0	238_1	yes	d__Bacteria;p__Bacteroidota;c__Bacteroidia;o__Cytophagales;f__Cyclobacteriaceae;g__MS6;s__
OceanDNA-b3962	OceanDNA MAGs	6116322	79.82	0.6	76.82	6853_0	238_1	no	-
OceanDNA-b3963	OceanDNA MAGs	6365074	78.68	4.41	56.63	6853_0	238_1	no	-
OceanDNA-b3952	OceanDNA MAGs	3968417	81.66	0.93	77.01	6850_0	239_0	yes	d__Bacteria;p__Bacteroidota;c__Bacteroidia;o__Cytophagales;f__Cyclobacteriaceae;g__MS6;s__
GCA_013003535.1	non-OceanDNA MAGs	3995572	95.73	2.99	80.78	-	24_0	yes	d__Bacteria;p__Actinomycetota;c__Acidimicrobiia;o__Acidimicrobiales;f__SZUA-35;g__JABDIY01;s__JABDIY01 sp013003535
OceanDNA-b3959	OceanDNA MAGs	4220108	91.38	1.91	81.83	6852_0	240_0	yes	d__Bacteria;p__Bacteroidota;c__Bacteroidia;o__Cytophagales;f__Cyclobacteriaceae;g__MS6;s__
OceanDNA-b3654	OceanDNA MAGs	5094337	92.25	1.75	83.5	6083_0	241_0	yes	d__Bacteria;p__Bacteroidota;c__Bacteroidia;o__Chitinophagales;f__Saprospiraceae;g__Neolewinella;s__
GCA_002291585.1	non-OceanDNA MAGs	3830150	86.9	0.84	82.7	-	242_1	no	-
GCA_002327995.1	non-OceanDNA MAGs	4040956	87.21	0.84	83.01	-	242_1	yes	d__Bacteria;p__SAR324;c__SAR324;o__SAR324;f__NAC60-12;g__UBA1014;s__UBA1014 sp002683785
GCA_002328985.1	non-OceanDNA MAGs	4073867	86.9	1.73	78.25	-	242_1	no	-
GCA_002420365.1	non-OceanDNA MAGs	2466561	69.37	0.84	65.17	-	242_1	no	-
GCA_002500045.1	non-OceanDNA MAGs	3575084	83.44	4.76	59.64	-	242_1	no	-
GCA_002683785.1	non-OceanDNA MAGs	3638156	85.74	0.84	81.54	-	242_1	no	-
GCA_002717425.1	non-OceanDNA MAGs	3616561	80.48	3.36	63.68	-	242_1	no	-
GCA_002725895.1	non-OceanDNA MAGs	3919939	78.99	3.43	61.84	-	242_1	no	-
OceanDNA-b45156	OceanDNA MAGs	4541433	88.31	0.89	83.86	597_1	242_1	no	-
OceanDNA-b45157	OceanDNA MAGs	4228933	87.56	0.84	83.36	597_1	242_1	no	-
OceanDNA-b45158	OceanDNA MAGs	4443028	85.99	0.89	81.54	597_1	242_1	no	-
OceanDNA-b45159	OceanDNA MAGs	4258736	90.41	0.84	86.21	597_1	242_1	no	-
OceanDNA-b45160	OceanDNA MAGs	2693650	70.18	1.01	65.13	597_1	242_1	no	-
OceanDNA-b45162	OceanDNA MAGs	4145633	89.99	1.68	81.59	597_1	242_1	no	-
OceanDNA-b45163	OceanDNA MAGs	3973898	84.52	5.72	55.92	597_1	242_1	no	-
OceanDNA-b45164	OceanDNA MAGs	4276544	89.57	1.68	81.17	597_1	242_1	no	-
OceanDNA-b45165	OceanDNA MAGs	4426691	90.48	0.89	86.03	597_1	242_1	no	-
OceanDNA-b45166	OceanDNA MAGs	4324554	91.32	0.84	87.12	597_1	242_1	no	-
OceanDNA-b45167	OceanDNA MAGs	4390853	89.64	0.89	85.19	597_1	242_1	no	-
GCA_001469005.1	non-OceanDNA MAGs	3551014	90.84	0	90.84	-	243_1	yes	d__Bacteria;p__SAR324;c__SAR324;o__SAR324;f__NAC60-12;g__UBA1014;s__UBA1014 sp001469005
GCA_001627685.1	non-OceanDNA MAGs	1726387	54.13	0.05	53.88	-	243_1	no	-
GCA_002169915.1	non-OceanDNA MAGs	1746804	64.75	5.98	34.85	-	243_1	no	-
GCA_002689755.1	non-OceanDNA MAGs	2049471	66.03	0.85	61.78	-	243_1	no	-
OceanDNA-b45132	OceanDNA MAGs	2645544	75.86	3.94	56.16	598_1	243_1	no	-
OceanDNA-b45136	OceanDNA MAGs	3033835	81.15	1.82	72.05	598_1	243_1	no	-
OceanDNA-b45139	OceanDNA MAGs	2815933	68.8	3.53	51.15	598_1	243_1	no	-
OceanDNA-b45140	OceanDNA MAGs	2727321	73.45	2.62	60.35	598_1	243_1	no	-
OceanDNA-b45141	OceanDNA MAGs	3080741	72.22	3.62	54.12	598_1	243_1	no	-
OceanDNA-b45142	OceanDNA MAGs	2396869	71.49	0.12	70.89	598_1	243_1	no	-
OceanDNA-b45148	OceanDNA MAGs	2395079	56.26	1.03	51.11	598_1	243_1	no	-
OceanDNA-b45154	OceanDNA MAGs	3168700	81.3	3.83	62.15	598_1	243_1	no	-
OceanDNA-b45155	OceanDNA MAGs	1662953	53.37	0.09	52.92	598_1	243_1	no	-
OceanDNA-b35164	OceanDNA MAGs	3014547	89	0.54	86.3	1506_0	244_0	yes	d__Bacteria;p__Pseudomonadota;c__Gammaproteobacteria;o__Enterobacterales;f__GCA-2746155;g__;s__
OceanDNA-b35165	OceanDNA MAGs	2212141	63.28	0	63.28	1507_0	245_0	yes	d__Bacteria;p__Pseudomonadota;c__Gammaproteobacteria;o__Enterobacterales;f__GCA-2746155;g__;s__
Cobin81	non-OceanDNA MAGs	1793429	53.44	1.81	44.39	-	246_0	yes	d__Bacteria;p__Pseudomonadota;c__Gammaproteobacteria;o__DSM-19610;f__DSM-19610;g__Thiogranum;s__
OceanDNA-b45168	OceanDNA MAGs	3649852	90.9	1.68	82.5	662_1	247_1	yes	d__Bacteria;p__SAR324;c__SAR324;o__SAR324;f__NAC60-12;g__UBA8110;s__
OceanDNA-b45169	OceanDNA MAGs	2515513	77.45	1.85	68.2	662_1	247_1	no	-
GCA_002313905.1	non-OceanDNA MAGs	3151468	82.95	0.84	78.75	-	248_1	no	-
GCA_002699765.1	non-OceanDNA MAGs	2084313	62.86	0.93	58.21	-	248_1	no	-
GCA_002707655.1	non-OceanDNA MAGs	1791696	65.56	1.12	59.96	-	248_1	no	-
TOA-bin-1066	non-OceanDNA MAGs	2507933	63.89	5.88	34.49	-	248_1	no	-
OceanDNA-b45170	OceanDNA MAGs	2966510	78.72	2.62	65.62	663_1	248_1	no	-
OceanDNA-b45172	OceanDNA MAGs	2935836	81.29	6.06	50.99	663_1	248_1	no	-
OceanDNA-b45173	OceanDNA MAGs	3025422	85.17	5.45	57.92	663_1	248_1	no	-
OceanDNA-b45175	OceanDNA MAGs	2484679	76.86	0.84	72.66	663_1	248_1	no	-
OceanDNA-b45185	OceanDNA MAGs	2783537	78.71	0.84	74.51	663_1	248_1	no	-
OceanDNA-b45186	OceanDNA MAGs	3486595	89.58	1.86	80.28	663_1	248_1	no	-
OceanDNA-b45187	OceanDNA MAGs	2912921	85.66	2.99	70.71	663_1	248_1	no	-
OceanDNA-b45188	OceanDNA MAGs	3377781	86.5	1.42	79.4	663_1	248_1	no	-
OceanDNA-b45189	OceanDNA MAGs	3296562	88.67	3.19	72.72	663_1	248_1	no	-
OceanDNA-b45192	OceanDNA MAGs	3099131	88.32	3.62	70.22	663_1	248_1	no	-
OceanDNA-b45193	OceanDNA MAGs	3312952	91.68	1.68	83.28	663_1	248_1	no	-
OceanDNA-b45194	OceanDNA MAGs	3438191	90.84	0.05	90.59	663_1	248_1	yes	d__Bacteria;p__SAR324;c__SAR324;o__SAR324;f__NAC60-12;g__UBA8110;s__UBA8110 sp002707655
OceanDNA-b45195	OceanDNA MAGs	3519548	89.16	2.99	74.21	663_1	248_1	no	-
OceanDNA-b45196	OceanDNA MAGs	3376742	87.48	0.84	83.28	663_1	248_1	no	-
OceanDNA-b45197	OceanDNA MAGs	2929302	81.22	3.22	65.12	663_1	248_1	no	-
OceanDNA-b45198	OceanDNA MAGs	3151947	91.68	1.47	84.33	663_1	248_1	no	-
OceanDNA-b44	OceanDNA MAGs	8772277	91.67	4.27	70.32	4686_0	249_0	yes	d__Bacteria;p__Acidobacteriota;c__Thermoanaerobaculia;o__Multivoradales;f__UBA5704;g__JAJCXR01;s__
TOA-bin-3515	non-OceanDNA MAGs	2528009	93.85	2.99	78.9	-	25_1	yes	d__Bacteria;p__Actinomycetota;c__Acidimicrobiia;o__Acidimicrobiales;f__MedAcidi-G1;g__UBA9410;s__
OceanDNA-b1142	OceanDNA MAGs	2265008	94.7	2.99	79.75	3448_0	25_1	no	-
OceanDNA-b45069	OceanDNA MAGs	2008177	75.74	2.15	64.99	588_1	250_1	no	-
OceanDNA-b45076	OceanDNA MAGs	2964385	88.46	5.46	61.16	588_1	250_1	no	-
OceanDNA-b45078	OceanDNA MAGs	2283639	83.34	0.42	81.24	588_1	250_1	yes	d__Bacteria;p__SAR324;c__SAR324;o__SAR324;f__NAC60-12;g__Arctic96AD-7;s__Arctic96AD-7 sp002704555
Cobin87	non-OceanDNA MAGs	5200015	92.57	6.8	58.57	-	251_0	yes	d__Bacteria;p__Pseudomonadota;c__Alphaproteobacteria;o__Rhizobiales;f__Methyloligellaceae;g__JANQOC01;s__
GCA_001627735.1	non-OceanDNA MAGs	3115347	88.03	0	88.03	-	252_1	no	-
GCA_001627755.1	non-OceanDNA MAGs	2789969	82.23	1.73	73.58	-	252_1	no	-
GCA_001627795.1	non-OceanDNA MAGs	3353950	90.94	0	90.94	-	252_1	no	-
GCA_001627845.1	non-OceanDNA MAGs	3167234	91.26	0	91.26	-	252_1	no	-
GCA_001627865.1	non-OceanDNA MAGs	3302781	90.94	0	90.94	-	252_1	no	-
OceanDNA-b44874	OceanDNA MAGs	2879196	88.74	1.01	83.69	587_0	252_1	no	-
OceanDNA-b44876	OceanDNA MAGs	2999030	91.68	0	91.68	587_0	252_1	yes	d__Bacteria;p__SAR324;c__SAR324;o__SAR324;f__NAC60-12;g__Arctic96AD-7;s__Arctic96AD-7 sp001627865
OceanDNA-b44878	OceanDNA MAGs	3026646	91.26	0.84	87.06	587_0	252_1	no	-
OceanDNA-b44880	OceanDNA MAGs	3064558	88.42	2.52	75.82	587_0	252_1	no	-
OceanDNA-b44882	OceanDNA MAGs	3132180	90.42	0	90.42	587_0	252_1	no	-
OceanDNA-b44713	OceanDNA MAGs	2448022	78.52	1.89	69.07	582_1	253_0	yes	d__Bacteria;p__SAR324;c__SAR324;o__SAR324;f__NAC60-12;g__Arctic96AD-7;s__Arctic96AD-7 sp913052275
OceanDNA-b44843	OceanDNA MAGs	2134686	73.77	3.41	56.72	595_1	254_1	no	-
OceanDNA-b44845	OceanDNA MAGs	2033844	82.24	2.1	71.74	595_1	254_1	yes	d__Bacteria;p__SAR324;c__SAR324;o__SAR324;f__NAC60-12;g__Arctic96AD-7;s__Arctic96AD-7 sp022448485
GCA_002082285.1	non-OceanDNA MAGs	979155	31.82	0	31.82	-	255_1	no	-
GCA_002082295.1	non-OceanDNA MAGs	2933215	88.74	0	88.74	-	255_1	no	-
GCA_002082305.1	non-OceanDNA MAGs	2804129	89.58	0	89.58	-	255_1	no	-
GCA_003507175.1	non-OceanDNA MAGs	2306302	62.82	0	62.82	-	255_1	no	-
GCA_012963765.1	non-OceanDNA MAGs	2465736	89.3	0	89.3	-	255_1	yes	d__Bacteria;p__SAR324;c__SAR324;o__SAR324;f__NAC60-12;g__Arctic96AD-7;s__Arctic96AD-7 sp002082305
GCA_012964455.1	non-OceanDNA MAGs	2462253	87.62	0	87.62	-	255_1	no	-
GCA_012964725.1	non-OceanDNA MAGs	2890601	88.32	0.84	84.12	-	255_1	no	-
OceanDNA-b44927	OceanDNA MAGs	2530742	82.43	2.67	69.08	596_2	255_1	no	-
OceanDNA-b44933	OceanDNA MAGs	2092032	78.36	0.55	75.61	596_2	255_1	no	-
OceanDNA-b44944	OceanDNA MAGs	2189342	77.46	2.24	66.26	596_2	255_1	no	-
OceanDNA-b44957	OceanDNA MAGs	2056344	84.7	4	64.7	596_2	255_1	no	-
OceanDNA-b44959	OceanDNA MAGs	1910511	62.9	2.25	51.65	596_2	255_1	no	-
OceanDNA-b44960	OceanDNA MAGs	1693383	67.93	1.03	62.78	596_2	255_1	no	-
OceanDNA-b44973	OceanDNA MAGs	1966207	79.52	2.38	67.62	596_2	255_1	no	-
OceanDNA-b44975	OceanDNA MAGs	2462712	87.54	3.15	71.79	596_2	255_1	no	-
OceanDNA-b44977	OceanDNA MAGs	2178196	77.96	4.46	55.66	596_2	255_1	no	-
OceanDNA-b44992	OceanDNA MAGs	2834897	80.34	2.63	67.19	596_2	255_1	no	-
OceanDNA-b44996	OceanDNA MAGs	2558881	85.8	3.95	66.05	596_2	255_1	no	-
OceanDNA-b44999	OceanDNA MAGs	2667681	90.59	3.41	73.54	596_2	255_1	no	-
OceanDNA-b45003	OceanDNA MAGs	2851211	86.54	3.58	68.64	596_2	255_1	no	-
OceanDNA-b45007	OceanDNA MAGs	2773383	88.7	3.88	69.3	596_2	255_1	no	-
OceanDNA-b45008	OceanDNA MAGs	2585591	85.47	4.51	62.92	596_2	255_1	no	-
OceanDNA-b45010	OceanDNA MAGs	2771884	84.23	3.41	67.18	596_2	255_1	no	-
OceanDNA-b45012	OceanDNA MAGs	1910427	65.88	0.05	65.63	596_2	255_1	no	-
OceanDNA-b45013	OceanDNA MAGs	2125420	82.3	2.59	69.35	596_2	255_1	no	-
OceanDNA-b45015	OceanDNA MAGs	2996305	91.12	2.48	78.72	596_2	255_1	no	-
OceanDNA-b45017	OceanDNA MAGs	1534904	69.75	0.89	65.3	596_2	255_1	no	-
GCF_000383115.1	non-OceanDNA MAGs	1713874	64.01	0.93	59.36	-	256_0	yes	d__Bacteria;p__Pseudomonadota;c__Alphaproteobacteria;o__Puniceispirillales_A;f__AAA536-G10;g__AAA536-G10;s__AAA536-G10 sp000383115
GCF_000421325.1	non-OceanDNA MAGs	1995180	78.86	0.03	78.71	-	257_0	yes	d__Bacteria;p__Pseudomonadota;c__Alphaproteobacteria;o__Puniceispirillales_A;f__AAA536-G10;g__AAA536-G10;s__AAA536-G10 sp000421325
OceanDNA-b19819	OceanDNA MAGs	2417503	91.21	3.95	71.46	6051_0	258_0	yes	d__Bacteria;p__Marinisomatota;c__Marinisomatia;o__Marinisomatales;f__UBA1611;g__GCA-2691785;s__GCA-2691785 sp002691785
OceanDNA-b9657	OceanDNA MAGs	3025503	80.56	5.56	52.76	6323_1	259_1	no	-
OceanDNA-b9659	OceanDNA MAGs	2857700	92.82	1.76	84.02	6323_1	259_1	yes	d__Bacteria;p__Bacteroidota;c__Bacteroidia;o__Flavobacteriales;f__Flavobacteriaceae;g__Maribacter;s__Maribacter arcticus
OceanDNA-b9661	OceanDNA MAGs	2469127	56.38	0.86	52.08	6323_1	259_1	no	-
OceanDNA-b9637	OceanDNA MAGs	3742818	93.33	0	93.33	6323_2	259_2	yes	d__Bacteria;p__Bacteroidota;c__Bacteroidia;o__Flavobacteriales;f__Flavobacteriaceae;g__Maribacter;s__
OceanDNA-b9639	OceanDNA MAGs	3173258	92.08	2.23	80.93	6323_2	259_2	no	-
OceanDNA-b9640	OceanDNA MAGs	2808921	56.03	0	56.03	6323_2	259_2	no	-
OceanDNA-b9641	OceanDNA MAGs	2976216	74.14	0.86	69.84	6323_2	259_2	no	-
OceanDNA-b9642	OceanDNA MAGs	2773186	57.4	0	57.4	6323_2	259_2	no	-
OceanDNA-b1716	OceanDNA MAGs	3753115	79.37	4.27	58.02	1330_1	26_1	no	-
OceanDNA-b1732	OceanDNA MAGs	3723527	85.32	4.82	61.22	1330_1	26_1	yes	d__Bacteria;p__Actinomycetota;c__Acidimicrobiia;o__Acidimicrobiales;f__UBA10347;g__UBA10347;s__UBA10347 sp003485885
OceanDNA-b9647	OceanDNA MAGs	3461674	96.04	1.53	88.39	6325_0	260_1	yes	d__Bacteria;p__Bacteroidota;c__Bacteroidia;o__Flavobacteriales;f__Flavobacteriaceae;g__Maribacter;s__
OceanDNA-b9648	OceanDNA MAGs	3912797	96.55	6.9	62.05	6325_0	260_1	no	-
OceanDNA-b9649	OceanDNA MAGs	2055429	54.55	0	54.55	6325_0	260_1	no	-
OceanDNA-b9650	OceanDNA MAGs	3368518	70.77	1.88	61.37	6325_0	260_1	no	-
OceanDNA-b9644	OceanDNA MAGs	4181363	98.55	2.07	88.2	6324_2	261_1	yes	d__Bacteria;p__Bacteroidota;c__Bacteroidia;o__Flavobacteriales;f__Flavobacteriaceae;g__Maribacter;s__
OceanDNA-b9645	OceanDNA MAGs	3556693	93.16	1.09	87.71	6324_2	261_1	no	-
OceanDNA-b9686	OceanDNA MAGs	3533141	65.31	0	65.31	6324_1	261_2	yes	d__Bacteria;p__Bacteroidota;c__Bacteroidia;o__Flavobacteriales;f__Flavobacteriaceae;g__Maribacter;s__Maribacter orientalis
OceanDNA-b9646	OceanDNA MAGs	3112133	83.21	3	68.21	6324_3	261_3	yes	d__Bacteria;p__Bacteroidota;c__Bacteroidia;o__Flavobacteriales;f__Flavobacteriaceae;g__Maribacter;s__
OceanDNA-b4159	OceanDNA MAGs	2659925	90.48	2.63	77.33	6149_2	262_1	yes	d__Bacteria;p__Bacteroidota;c__Bacteroidia;o__Cytophagales;f__Cyclobacteriaceae;g__UBA4465;s__
OceanDNA-b4161	OceanDNA MAGs	2458444	87.08	2.99	72.13	6149_2	262_1	no	-
OceanDNA-b4157	OceanDNA MAGs	1945390	67.66	1.97	57.81	6149_1	262_2	yes	d__Bacteria;p__Bacteroidota;c__Bacteroidia;o__Cytophagales;f__Cyclobacteriaceae;g__UBA4465;s__
OceanDNA-b4189	OceanDNA MAGs	2201664	78.92	4.61	55.87	6151_4	263_1	no	-
OceanDNA-b4190	OceanDNA MAGs	1659207	56.13	0.74	52.43	6151_4	263_1	no	-
OceanDNA-b4192	OceanDNA MAGs	2483804	79.97	4.16	59.17	6151_4	263_1	no	-
OceanDNA-b4193	OceanDNA MAGs	2181908	79.78	1.81	70.73	6151_4	263_1	no	-
OceanDNA-b4197	OceanDNA MAGs	3652508	97.71	4.39	75.76	6151_4	263_1	yes	d__Bacteria;p__Bacteroidota;c__Bacteroidia;o__Cytophagales;f__Cyclobacteriaceae;g__UBA4465;s__UBA4465 sp002292365
OceanDNA-b4210	OceanDNA MAGs	2417376	84.08	3.32	67.48	6151_2	263_2	no	-
OceanDNA-b4214	OceanDNA MAGs	2347668	78.74	2.65	65.49	6151_2	263_2	no	-
OceanDNA-b4216	OceanDNA MAGs	2920763	97.72	0.89	93.27	6151_2	263_2	no	-
OceanDNA-b4218	OceanDNA MAGs	2999214	97.92	0.81	93.87	6151_2	263_2	yes	d__Bacteria;p__Bacteroidota;c__Bacteroidia;o__Cytophagales;f__Cyclobacteriaceae;g__UBA4465;s__UBA4465 sp002470835
OceanDNA-b4219	OceanDNA MAGs	2953448	97.62	1.14	91.92	6151_2	263_2	no	-
OceanDNA-b4220	OceanDNA MAGs	3026013	97.47	3.37	80.62	6151_2	263_2	no	-
OceanDNA-b4221	OceanDNA MAGs	3023215	97.32	2.18	86.42	6151_2	263_2	no	-
OceanDNA-b4222	OceanDNA MAGs	2918294	97.32	1.29	90.87	6151_2	263_2	no	-
OceanDNA-b4223	OceanDNA MAGs	2915044	95.63	3.57	77.78	6151_2	263_2	no	-
OceanDNA-b4224	OceanDNA MAGs	2922530	97.07	2.75	83.32	6151_2	263_2	no	-
OceanDNA-b4225	OceanDNA MAGs	2940821	96.08	1.55	88.33	6151_2	263_2	no	-
OceanDNA-b4226	OceanDNA MAGs	2936387	96.03	3.27	79.68	6151_2	263_2	no	-
OceanDNA-b4227	OceanDNA MAGs	2930469	91.18	2.98	76.28	6151_2	263_2	no	-
OceanDNA-b4229	OceanDNA MAGs	2997438	97.22	4.47	74.87	6151_2	263_2	no	-
OceanDNA-b4231	OceanDNA MAGs	2970065	98.02	1.71	89.47	6151_2	263_2	no	-
OceanDNA-b4232	OceanDNA MAGs	3008118	95.34	6.42	63.24	6151_2	263_2	no	-
OceanDNA-b4233	OceanDNA MAGs	2950060	93.95	5.41	66.9	6151_2	263_2	no	-
OceanDNA-b4234	OceanDNA MAGs	2788208	91.36	4.37	69.51	6151_2	263_2	no	-
OceanDNA-b4235	OceanDNA MAGs	2592483	90.06	3.12	74.46	6151_2	263_2	no	-
OceanDNA-b4236	OceanDNA MAGs	2444773	90.72	2.69	77.27	6151_2	263_2	no	-
OceanDNA-b4237	OceanDNA MAGs	2280591	83.93	5.48	56.53	6151_2	263_2	no	-
OceanDNA-b4238	OceanDNA MAGs	2795299	91.52	2.46	79.22	6151_2	263_2	no	-
OceanDNA-b4239	OceanDNA MAGs	2760027	89.87	7.22	53.77	6151_2	263_2	no	-
OceanDNA-b4241	OceanDNA MAGs	2057431	72.31	1.9	62.81	6151_2	263_2	no	-
OceanDNA-b4166	OceanDNA MAGs	2979246	93.1	0.45	90.85	6151_1	263_3	no	-
OceanDNA-b4167	OceanDNA MAGs	3078963	92.81	0.45	90.56	6151_1	263_3	no	-
OceanDNA-b4168	OceanDNA MAGs	2902353	95.43	3.37	78.58	6151_1	263_3	no	-
OceanDNA-b4169	OceanDNA MAGs	2832907	95.82	1.19	89.87	6151_1	263_3	no	-
OceanDNA-b4170	OceanDNA MAGs	2986257	97.31	0.45	95.06	6151_1	263_3	no	-
OceanDNA-b4171	OceanDNA MAGs	3189150	97.36	0.45	95.11	6151_1	263_3	yes	d__Bacteria;p__Bacteroidota;c__Bacteroidia;o__Cytophagales;f__Cyclobacteriaceae;g__UBA4465;s__UBA4465 sp905182375
OceanDNA-b4173	OceanDNA MAGs	2239022	77.47	4.08	57.07	6151_2	263_3	no	-
OceanDNA-b4244	OceanDNA MAGs	2676396	88.39	1.49	80.94	6153_0	264_0	yes	d__Bacteria;p__Bacteroidota;c__Bacteroidia;o__Cytophagales;f__Cyclobacteriaceae;g__UBA4465;s__UBA4465 sp002691385
OceanDNA-b4146	OceanDNA MAGs	6949639	94	4.11	73.45	6121_0	265_1	no	-
OceanDNA-b4147	OceanDNA MAGs	6902185	94.96	1.74	86.26	6121_0	265_1	yes	d__Bacteria;p__Bacteroidota;c__Bacteroidia;o__Cytophagales;f__Cyclobacteriaceae;g__Roseivirga;s__
TOA-bin-580	non-OceanDNA MAGs	2898071	98.01	0.45	95.76	-	266_1	yes	d__Bacteria;p__Bacteroidota;c__Bacteroidia;o__Cytophagales;f__Cyclobacteriaceae;g__UBA4465;s__UBA4465 sp013204595
OceanDNA-b4183	OceanDNA MAGs	2381346	85.7	0.15	84.95	6154_1	266_1	no	-
OceanDNA-b4184	OceanDNA MAGs	2719121	91.46	0.91	86.91	6154_1	266_1	no	-
OceanDNA-b4185	OceanDNA MAGs	2223489	80.41	0.73	76.76	6154_1	266_1	no	-
OceanDNA-b4187	OceanDNA MAGs	2732852	86.25	0.35	84.5	6154_1	266_1	no	-
OceanDNA-b4188	OceanDNA MAGs	2424641	88.02	1.91	78.47	6154_1	266_1	no	-
OceanDNA-b9328	OceanDNA MAGs	1532669	76.4	0.43	74.25	6699_2	267_1	yes	d__Bacteria;p__Bacteroidota;c__Bacteroidia;o__Flavobacteriales;f__Flavobacteriaceae;g__MS024-2A;s__MS024-2A sp905182305
OceanDNA-b9330	OceanDNA MAGs	1759924	79.78	5.37	52.93	6699_2	267_1	no	-
OceanDNA-b9331	OceanDNA MAGs	1631738	82.86	2.45	70.61	6699_2	267_1	no	-
OceanDNA-b9334	OceanDNA MAGs	1380406	69.42	0.95	64.67	6699_3	267_2	no	-
OceanDNA-b9340	OceanDNA MAGs	2134456	89.98	0.65	86.73	6699_3	267_2	yes	d__Bacteria;p__Bacteroidota;c__Bacteroidia;o__Flavobacteriales;f__Flavobacteriaceae;g__MS024-2A;s__MS024-2A sp905480425
OceanDNA-b9350	OceanDNA MAGs	1795223	79.43	2	69.43	6699_3	267_2	no	-
TOA-bin-1416	non-OceanDNA MAGs	1553898	71.35	1.72	62.75	-	268_0	yes	d__Bacteria;p__Bacteroidota;c__Bacteroidia;o__Flavobacteriales;f__Flavobacteriaceae;g__MS024-2A;s__
OceanDNA-b9573	OceanDNA MAGs	2147015	100	0.74	96.3	6682_1	269_0	yes	d__Bacteria;p__Bacteroidota;c__Bacteroidia;o__Flavobacteriales;f__Flavobacteriaceae;g__MS024-2A;s__MS024-2A sp002292265
OceanDNA-b2830	OceanDNA MAGs	5600037	97.44	3.7	78.94	3420_1	27_1	no	-
OceanDNA-b2831	OceanDNA MAGs	4466085	85.01	2.42	72.91	3420_1	27_1	no	-
OceanDNA-b2832	OceanDNA MAGs	5320250	92.6	3.8	73.6	3420_1	27_1	no	-
OceanDNA-b2833	OceanDNA MAGs	5187563	85.47	6.84	51.27	3420_1	27_1	no	-
OceanDNA-b2834	OceanDNA MAGs	5634332	93.4	7.22	57.3	3420_1	27_1	no	-
OceanDNA-b2835	OceanDNA MAGs	5584732	95.73	2.56	82.93	3420_1	27_1	yes	d__Bacteria;p__Actinomycetota;c__Nitriliruptoria;o__Euzebyales;f__Euzebyaceae;g__Euzebya;s__Euzebya pacifica
OceanDNA-b6214	OceanDNA MAGs	1980032	84.72	0.65	81.47	6704_1	270_1	no	-
OceanDNA-b6215	OceanDNA MAGs	2134009	97.62	0.95	92.87	6704_1	270_1	no	-
OceanDNA-b6216	OceanDNA MAGs	2038354	87.56	1.35	80.81	6704_1	270_1	no	-
OceanDNA-b6217	OceanDNA MAGs	1640809	77.56	1.89	68.11	6704_1	270_1	no	-
OceanDNA-b6218	OceanDNA MAGs	2157103	93.49	0	93.49	6704_1	270_1	yes	d__Bacteria;p__Bacteroidota;c__Bacteroidia;o__Flavobacteriales;f__Flavobacteriaceae;g__MS024-2A;s__MS024-2A sp018699935
OceanDNA-b8997	OceanDNA MAGs	1384781	69.27	2.21	58.22	6677_1	271_0	yes	d__Bacteria;p__Bacteroidota;c__Bacteroidia;o__Flavobacteriales;f__Flavobacteriaceae;g__MS024-2A;s__MS024-2A sp913041125
OceanDNA-b3622	OceanDNA MAGs	4464837	88.92	2.01	78.87	3522_0	272_0	yes	d__Bacteria;p__Bacteroidota;c__Bacteroidia;o__Chitinophagales;f__Saprospiraceae;g__;s__
OceanDNA-b3430	OceanDNA MAGs	6993963	96.16	0.27	94.81	2315_0	273_1	no	-
OceanDNA-b3434	OceanDNA MAGs	6889943	98.91	0	98.91	2315_0	273_1	yes	d__Bacteria;p__Bacteroidota;c__Bacteroidia;o__J057;f__J057;g__;s__
OceanDNA-b3436	OceanDNA MAGs	4475975	61.18	1.88	51.78	2317_0	274_0	yes	d__Bacteria;p__Bacteroidota;c__Bacteroidia;o__J057;f__J057;g__JAGQVA01;s__
OceanDNA-b3666	OceanDNA MAGs	4269176	80.44	0.91	75.89	6731_0	275_0	yes	d__Bacteria;p__Bacteroidota;c__Bacteroidia;o__Chitinophagales;f__Saprospiraceae;g__CAJQQY01;s__CAJQQY01 sp029251525
OceanDNA-b19591	OceanDNA MAGs	1879047	52.55	0.2	51.55	5849_1	276_1	no	-
OceanDNA-b19592	OceanDNA MAGs	2024079	64.79	0	64.79	5849_1	276_1	yes	d__Bacteria;p__Marinisomatota;c__Marinisomatia;o__Marinisomatales;f__UBA1611;g__;s__
OceanDNA-b19595	OceanDNA MAGs	1918472	73.39	0.1	72.89	5850_1	277_1	no	-
OceanDNA-b19599	OceanDNA MAGs	2100884	74.63	0	74.63	5850_1	277_1	yes	d__Bacteria;p__Marinisomatota;c__Marinisomatia;o__Marinisomatales;f__UBA1611;g__;s__
OceanDNA-b19601	OceanDNA MAGs	2534861	90.91	1.16	85.11	5851_0	278_0	yes	d__Bacteria;p__Marinisomatota;c__Marinisomatia;o__Marinisomatales;f__UBA1611;g__;s__
OceanDNA-b26349	OceanDNA MAGs	1622352	76.81	1.53	69.16	5455_1	279_1	no	-
OceanDNA-b26351	OceanDNA MAGs	2040743	93.05	1.53	85.4	5455_1	279_1	yes	d__Bacteria;p__Pseudomonadota;c__Alphaproteobacteria;o__Puniceispirillales;f__Puniceispirillaceae;g__UBA5951;s__UBA5951 sp016779005
OceanDNA-b358	OceanDNA MAGs	2187533	93.16	2.23	82.01	432_1	28_1	yes	d__Bacteria;p__Actinomycetota;c__Acidimicrobiia;o__Acidimicrobiales;f__Ilumatobacteraceae;g__BACL27;s__BACL27 sp937890395
OceanDNA-b359	OceanDNA MAGs	2030860	87.52	3.42	70.42	432_1	28_1	no	-
OceanDNA-b360	OceanDNA MAGs	1790969	78.8	4.27	57.45	432_1	28_1	no	-
OceanDNA-b361	OceanDNA MAGs	2113186	93.16	2.56	80.36	432_1	28_1	no	-
OceanDNA-b364	OceanDNA MAGs	1937374	86.13	2.74	72.43	432_1	28_1	no	-
OceanDNA-b34300	OceanDNA MAGs	3936858	70.66	2.47	58.31	2077_0	280_0	yes	d__Bacteria;p__Pseudomonadota;c__Gammaproteobacteria;o__Enterobacterales;f__Alteromonadaceae;g__JABSOG01;s__
OceanDNA-b19804	OceanDNA MAGs	2024075	80.12	1.1	74.62	5983_1	281_1	no	-
OceanDNA-b19805	OceanDNA MAGs	2084588	89.58	0.71	86.03	5983_1	281_1	yes	d__Bacteria;p__Marinisomatota;c__Marinisomatia;o__Marinisomatales;f__UBA1611;g__GCA-002718655;s__GCA-002718655 sp002718655
OceanDNA-b19806	OceanDNA MAGs	1725666	75.32	1.16	69.52	5983_1	281_1	no	-
OceanDNA-b19807	OceanDNA MAGs	1755699	71.17	0	71.17	5983_1	281_1	no	-
OceanDNA-b20289	OceanDNA MAGs	2291890	60.34	0	60.34	5932_1	282_1	no	-
OceanDNA-b20290	OceanDNA MAGs	2596772	86.31	0	86.31	5932_1	282_1	yes	d__Bacteria;p__Marinisomatota;c__Marinisomatia;o__Marinisomatales;f__UBA1611;g__UBA2134;s__UBA2134 sp002718285
OceanDNA-b20264	OceanDNA MAGs	1874547	82.15	1.2	76.15	5933_1	283_1	no	-
OceanDNA-b20268	OceanDNA MAGs	2150135	78.13	5.24	51.93	5933_1	283_1	no	-
OceanDNA-b20273	OceanDNA MAGs	2294296	80.14	5.21	54.09	5933_1	283_1	no	-
OceanDNA-b20274	OceanDNA MAGs	1970963	78.15	1.2	72.15	5933_1	283_1	no	-
OceanDNA-b20278	OceanDNA MAGs	2409015	81	1.1	75.5	5933_1	283_1	yes	d__Bacteria;p__Marinisomatota;c__Marinisomatia;o__Marinisomatales;f__UBA1611;g__UBA2134;s__UBA2134 sp002471805
OceanDNA-b20286	OceanDNA MAGs	2000768	74.82	3.56	57.02	5933_1	283_1	no	-
OceanDNA-b20288	OceanDNA MAGs	2251818	87.25	4.19	66.3	5933_1	283_1	no	-
OceanDNA-b20254	OceanDNA MAGs	1899242	74.66	1.1	69.16	5934_1	284_1	no	-
OceanDNA-b20255	OceanDNA MAGs	2730914	89.01	0	89.01	5934_1	284_1	yes	d__Bacteria;p__Marinisomatota;c__Marinisomatia;o__Marinisomatales;f__UBA1611;g__UBA2134;s__UBA2134 sp913043235
OceanDNA-b20257	OceanDNA MAGs	1530283	73.66	1.47	66.31	5934_2	284_2	yes	d__Bacteria;p__Marinisomatota;c__Marinisomatia;o__Marinisomatales;f__UBA1611;g__UBA2134;s__
OceanDNA-b20259	OceanDNA MAGs	1788401	65.93	2.2	54.93	5935_0	285_0	yes	d__Bacteria;p__Marinisomatota;c__Marinisomatia;o__Marinisomatales;f__UBA1611;g__UBA2134;s__
OceanDNA-b20184	OceanDNA MAGs	2419681	95.6	0.78	91.7	5940_1	286_1	yes	d__Bacteria;p__Marinisomatota;c__Marinisomatia;o__Marinisomatales;f__UBA1611;g__UBA1611;s__UBA1611 sp002321855
OceanDNA-b20215	OceanDNA MAGs	2265167	91.76	4.4	69.76	5940_1	286_1	no	-
OceanDNA-b20219	OceanDNA MAGs	2892944	92.86	2.56	80.06	5940_1	286_1	no	-
OceanDNA-b20230	OceanDNA MAGs	2237033	87.73	3.66	69.43	5940_2	286_1	no	-
OceanDNA-b20232	OceanDNA MAGs	2023459	82.42	0	82.42	5940_2	286_1	no	-
OceanDNA-b20187	OceanDNA MAGs	1690697	71.68	3.63	53.53	5940_2	286_2	no	-
OceanDNA-b20188	OceanDNA MAGs	1975784	87.36	0.55	84.61	5940_2	286_2	no	-
OceanDNA-b20191	OceanDNA MAGs	1899854	82.79	2.91	68.24	5940_2	286_2	no	-
OceanDNA-b20194	OceanDNA MAGs	2129853	85.61	5.96	55.81	5940_2	286_2	no	-
OceanDNA-b20195	OceanDNA MAGs	1799066	69.61	2.26	58.31	5940_2	286_2	no	-
OceanDNA-b20196	OceanDNA MAGs	2260148	94.14	1.3	87.64	5940_2	286_2	yes	d__Bacteria;p__Marinisomatota;c__Marinisomatia;o__Marinisomatales;f__UBA1611;g__UBA1611;s__
OceanDNA-b20198	OceanDNA MAGs	2222096	86.55	2.15	75.8	5940_2	286_2	no	-
OceanDNA-b20201	OceanDNA MAGs	1981836	70.66	3.3	54.16	5940_2	286_2	no	-
OceanDNA-b20202	OceanDNA MAGs	1874475	75.57	3.85	56.32	5940_2	286_2	no	-
OceanDNA-b19733	OceanDNA MAGs	1376565	70.62	1.5	63.12	5974_2	287_1	no	-
OceanDNA-b19741	OceanDNA MAGs	2476930	84.07	0.37	82.22	5974_2	287_1	yes	d__Bacteria;p__Marinisomatota;c__Marinisomatia;o__Marinisomatales;f__UBA1611;g__GCA-002717915;s__GCA-002717915 sp002717915
OceanDNA-b19750	OceanDNA MAGs	2325615	85.53	2.81	71.48	5974_2	287_1	no	-
OceanDNA-b19866	OceanDNA MAGs	2020705	84.64	2.71	71.09	5954_3	288_0	yes	d__Bacteria;p__Marinisomatota;c__Marinisomatia;o__Marinisomatales;f__UBA1611;g__GCA-2722105;s__GCA-2722105 sp913045415
OceanDNA-b18433	OceanDNA MAGs	1894127	82.42	0	82.42	885_1	289_1	yes	d__Bacteria;p__Marinisomatota;c__Marinisomatia;o__Marinisomatales;f__S15-B10;g__UBA2125;s__UBA2125 sp002311275
OceanDNA-b18434	OceanDNA MAGs	2268839	74.73	2.4	62.73	885_1	289_1	no	-
OceanDNA-b18435	OceanDNA MAGs	1574552	59.74	1.16	53.94	885_1	289_1	no	-
OceanDNA-b372	OceanDNA MAGs	1695562	80.96	2.07	70.61	433_1	29_1	yes	d__Bacteria;p__Actinomycetota;c__Acidimicrobiia;o__Acidimicrobiales;f__Ilumatobacteraceae;g__BACL27;s__
OceanDNA-b373	OceanDNA MAGs	1531353	75.18	3.09	59.73	433_1	29_1	no	-
OceanDNA-b374	OceanDNA MAGs	1791807	82.91	2.92	68.31	433_1	29_1	no	-
OceanDNA-b375	OceanDNA MAGs	1769638	81.2	2.89	66.75	433_1	29_1	no	-
OceanDNA-b18821	OceanDNA MAGs	671126	52.97	0.1	52.47	5897_1	290_1	no	-
OceanDNA-b18824	OceanDNA MAGs	1610529	83.52	0	83.52	5897_1	290_1	yes	d__Bacteria;p__Marinisomatota;c__Marinisomatia;o__Marinisomatales;f__TCS55;g__TCS55;s__TCS55 sp012964665
OceanDNA-b18825	OceanDNA MAGs	1523294	87.36	2.75	73.61	5897_1	290_1	no	-
OceanDNA-b18828	OceanDNA MAGs	1640398	69.15	3.43	52	5897_2	290_2	no	-
OceanDNA-b18834	OceanDNA MAGs	1458991	60.09	0.61	57.04	5897_2	290_2	no	-
OceanDNA-b18839	OceanDNA MAGs	1364111	62.91	1.16	57.11	5897_2	290_2	no	-
OceanDNA-b18842	OceanDNA MAGs	1873833	87.81	0.1	87.31	5897_2	290_2	yes	d__Bacteria;p__Marinisomatota;c__Marinisomatia;o__Marinisomatales;f__TCS55;g__TCS55;s__
OceanDNA-b18844	OceanDNA MAGs	953410	52.97	0	52.97	5897_3	290_3	yes	d__Bacteria;p__Marinisomatota;c__Marinisomatia;o__Marinisomatales;f__TCS55;g__TCS55;s__TCS55 sp002716525
OceanDNA-b19141	OceanDNA MAGs	1655615	84.07	1.98	74.17	5903_1	291_1	no	-
OceanDNA-b19143	OceanDNA MAGs	1408713	78.96	1.26	72.66	5903_1	291_1	no	-
OceanDNA-b19144	OceanDNA MAGs	1672726	86	0.1	85.5	5903_1	291_1	yes	d__Bacteria;p__Marinisomatota;c__Marinisomatia;o__Marinisomatales;f__TCS55;g__TCS55;s__TCS55 sp001577025
OceanDNA-b18964	OceanDNA MAGs	1478464	75.67	4.76	51.87	5902_1	292_0	yes	d__Bacteria;p__Marinisomatota;c__Marinisomatia;o__Marinisomatales;f__TCS55;g__TCS55;s__
OceanDNA-b18940	OceanDNA MAGs	1858051	90.26	2.1	79.76	5900_1	293_1	no	-
OceanDNA-b19177	OceanDNA MAGs	1462463	89.56	1.1	84.06	5900_1	293_1	yes	d__Bacteria;p__Marinisomatota;c__Marinisomatia;o__Marinisomatales;f__TCS55;g__TCS55;s__TCS55 sp002715035
OceanDNA-b18962	OceanDNA MAGs	1945743	86.75	1.1	81.25	5901_0	294_0	yes	d__Bacteria;p__Marinisomatota;c__Marinisomatia;o__Marinisomatales;f__TCS55;g__TCS55;s__
OceanDNA-b18478	OceanDNA MAGs	1493032	66.84	2.56	54.04	5922_1	295_1	no	-
OceanDNA-b18481	OceanDNA MAGs	1661264	75.27	4.71	51.72	5922_1	295_1	yes	d__Bacteria;p__Marinisomatota;c__Marinisomatia;o__Marinisomatales;f__TCS55;g__GCA-002701945;s__
OceanDNA-b18517	OceanDNA MAGs	1426214	63.98	2.2	52.98	5924_1	296_1	no	-
OceanDNA-b18518	OceanDNA MAGs	1695467	68.72	2.4	56.72	5924_1	296_1	yes	d__Bacteria;p__Marinisomatota;c__Marinisomatia;o__Marinisomatales;f__TCS55;g__GCA-002701945;s__GCA-002701945 sp913041075
OceanDNA-b18487	OceanDNA MAGs	1754933	61.29	0.26	59.99	5923_1	296_2	no	-
OceanDNA-b18491	OceanDNA MAGs	2258376	91.66	4.91	67.11	5923_1	296_2	no	-
OceanDNA-b18501	OceanDNA MAGs	2219530	85.1	2.79	71.15	5923_1	296_2	no	-
OceanDNA-b18504	OceanDNA MAGs	2501919	97.8	0	97.8	5923_1	296_2	yes	d__Bacteria;p__Marinisomatota;c__Marinisomatia;o__Marinisomatales;f__TCS55;g__GCA-002701945;s__GCA-002701945 sp913062595
OceanDNA-b18506	OceanDNA MAGs	2199172	83.05	2.3	71.55	5923_1	296_2	no	-
OceanDNA-b18507	OceanDNA MAGs	2392498	89.4	4.19	68.45	5923_1	296_2	no	-
OceanDNA-b19506	OceanDNA MAGs	1247832	66.8	1.71	58.25	5884_1	297_0	yes	d__Bacteria;p__Marinisomatota;c__Marinisomatia;o__Marinisomatales;f__TCS55;g__UBA2126;s__UBA2126 sp950063985
Cobin70	non-OceanDNA MAGs	4879106	88.41	4.02	68.31	-	298_0	yes	d__Bacteria;p__Pseudomonadota;c__Gammaproteobacteria;o__Arenicellales;f__JAANXG01;g__JAHEKE01;s__
TOA-bin-896	non-OceanDNA MAGs	2686484	54.31	6.9	19.81	-	299_1	no	-
OceanDNA-b34885	OceanDNA MAGs	4069260	94.61	1.71	86.06	1983_1	299_1	yes	d__Bacteria;p__Pseudomonadota;c__Gammaproteobacteria;o__Enterobacterales;f__Alteromonadaceae;g__Paraglaciecola;s__Paraglaciecola sp905479025
OceanDNA-b34886	OceanDNA MAGs	3362625	86.37	0.79	82.42	1983_1	299_1	no	-
OceanDNA-b3293	OceanDNA MAGs	1542551	80.12	3.06	64.82	557_0	3_1	no	-
OceanDNA-b3294	OceanDNA MAGs	1250236	73.56	1.68	65.16	557_0	3_1	no	-
OceanDNA-b3295	OceanDNA MAGs	1615669	80.69	5.5	53.19	557_0	3_1	no	-
OceanDNA-b3297	OceanDNA MAGs	1651384	86.54	4.05	66.29	557_0	3_1	no	-
OceanDNA-b3298	OceanDNA MAGs	1628647	86	2.16	75.2	557_0	3_1	yes	d__Bacteria;p__Actinomycetota;c__Actinomycetes;o__S36-B12;f__UBA5976;g__UBA5976;s__UBA5976 sp002430405
OceanDNA-b542	OceanDNA MAGs	1687435	92.04	0.51	89.49	424_1	30_1	yes	d__Bacteria;p__Actinomycetota;c__Acidimicrobiia;o__Acidimicrobiales;f__Ilumatobacteraceae;g__UBA3006;s__UBA3006 sp002367695
OceanDNA-b543	OceanDNA MAGs	1812336	93.16	2.14	82.46	424_1	30_1	no	-
OceanDNA-b544	OceanDNA MAGs	1557303	86.66	4.58	63.76	424_1	30_1	no	-
OceanDNA-b545	OceanDNA MAGs	1633208	85	2.42	72.9	424_1	30_1	no	-
OceanDNA-b547	OceanDNA MAGs	1594302	90.07	3.7	71.57	424_1	30_1	no	-
OceanDNA-b549	OceanDNA MAGs	1789588	91.28	3.09	75.83	424_1	30_1	no	-
OceanDNA-b550	OceanDNA MAGs	1812497	92.31	1.55	84.56	424_1	30_1	no	-
OceanDNA-b551	OceanDNA MAGs	1699659	92.21	4.7	68.71	424_1	30_1	no	-
OceanDNA-b553	OceanDNA MAGs	1803304	89.57	5.22	63.47	424_1	30_1	no	-
OceanDNA-b554	OceanDNA MAGs	1741691	88.72	6.93	54.07	424_1	30_1	no	-
OceanDNA-b555	OceanDNA MAGs	1772654	88.72	4.8	64.72	424_1	30_1	no	-
OceanDNA-b556	OceanDNA MAGs	1475971	83.56	3.78	64.66	424_1	30_1	no	-
OceanDNA-b557	OceanDNA MAGs	1561008	84.62	6.41	52.57	424_1	30_1	no	-
OceanDNA-b558	OceanDNA MAGs	1624650	88.6	0.43	86.45	424_1	30_1	no	-
OceanDNA-b559	OceanDNA MAGs	1640165	81.37	1.79	72.42	424_1	30_1	no	-
OceanDNA-b560	OceanDNA MAGs	1521059	85.9	0.52	83.3	424_1	30_1	no	-
OceanDNA-b561	OceanDNA MAGs	1811970	92.31	3.85	73.06	424_1	30_1	no	-
OceanDNA-b562	OceanDNA MAGs	1660235	85.37	5.98	55.47	424_1	30_1	no	-
OceanDNA-b563	OceanDNA MAGs	1390545	77.82	2.56	65.02	424_1	30_1	no	-
OceanDNA-b565	OceanDNA MAGs	1525429	86.55	2.99	71.6	424_1	30_1	no	-
OceanDNA-b567	OceanDNA MAGs	1631486	89.99	2.99	75.04	424_1	30_1	no	-
OceanDNA-b568	OceanDNA MAGs	1838801	93.16	3.85	73.91	424_1	30_1	no	-
OceanDNA-b569	OceanDNA MAGs	1827760	92.31	1.88	82.91	424_1	30_1	no	-
OceanDNA-b570	OceanDNA MAGs	1815420	92.14	3.8	73.14	424_1	30_1	no	-
OceanDNA-b571	OceanDNA MAGs	1710752	83.33	0.95	78.58	424_1	30_1	no	-
OceanDNA-b572	OceanDNA MAGs	1361559	72.31	1.8	63.31	424_1	30_1	no	-
OceanDNA-b573	OceanDNA MAGs	1809609	93.16	2.99	78.21	424_1	30_1	no	-
OceanDNA-b574	OceanDNA MAGs	1655743	84.38	1.38	77.48	424_1	30_1	no	-
OceanDNA-b575	OceanDNA MAGs	1729841	91.45	1.28	85.05	424_1	30_1	no	-
OceanDNA-b576	OceanDNA MAGs	1794063	93.16	2.99	78.21	424_1	30_1	no	-
OceanDNA-b577	OceanDNA MAGs	1758973	93.16	1.28	86.76	424_1	30_1	no	-
OceanDNA-b580	OceanDNA MAGs	1542625	87.15	1.71	78.6	424_1	30_1	no	-
OceanDNA-b581	OceanDNA MAGs	1771655	93.16	1.28	86.76	424_1	30_1	no	-
OceanDNA-b582	OceanDNA MAGs	1483933	82.85	2.56	70.05	424_1	30_1	no	-
OceanDNA-b583	OceanDNA MAGs	1211284	79.13	0	79.13	424_1	30_1	no	-
OceanDNA-b2507	OceanDNA MAGs	1609435	85.3	2.14	74.6	1096_0	300_1	no	-
OceanDNA-b2508	OceanDNA MAGs	1956801	95.44	3.13	79.79	1096_0	300_1	yes	d__Bacteria;p__Actinomycetota;c__Acidimicrobiia;o__UBA5794;f__JAENVV01;g__;s__
Cobin211	non-OceanDNA MAGs	3223500	66.25	7.37	29.4	-	301_0	yes	d__Bacteria;p__Pseudomonadota;c__Gammaproteobacteria;o__JAAEPA01;f__JAAEPA01;g__;s__
OceanDNA-b3631	OceanDNA MAGs	5178116	83.55	3.72	64.95	4269_2	302_0	yes	d__Bacteria;p__Bacteroidota;c__Bacteroidia;o__Chitinophagales;f__Saprospiraceae;g__JALEHC01;s__JALEHC01 sp022448955
OceanDNA-b7450	OceanDNA MAGs	4462242	94.72	0.65	91.47	6345_0	303_0	yes	d__Bacteria;p__Bacteroidota;c__Bacteroidia;o__Flavobacteriales;f__Flavobacteriaceae;g__JAHENB01;s__
GCA_028278745.1	non-OceanDNA MAGs	1737227	63.72	1.28	57.32	-	31_1	no	-
GCA_028278825.1	non-OceanDNA MAGs	2428340	82.05	1.71	73.5	-	31_1	no	-
GCA_028278955.1	non-OceanDNA MAGs	2477953	94.87	2.14	84.17	-	31_1	yes	d__Bacteria;p__Actinomycetota;c__Acidimicrobiia;o__Acidimicrobiales;f__Bin134;g__Poriferisocius;s__Poriferisocius aerobius
GCA_002239105.1	non-OceanDNA MAGs	3684518	96.58	0.43	94.43	-	32_1	yes	d__Bacteria;p__Actinomycetota;c__Acidimicrobiia;o__Acidimicrobiales;f__Bin134;g__Poriferisocius;s__Poriferisocius sp002239105
GCA_024421205.1	non-OceanDNA MAGs	4059853	90.03	2.14	79.33	-	32_1	no	-
GCA_009837345.1	non-OceanDNA MAGs	3390418	94.87	1.28	88.47	-	33_1	no	-
GCA_009838875.1	non-OceanDNA MAGs	3603314	94.87	1.28	88.47	-	33_1	no	-
GCA_009840105.1	non-OceanDNA MAGs	3454628	94.87	1.28	88.47	-	33_1	yes	d__Bacteria;p__Actinomycetota;c__Acidimicrobiia;o__Acidimicrobiales;f__Bin134;g__Poriferisocius;s__Poriferisocius sp009842675
GCA_009842675.1	non-OceanDNA MAGs	3385502	94.87	1.28	88.47	-	33_1	no	-
GCA_009846355.1	non-OceanDNA MAGs	2682019	75.64	1.23	69.49	-	33_1	no	-
OceanDNA-b1749	OceanDNA MAGs	2823391	80.73	0.93	76.08	3429_0	34_0	yes	d__Bacteria;p__Actinomycetota;c__Acidimicrobiia;o__Acidimicrobiales;f__Aldehydirespiratoraceae;g__UBA11606;s__UBA11606 sp018699415
OceanDNA-b2926	OceanDNA MAGs	1978575	86.05	1.39	79.1	693_1	35_1	no	-
OceanDNA-b2927	OceanDNA MAGs	1979894	85.88	1.05	80.63	693_1	35_1	no	-
OceanDNA-b2928	OceanDNA MAGs	2154438	93.61	0.26	92.31	693_1	35_1	yes	d__Bacteria;p__Actinomycetota;c__Actinomycetes;o__S36-B12;f__S36-B12;g__M55B157;s__M55B157 sp018609125
OceanDNA-b2929	OceanDNA MAGs	2025095	90.54	1.15	84.79	693_1	35_1	no	-
OceanDNA-b2931	OceanDNA MAGs	2110838	91.27	0.11	90.72	693_1	35_1	no	-
OceanDNA-b2932	OceanDNA MAGs	1893585	83.18	0.7	79.68	693_1	35_1	no	-
OceanDNA-b2933	OceanDNA MAGs	2039807	85.82	1.65	77.57	693_1	35_1	no	-
OceanDNA-b2934	OceanDNA MAGs	2065261	88.85	0.53	86.2	693_1	35_1	no	-
OceanDNA-b3248	OceanDNA MAGs	1839515	80.6	3.01	65.55	481_1	36_1	no	-
OceanDNA-b3249	OceanDNA MAGs	1060248	64.22	0	64.22	481_1	36_1	no	-
OceanDNA-b3250	OceanDNA MAGs	2060944	93.17	3.05	77.92	481_1	36_1	no	-
OceanDNA-b3251	OceanDNA MAGs	2445644	90.6	1.89	81.15	481_1	36_1	no	-
OceanDNA-b3252	OceanDNA MAGs	2051126	90.73	1.44	83.53	481_1	36_1	no	-
OceanDNA-b3253	OceanDNA MAGs	2124129	90.79	3.89	71.34	481_1	36_1	no	-
OceanDNA-b3254	OceanDNA MAGs	1786607	81.3	1.91	71.75	481_1	36_1	no	-
OceanDNA-b3257	OceanDNA MAGs	1983801	92.75	1.08	87.35	481_1	36_1	yes	d__Bacteria;p__Actinomycetota;c__Actinomycetes;o__S36-B12;f__S36-B12;g__UBA4592;s__UBA4592 sp002469525
OceanDNA-b3258	OceanDNA MAGs	2283815	93.57	4.01	73.52	481_1	36_1	no	-
OceanDNA-b3260	OceanDNA MAGs	1814895	85.75	1.7	77.25	481_1	36_1	no	-
OceanDNA-b3261	OceanDNA MAGs	1994875	93.27	2.42	81.17	481_1	36_1	no	-
OceanDNA-b3264	OceanDNA MAGs	2179400	92.02	2.48	79.62	481_1	36_1	no	-
OceanDNA-b3266	OceanDNA MAGs	2187065	90.6	2.61	77.55	481_1	36_1	no	-
OceanDNA-b3267	OceanDNA MAGs	2130417	89.62	2.6	76.62	481_1	36_1	no	-
OceanDNA-b3268	OceanDNA MAGs	2116886	92.45	2.39	80.5	481_1	36_1	no	-
OceanDNA-b3269	OceanDNA MAGs	2124509	91.64	2.7	78.14	481_1	36_1	no	-
OceanDNA-b3270	OceanDNA MAGs	2024034	87.42	2.34	75.72	481_1	36_1	no	-
OceanDNA-b3272	OceanDNA MAGs	2146124	90.74	1.35	83.99	481_1	36_1	no	-
OceanDNA-b3273	OceanDNA MAGs	2207151	88.49	2.16	77.69	481_1	36_1	no	-
OceanDNA-b3274	OceanDNA MAGs	2228150	93.36	1.46	86.06	481_1	36_1	no	-
OceanDNA-b3275	OceanDNA MAGs	2067507	85.39	1.26	79.09	481_1	36_1	no	-
OceanDNA-b3276	OceanDNA MAGs	2082038	89.7	2.61	76.65	481_1	36_1	no	-
OceanDNA-b3277	OceanDNA MAGs	2181464	92.76	4.15	72.01	481_1	36_1	no	-
OceanDNA-b3278	OceanDNA MAGs	2143607	91.9	1.68	83.5	481_1	36_1	no	-
OceanDNA-b3279	OceanDNA MAGs	2070671	87.85	2.16	77.05	481_1	36_1	no	-
OceanDNA-b3280	OceanDNA MAGs	2175890	92.9	2.28	81.5	481_1	36_1	no	-
OceanDNA-b3281	OceanDNA MAGs	2212973	91.5	1.73	82.85	481_1	36_1	no	-
OceanDNA-b3282	OceanDNA MAGs	2301610	92.76	1.94	83.06	481_1	36_1	no	-
OceanDNA-b3283	OceanDNA MAGs	2265709	94.11	2.49	81.66	481_1	36_1	no	-
OceanDNA-b3284	OceanDNA MAGs	2208248	92.4	1.36	85.6	481_1	36_1	no	-
OceanDNA-b3285	OceanDNA MAGs	2216345	92.31	1.91	82.76	481_1	36_1	no	-
OceanDNA-b3286	OceanDNA MAGs	2058937	86.99	2.97	72.14	481_1	36_1	no	-
OceanDNA-b3287	OceanDNA MAGs	2200366	90.6	4.04	70.4	481_1	36_1	no	-
OceanDNA-b3288	OceanDNA MAGs	2192741	88.03	3.65	69.78	481_1	36_1	no	-
OceanDNA-b3289	OceanDNA MAGs	2124100	90.62	3.16	74.82	481_1	36_1	no	-
TOA-bin-1345	non-OceanDNA MAGs	1984580	88.89	3.15	73.14	-	37_1	no	-
OceanDNA-b3217	OceanDNA MAGs	1910968	87.63	1.89	78.18	482_1	37_1	no	-
OceanDNA-b3219	OceanDNA MAGs	2051194	93.46	0.9	88.96	482_1	37_1	yes	d__Bacteria;p__Actinomycetota;c__Actinomycetes;o__S36-B12;f__S36-B12;g__UBA4592;s__UBA4592 sp002365735
OceanDNA-b3220	OceanDNA MAGs	2083265	92.85	1.62	84.75	482_1	37_1	no	-
OceanDNA-b3222	OceanDNA MAGs	1662285	75.87	1.91	66.32	482_1	37_1	no	-
OceanDNA-b3225	OceanDNA MAGs	1965214	93.66	1.08	88.26	482_1	37_1	no	-
OceanDNA-b3227	OceanDNA MAGs	2036368	89.32	1.89	79.87	482_1	37_1	no	-
OceanDNA-b3228	OceanDNA MAGs	2029792	90.51	2.16	79.71	482_1	37_1	no	-
OceanDNA-b3229	OceanDNA MAGs	2008817	92.49	1.75	83.74	482_1	37_1	no	-
OceanDNA-b3230	OceanDNA MAGs	2186655	90.96	2.55	78.21	482_1	37_1	no	-
OceanDNA-b3231	OceanDNA MAGs	2007275	91.23	2.03	81.08	482_1	37_1	no	-
OceanDNA-b3233	OceanDNA MAGs	1738352	83.36	1.44	76.16	482_1	37_1	no	-
OceanDNA-b3234	OceanDNA MAGs	2105015	92.49	1.78	83.59	482_1	37_1	no	-
OceanDNA-b3205	OceanDNA MAGs	2093313	88.12	7.58	50.22	482_2	38_1	no	-
OceanDNA-b3209	OceanDNA MAGs	1420522	65.5	2.16	54.7	482_2	38_1	no	-
OceanDNA-b3214	OceanDNA MAGs	1579447	73.68	1.58	65.78	482_2	38_1	yes	d__Bacteria;p__Actinomycetota;c__Actinomycetes;o__S36-B12;f__S36-B12;g__UBA4592;s__UBA4592 sp905181745
OceanDNA-b3235	OceanDNA MAGs	2042469	91.99	1.43	84.84	482_3	38_2	no	-
OceanDNA-b3241	OceanDNA MAGs	1717190	77.19	1.08	71.79	482_3	38_2	no	-
OceanDNA-b3242	OceanDNA MAGs	2046636	94.11	0	94.11	482_3	38_2	yes	d__Bacteria;p__Actinomycetota;c__Actinomycetes;o__S36-B12;f__S36-B12;g__UBA4592;s__UBA4592 sp002390705
OceanDNA-b3243	OceanDNA MAGs	1765387	80.86	1.35	74.11	482_3	38_2	no	-
OceanDNA-b3244	OceanDNA MAGs	1837770	85.04	0.32	83.44	482_3	38_2	no	-
OceanDNA-b3245	OceanDNA MAGs	1993667	91.41	0	91.41	482_3	38_2	no	-
OceanDNA-b3246	OceanDNA MAGs	1924542	90.66	0.62	87.56	482_3	38_2	no	-
OceanDNA-b3247	OceanDNA MAGs	2018578	92.22	0.85	87.97	482_3	38_2	no	-
OceanDNA-b2828	OceanDNA MAGs	4390553	91.64	5.92	62.04	2450_0	39_0	yes	d__Bacteria;p__Actinomycetota;c__Actinomycetes;o__Actinomycetales;f__Micrococcaceae;g__Arthrobacter;s__
GCA_022425865.1	non-OceanDNA MAGs	1193292	64.53	0.68	61.13	-	4_1	no	-
GCA_902528165.1	non-OceanDNA MAGs	1622917	70.54	0.46	68.24	-	4_1	no	-
OceanDNA-b38424	OceanDNA MAGs	1367287	71.93	3.36	55.13	1924_1	4_1	no	-
OceanDNA-b38453	OceanDNA MAGs	1397481	79.14	4.74	55.44	1924_1	4_1	no	-
OceanDNA-b38454	OceanDNA MAGs	998024	65.21	2.01	55.16	1924_1	4_1	no	-
OceanDNA-b38456	OceanDNA MAGs	1431217	76.73	4.82	52.63	1924_1	4_1	no	-
OceanDNA-b38457	OceanDNA MAGs	1581010	84.71	6.18	53.81	1924_1	4_1	no	-
OceanDNA-b38462	OceanDNA MAGs	1342593	83.05	6.35	51.3	1924_1	4_1	no	-
OceanDNA-b38465	OceanDNA MAGs	1823701	91.43	4.82	67.33	1924_1	4_1	no	-
OceanDNA-b38466	OceanDNA MAGs	1561625	86.59	6.28	55.19	1924_1	4_1	no	-
OceanDNA-b38469	OceanDNA MAGs	1795822	87.98	6.41	55.93	1924_1	4_1	no	-
OceanDNA-b38471	OceanDNA MAGs	1835529	93.93	2.04	83.73	1924_1	4_1	yes	d__Bacteria;p__Pseudomonadota;c__Gammaproteobacteria;o__Pseudomonadales;f__Litorivicinaceae;g__HIMB30;s__HIMB30 sp002691485
OceanDNA-b2829	OceanDNA MAGs	3716050	70.75	0	70.75	2449_0	40_0	yes	d__Bacteria;p__Actinomycetota;c__Actinomycetes;o__Actinomycetales;f__Micrococcaceae;g__Arthrobacter;s__Arthrobacter sp000427315
OceanDNA-b2918	OceanDNA MAGs	2438668	88.93	2.24	77.73	2461_0	41_1	no	-
OceanDNA-b2919	OceanDNA MAGs	2548830	92.9	1.89	83.45	2461_0	41_1	no	-
OceanDNA-b2920	OceanDNA MAGs	2559475	94.52	0.81	90.47	2461_0	41_1	yes	d__Bacteria;p__Actinomycetota;c__Actinomycetes;o__S36-B12;f__S36-B12;g__Mxb001;s__Mxb001 sp030726915
OceanDNA-b2923	OceanDNA MAGs	2200190	80.3	1.71	71.75	2462_0	42_0	yes	d__Bacteria;p__Actinomycetota;c__Actinomycetes;o__S36-B12;f__S36-B12;g__Mxb001;s__
GCA_022424705.1	non-OceanDNA MAGs	1447976	73.66	8.32	32.06	-	43_1	no	-
GCA_022424745.1	non-OceanDNA MAGs	1128580	59.13	2.52	46.53	-	43_1	no	-
GCA_022425385.1	non-OceanDNA MAGs	1726885	87.91	5.99	57.96	-	43_1	no	-
OceanDNA-b3177	OceanDNA MAGs	1796922	84.94	0.54	82.24	2459_1	43_1	no	-
OceanDNA-b3178	OceanDNA MAGs	1731395	78.76	1.05	73.51	2459_1	43_1	no	-
OceanDNA-b3179	OceanDNA MAGs	1938813	84.96	4.29	63.51	2459_1	43_1	no	-
OceanDNA-b3181	OceanDNA MAGs	1900908	89.42	0.99	84.47	2459_1	43_1	no	-
OceanDNA-b3182	OceanDNA MAGs	1852004	82.85	1.26	76.55	2459_1	43_1	no	-
OceanDNA-b3183	OceanDNA MAGs	1928898	89.41	1.26	83.11	2459_1	43_1	no	-
OceanDNA-b3185	OceanDNA MAGs	1954445	88.75	0	88.75	2459_1	43_1	no	-
OceanDNA-b3187	OceanDNA MAGs	2001854	89.61	0.54	86.91	2459_1	43_1	no	-
OceanDNA-b3188	OceanDNA MAGs	1874961	92.03	1.19	86.08	2459_1	43_1	no	-
OceanDNA-b3189	OceanDNA MAGs	1948576	87.81	0.86	83.51	2459_1	43_1	no	-
OceanDNA-b3190	OceanDNA MAGs	1668370	80.45	0.89	76	2459_1	43_1	no	-
OceanDNA-b3191	OceanDNA MAGs	1971933	88.35	0.41	86.3	2459_1	43_1	no	-
OceanDNA-b3192	OceanDNA MAGs	1880220	90.24	0.32	88.64	2459_1	43_1	yes	d__Bacteria;p__Actinomycetota;c__Actinomycetes;o__S36-B12;f__S36-B12;g__S36-B12;s__S36-B12 sp002729215
OceanDNA-b3193	OceanDNA MAGs	1993584	90.24	1.89	80.79	2459_1	43_1	no	-
OceanDNA-b3194	OceanDNA MAGs	1890828	87.36	0.27	86.01	2459_1	43_1	no	-
OceanDNA-b3195	OceanDNA MAGs	1918632	90.42	0.45	88.17	2459_1	43_1	no	-
OceanDNA-b3196	OceanDNA MAGs	1535614	76.5	1.88	67.1	2459_1	43_1	no	-
OceanDNA-b3197	OceanDNA MAGs	1409308	61.34	1.73	52.69	2459_1	43_1	no	-
OceanDNA-b3142	OceanDNA MAGs	1492510	76.63	2.7	63.13	2459_2	43_2	no	-
OceanDNA-b3143	OceanDNA MAGs	1536901	72.83	3.99	52.88	2459_2	43_2	no	-
OceanDNA-b3144	OceanDNA MAGs	1583228	76.8	2.55	64.05	2459_2	43_2	yes	d__Bacteria;p__Actinomycetota;c__Actinomycetes;o__S36-B12;f__S36-B12;g__S36-B12;s__S36-B12 sp010029945
OceanDNA-b3147	OceanDNA MAGs	1242779	62.12	1.35	55.37	2459_2	43_2	no	-
OceanDNA-b3154	OceanDNA MAGs	1967163	88.53	1.85	79.28	2459_3	43_3	yes	d__Bacteria;p__Actinomycetota;c__Actinomycetes;o__S36-B12;f__S36-B12;g__S36-B12;s__S36-B12 sp002694095
OceanDNA-b3158	OceanDNA MAGs	1861864	83	2.65	69.75	2459_3	43_3	no	-
OceanDNA-b3159	OceanDNA MAGs	1867397	86.99	2.45	74.74	2459_3	43_3	no	-
OceanDNA-b3160	OceanDNA MAGs	1796933	88.35	3.35	71.6	2459_3	43_3	no	-
OceanDNA-b3161	OceanDNA MAGs	1673100	83.48	3.06	68.18	2459_3	43_3	no	-
OceanDNA-b3166	OceanDNA MAGs	1511464	73.58	1.59	65.63	2459_3	43_3	no	-
OceanDNA-b3168	OceanDNA MAGs	1524080	74.36	2.85	60.11	2459_3	43_3	no	-
OceanDNA-b3172	OceanDNA MAGs	1379712	76.48	0.63	73.33	2459_3	43_3	no	-
OceanDNA-b3150	OceanDNA MAGs	1962733	82.55	1.32	75.95	2460_0	44_0	yes	d__Bacteria;p__Actinomycetota;c__Actinomycetes;o__S36-B12;f__S36-B12;g__S36-B12;s__
OceanDNA-b39	OceanDNA MAGs	8461305	87.18	0.85	82.93	2328_0	45_0	yes	d__Bacteria;p__Acidobacteriota;c__Thermoanaerobaculia;o__Multivoradales;f__UBA5704;g__JAJCXR01;s__
OceanDNA-b40	OceanDNA MAGs	9443816	89.74	1.76	80.94	2329_0	46_0	yes	d__Bacteria;p__Acidobacteriota;c__Thermoanaerobaculia;o__Multivoradales;f__UBA5704;g__JAJCXR01;s__
OceanDNA-b41	OceanDNA MAGs	10363909	96.58	3.42	79.48	2330_0	47_0	yes	d__Bacteria;p__Acidobacteriota;c__Thermoanaerobaculia;o__Multivoradales;f__UBA5704;g__;s__
Cobin132	non-OceanDNA MAGs	2571688	82.56	6.41	50.51	-	48_0	yes	d__Bacteria;p__Actinomycetota;c__Acidimicrobiia;o__UBA5794;f__ZC4RG35;g__JACZUI01;s__
XS5_4	non-OceanDNA MAGs	2399720	73.12	4.08	52.72	-	49_0	yes	d__Bacteria;p__Actinomycetota;c__Acidimicrobiia;o__UBA5794;f__ZC4RG35;g__JACZUI01;s__
GCF_000227525.1	non-OceanDNA MAGs	2168870	95.99	0.49	93.54	-	5_1	yes	d__Bacteria;p__Pseudomonadota;c__Gammaproteobacteria;o__Pseudomonadales;f__Litorivicinaceae;g__HIMB30;s__HIMB30 sp000227525
OceanDNA-b38473	OceanDNA MAGs	1664334	87.2	2.28	75.8	1922_1	5_2	yes	d__Bacteria;p__Pseudomonadota;c__Gammaproteobacteria;o__Pseudomonadales;f__Litorivicinaceae;g__HIMB30;s__HIMB30 sp002705325
Cobin165	non-OceanDNA MAGs	2047612	57.13	7.34	20.43	-	50_0	yes	d__Bacteria;p__Actinomycetota;c__Acidimicrobiia;o__UBA5794;f__ZC4RG35;g__JANQRA01;s__
Cobin32	non-OceanDNA MAGs	2682851	92.21	7.1	56.71	-	51_0	yes	d__Bacteria;p__Actinomycetota;c__Acidimicrobiia;o__UBA5794;f__ZC4RG35;g__JANQRA01;s__
OceanDNA-b3941	OceanDNA MAGs	4959586	80.49	2.59	67.54	659_0	52_1	no	-
OceanDNA-b3942	OceanDNA MAGs	5317942	94.24	3.87	74.89	659_0	52_1	yes	d__Bacteria;p__Bacteroidota;c__Bacteroidia;o__Cytophagales;f__Cyclobacteriaceae;g__JAJCYL01;s__
OceanDNA-b3944	OceanDNA MAGs	4711687	85.8	5.31	59.25	659_0	52_1	no	-
OceanDNA-b3945	OceanDNA MAGs	4887605	87.2	4.22	66.1	659_0	52_1	no	-
OceanDNA-b3946	OceanDNA MAGs	4703059	75.86	0.86	71.56	659_0	52_1	no	-
OceanDNA-b3948	OceanDNA MAGs	4661627	68.97	0	68.97	659_0	52_1	no	-
OceanDNA-b3949	OceanDNA MAGs	5546723	93.58	3.67	75.23	659_0	52_1	no	-
OceanDNA-b3650	OceanDNA MAGs	10377910	93.18	3.29	76.73	6070_0	53_1	no	-
OceanDNA-b3651	OceanDNA MAGs	10441256	96.46	3.92	76.86	6070_0	53_1	no	-
OceanDNA-b3652	OceanDNA MAGs	9572210	85.78	4.96	60.98	6070_0	53_1	no	-
OceanDNA-b3653	OceanDNA MAGs	11244638	99.49	3.16	83.69	6070_0	53_1	yes	d__Bacteria;p__Bacteroidota;c__Bacteroidia;o__Chitinophagales;f__Saprospiraceae;g__DT-111;s__DT-111 sp013214355
OceanDNA-b17033	OceanDNA MAGs	3337136	58.62	0	58.62	517_0	54_0	yes	d__Bacteria;p__Deinococcota;c__Deinococci;o__Deinococcales;f__Trueperaceae;g__;s__
GCA_028286035.1	non-OceanDNA MAGs	677332	31.3	0	31.3	-	55_1	no	-
GCA_028286085.1	non-OceanDNA MAGs	1058502	50.35	0.18	49.45	-	55_1	yes	d__Bacteria;p__Pseudomonadota;c__Gammaproteobacteria;o__Porifericomitales;f__Porifericomitaceae;g__Porifericomes;s__Porifericomes azotivorans
GCA_028286095.1	non-OceanDNA MAGs	1113051	49.17	0.01	49.12	-	55_1	no	-
GCA_009835985.1	non-OceanDNA MAGs	3339507	91.88	0.85	87.63	-	56_1	yes	d__Bacteria;p__Acidobacteriota;c__Vicinamibacteria;o__Marinacidobacterales;f__Marinacidobacteraceae;g__Marinacidobacterium;s__Marinacidobacterium sp009835985
GCA_009838025.1	non-OceanDNA MAGs	3392438	93.59	1.71	85.04	-	56_1	no	-
GCA_009843125.1	non-OceanDNA MAGs	3081749	85.56	0.85	81.31	-	56_1	no	-
GCA_009840635.1	non-OceanDNA MAGs	3584940	93.59	0.85	89.34	-	56_2	yes	d__Bacteria;p__Acidobacteriota;c__Vicinamibacteria;o__Marinacidobacterales;f__Marinacidobacteraceae;g__Marinacidobacterium;s__Marinacidobacterium portitor
GCA_009844005.1	non-OceanDNA MAGs	3617733	92.74	0.85	88.49	-	56_2	no	-
GCA_009845125.1	non-OceanDNA MAGs	3444422	93.54	0.85	89.29	-	56_2	no	-
GCA_001753005.1	non-OceanDNA MAGs	226769891	100	5715.76	-28478.8	-	57_0	yes	d__Archaea;p__Thermoproteota;c__Nitrososphaeria;o__Nitrososphaerales;f__Nitrosopumilaceae;g__Nitrosopumilus;s__
GCA_001753035.1	non-OceanDNA MAGs	489999481	100	7608.95	-37944.8	-	58_0	yes	Unclassified Archaea
GCA_009840525.1	non-OceanDNA MAGs	3992735	97.8	3.3	81.3	-	59_1	yes	d__Bacteria;p__Gemmatimonadota;c__Gemmatimonadetes;o__Longimicrobiales;f__UBA6960;g__BD2-11;s__BD2-11 sp009840525
GCA_009841185.1	non-OceanDNA MAGs	3795124	98.9	3.85	79.65	-	59_2	yes	d__Bacteria;p__Gemmatimonadota;c__Gemmatimonadetes;o__Longimicrobiales;f__UBA6960;g__BD2-11;s__BD2-11 sp009841185
GCA_009843625.1	non-OceanDNA MAGs	4039063	84.83	2.2	73.83	-	59_3	yes	d__Bacteria;p__Gemmatimonadota;c__Gemmatimonadetes;o__Longimicrobiales;f__UBA6960;g__BD2-11;s__BD2-11 sp009843625
GCA_902558075.1	non-OceanDNA MAGs	1505956	68.02	0	68.02	-	6_1	yes	d__Bacteria;p__Pseudomonadota;c__Gammaproteobacteria;o__Pseudomonadales;f__Litorivicinaceae;g__HIMB30;s__HIMB30 sp902558075
OceanDNA-b38423	OceanDNA MAGs	1828567	88.7	1.5	81.2	1923_0	6_2	yes	d__Bacteria;p__Pseudomonadota;c__Gammaproteobacteria;o__Pseudomonadales;f__Litorivicinaceae;g__HIMB30;s__
GCA_002238605.1	non-OceanDNA MAGs	4472840	98.9	4.4	76.9	-	60_0	yes	d__Bacteria;p__Gemmatimonadota;c__Gemmatimonadetes;o__Longimicrobiales;f__UBA6960;g__BD2-11;s__BD2-11 sp002238605
GCA_009837975.1	non-OceanDNA MAGs	3454019	93.41	3.3	76.91	-	61_1	no	-
GCA_009841005.1	non-OceanDNA MAGs	3163883	94.51	3.36	77.71	-	61_1	yes	d__Bacteria;p__Gemmatimonadota;c__Gemmatimonadetes;o__Palauibacterales;f__Palauibacteraceae;g__Palauibacter;s__Palauibacter polyketidifaciens
GCA_009846385.1	non-OceanDNA MAGs	2999705	84.55	2.2	73.55	-	61_1	no	-
GCA_009836005.1	non-OceanDNA MAGs	3599158	95.6	3.3	79.1	-	61_2	yes	d__Bacteria;p__Gemmatimonadota;c__Gemmatimonadetes;o__Palauibacterales;f__Palauibacteraceae;g__Palauibacter;s__Palauibacter irciniicola
GCA_009845855.1	non-OceanDNA MAGs	3657233	95.6	3.3	79.1	-	61_3	yes	d__Bacteria;p__Gemmatimonadota;c__Gemmatimonadetes;o__Palauibacterales;f__Palauibacteraceae;g__Palauibacter;s__Palauibacter ramosifaciens
GCA_009838975.1	non-OceanDNA MAGs	4507204	95.6	5.49	68.15	-	62_1	no	-
GCA_009842515.1	non-OceanDNA MAGs	4318928	96.7	4.4	74.7	-	62_1	yes	d__Bacteria;p__Gemmatimonadota;c__Gemmatimonadetes;o__Longimicrobiales;f__UBA6960;g__Bin94;s__Bin94 sp009841165
GCA_009836825.1	non-OceanDNA MAGs	3654868	89.56	2.2	78.56	-	63_0	yes	d__Bacteria;p__Gemmatimonadota;c__Gemmatimonadetes;o__Longimicrobiales;f__UBA6960;g__Bin94;s__Bin94 sp009841475
GCA_009843805.1	non-OceanDNA MAGs	3935994	92.31	4.4	70.31	-	64_0	yes	d__Bacteria;p__Gemmatimonadota;c__Gemmatimonadetes;o__Longimicrobiales;f__UBA6960;g__Bin94;s__Bin94 sp009840215
GCA_002238865.1	non-OceanDNA MAGs	4420540	97.8	3.3	81.3	-	65_0	yes	d__Bacteria;p__Gemmatimonadota;c__Gemmatimonadetes;o__Longimicrobiales;f__UBA6960;g__Bin94;s__Bin94 sp002238865
GCA_009836955.1	non-OceanDNA MAGs	2632407	84.82	2.9	70.32	-	66_1	no	-
GCA_009840965.1	non-OceanDNA MAGs	2690422	86.69	1.1	81.19	-	66_1	yes	d__Bacteria;p__Chloroflexota;c__Dehalococcoidia;o__UBA2979;f__UBA2979;g__VXMT01;s__VXMT01 sp009840965
Cobin80	non-OceanDNA MAGs	2371498	78.48	4.13	57.83	-	67_0	yes	d__Bacteria;p__Actinomycetota;c__Acidimicrobiia;o__UBA5794;f__UBA5794;g__JACZST01;s__
GCA_003248075.1	non-OceanDNA MAGs	5637846	98.84	5.49	71.39	-	68_0	yes	d__Bacteria;p__Gemmatimonadota;c__Gemmatimonadetes;o__Longimicrobiales;f__UBA6960;g__SZUA-318;s__SZUA-318 sp003248075
GCF_000021685.1	non-OceanDNA MAGs	2920744	98.13	0	98.13	-	69_0	yes	d__Bacteria;p__Chloroflexota;c__Chloroflexia;o__Thermomicrobiales;f__Thermomicrobiaceae;g__Thermomicrobium;s__Thermomicrobium roseum
GCA_902541775.1	non-OceanDNA MAGs	1259049	53.83	0	53.83	-	7_0	yes	d__Bacteria;p__Pseudomonadota;c__Gammaproteobacteria;o__Pseudomonadales;f__Litorivicinaceae;g__HIMB30;s__HIMB30 sp902541775
OceanDNA-b15967	OceanDNA MAGs	2611532	70.26	2.18	59.36	1235_0	70_0	yes	d__Bacteria;p__Chloroflexota;c__UBA2235;o__UBA12225;f__UBA12225;g__UBA12225;s__UBA12225 sp002347925
GCA_009836755.1	non-OceanDNA MAGs	2113250	84.19	1.28	77.79	-	71_1	no	-
GCA_009841075.1	non-OceanDNA MAGs	2304581	92.74	1.28	86.34	-	71_1	yes	d__Bacteria;p__Actinomycetota;c__Acidimicrobiia;o__UBA5794;f__Spongiisociaceae;g__Spongiisocius;s__Spongiisocius sp009841075
GCA_009843905.1	non-OceanDNA MAGs	2040960	81.43	1.28	75.03	-	71_1	no	-
GCA_009837095.1	non-OceanDNA MAGs	2638935	78.72	0.43	76.57	-	72_1	no	-
GCA_009839965.1	non-OceanDNA MAGs	3109028	94.44	1.28	88.04	-	72_1	yes	d__Bacteria;p__Actinomycetota;c__Acidimicrobiia;o__UBA5794;f__Spongiisociaceae;g__Spongiisocius;s__Spongiisocius variivorans
GCA_028279005.1	non-OceanDNA MAGs	2595325	83.16	3.07	67.81	-	72_1	no	-
GCA_009838635.1	non-OceanDNA MAGs	2889529	95.3	1.28	88.9	-	73_0	yes	d__Bacteria;p__Actinomycetota;c__Acidimicrobiia;o__UBA5794;f__Spongiisociaceae;g__Spongiisocius;s__Spongiisocius sp009838635
GCA_021296345.1	non-OceanDNA MAGs	2826246	93.59	1.28	87.19	-	74_0	yes	d__Bacteria;p__Actinomycetota;c__Acidimicrobiia;o__UBA5794;f__Spongiisociaceae;g__Spongiisocius;s__Spongiisocius sp021296345
GCA_028279015.1	non-OceanDNA MAGs	1203657	49.9	1.28	43.5	-	75_1	no	-
GCA_028283225.1	non-OceanDNA MAGs	2187613	84.62	1.28	78.22	-	75_1	no	-
GCA_028283245.1	non-OceanDNA MAGs	2593093	92.31	1.71	83.76	-	75_1	yes	d__Bacteria;p__Actinomycetota;c__Acidimicrobiia;o__Acidimicrobiales;f__Aldehydirespiratoraceae;g__Aldehydirespirator;s__Aldehydirespirator catecholifindens
GCA_022424725.1	non-OceanDNA MAGs	2160012	78.98	2.03	68.83	-	76_1	no	-
OceanDNA-b28585	OceanDNA MAGs	2640669	93.03	1.52	85.43	3335_3	76_1	yes	d__Bacteria;p__Pseudomonadota;c__Alphaproteobacteria;o__Rhodobacterales;f__Rhodobacteraceae;g__HIMB11;s__HIMB11 sp022424725
OceanDNA-b28586	OceanDNA MAGs	1857325	73.96	1.06	68.66	3335_3	76_1	no	-
GCF_000472185.1	non-OceanDNA MAGs	3098747	99.09	0.3	97.59	-	76_2	yes	d__Bacteria;p__Pseudomonadota;c__Alphaproteobacteria;o__Rhodobacterales;f__Rhodobacteraceae;g__HIMB11;s__HIMB11 sp000472185
OceanDNA-b502	OceanDNA MAGs	2711927	65.24	2.18	54.34	3417_0	77_1	no	-
OceanDNA-b503	OceanDNA MAGs	3046658	85.27	2.14	74.57	3417_0	77_1	yes	d__Bacteria;p__Actinomycetota;c__Acidimicrobiia;o__Acidimicrobiales;f__Ilumatobacteraceae;g__Ilumatobacter_A;s__
Cobin214	non-OceanDNA MAGs	5276154	90.42	8.98	45.52	-	78_0	yes	d__Bacteria;p__Pseudomonadota;c__Alphaproteobacteria;o__Rhizobiales;f__JAJFHB01;g__JAJFHM01;s__
OceanDNA-b24591	OceanDNA MAGs	3900586	90.22	0.22	89.12	2683_0	79_0	yes	d__Bacteria;p__Pseudomonadota;c__Alphaproteobacteria;o__Kiloniellales;f__DSM-21159;g__;s__
GCA_902536515.1	non-OceanDNA MAGs	1067362	56.73	0	56.73	-	8_0	yes	d__Bacteria;p__Pseudomonadota;c__Gammaproteobacteria;o__Pseudomonadales;f__Litorivicinaceae;g__HIMB30;s__HIMB30 sp902536515
OceanDNA-b18409	OceanDNA MAGs	1724294	80.34	1.65	72.09	884_0	80_0	yes	d__Bacteria;p__Marinisomatota;c__Marinisomatia;o__Marinisomatales;f__S15-B10;g__S15-B10;s__S15-B10 sp001626655
OceanDNA-b325	OceanDNA MAGs	4860841	82.91	3.85	63.66	3412_0	81_0	yes	d__Bacteria;p__Actinomycetota;c__Acidimicrobiia;o__Acidimicrobiales;f__Ilumatobacteraceae;g__Ilumatobacter;s__
OceanDNA-b519	OceanDNA MAGs	2638528	72.93	3.59	54.98	3414_0	82_0	yes	d__Bacteria;p__Actinomycetota;c__Acidimicrobiia;o__Acidimicrobiales;f__Ilumatobacteraceae;g__Ilumatobacter;s__
OceanDNA-b385	OceanDNA MAGs	2116493	94.21	2.99	79.26	3407_1	83_1	yes	d__Bacteria;p__Actinomycetota;c__Acidimicrobiia;o__Acidimicrobiales;f__Ilumatobacteraceae;g__Casp-actino5;s__Casp-actino5 sp010024485
OceanDNA-b386	OceanDNA MAGs	1642707	69.33	1.71	60.78	3407_1	83_1	no	-
OceanDNA-b387	OceanDNA MAGs	1486921	51.72	0	51.72	3408_0	84_0	yes	d__Bacteria;p__Actinomycetota;c__Acidimicrobiia;o__Acidimicrobiales;f__Ilumatobacteraceae;g__Casp-actino5;s__Casp-actino5 sp009924875
OceanDNA-b402	OceanDNA MAGs	1819729	77.37	0.85	73.12	4791_0	85_0	yes	d__Bacteria;p__Actinomycetota;c__Acidimicrobiia;o__Acidimicrobiales;f__Ilumatobacteraceae;g__Casp-actino5;s__Casp-actino5 sp023262325
OceanDNA-b495	OceanDNA MAGs	3315063	92.4	1.71	83.85	3405_2	86_1	no	-
OceanDNA-b496	OceanDNA MAGs	3279361	95.73	1.71	87.18	3405_2	86_1	yes	d__Bacteria;p__Actinomycetota;c__Acidimicrobiia;o__Acidimicrobiales;f__Ilumatobacteraceae;g__Ilumatobacter_A;s__
OceanDNA-b486	OceanDNA MAGs	3001206	79.31	0	79.31	3405_1	86_2	no	-
OceanDNA-b489	OceanDNA MAGs	3206097	94.59	1.71	86.04	3405_1	86_2	yes	d__Bacteria;p__Actinomycetota;c__Acidimicrobiia;o__Acidimicrobiales;f__Ilumatobacteraceae;g__Ilumatobacter_A;s__Ilumatobacter_A sp018666235
OceanDNA-b493	OceanDNA MAGs	3229696	91.88	6.66	58.58	3405_1	86_2	no	-
OceanDNA-b467	OceanDNA MAGs	3516663	99.15	2.56	86.35	3402_0	87_0	yes	d__Bacteria;p__Actinomycetota;c__Acidimicrobiia;o__Acidimicrobiales;f__Ilumatobacteraceae;g__Ilumatobacter_A;s__
OceanDNA-b330	OceanDNA MAGs	2585603	74.4	1.53	66.75	3427_0	88_0	yes	d__Bacteria;p__Actinomycetota;c__Acidimicrobiia;o__Acidimicrobiales;f__Ilumatobacteraceae;g__JABSQH01;s__JABSQH01 sp013213745
GCF_000702505.1	non-OceanDNA MAGs	5607959	98.18	2.31	86.63	-	89_1	yes	d__Bacteria;p__Chloroflexota;c__Ktedonobacteria;o__Ktedonobacterales;f__Ktedonobacteraceae;g__Thermogemmatispora;s__Thermogemmatispora carboxidivorans
GCF_001748285.1	non-OceanDNA MAGs	5556502	98.18	1.98	88.28	-	89_2	yes	d__Bacteria;p__Chloroflexota;c__Ktedonobacteria;o__Ktedonobacterales;f__Ktedonobacteraceae;g__Thermogemmatispora;s__Thermogemmatispora onikobensis
OceanDNA-b38487	OceanDNA MAGs	1656774	87.9	1.03	82.75	1931_2	9_1	no	-
OceanDNA-b38488	OceanDNA MAGs	1701901	89.04	0.86	84.74	1931_2	9_1	yes	d__Bacteria;p__Pseudomonadota;c__Gammaproteobacteria;o__Pseudomonadales;f__Litorivicinaceae;g__HIMB30;s__HIMB30 sp002731015
OceanDNA-b38485	OceanDNA MAGs	1636209	90.03	1.17	84.18	1931_3	9_2	yes	d__Bacteria;p__Pseudomonadota;c__Gammaproteobacteria;o__Pseudomonadales;f__Litorivicinaceae;g__HIMB30;s__HIMB30 sp002717305
GCA_024421085.1	non-OceanDNA MAGs	3546065	95.3	1.28	88.9	-	90_0	yes	d__Bacteria;p__Actinomycetota;c__Acidimicrobiia;o__Acidimicrobiales;f__Aldehydirespiratoraceae;g__VXYK01;s__VXYK01 sp024421085
GCA_024421095.1	non-OceanDNA MAGs	2717722	96.58	1.45	89.33	-	91_0	yes	d__Bacteria;p__Actinomycetota;c__Acidimicrobiia;o__Acidimicrobiales;f__Aldehydirespiratoraceae;g__VXYK01;s__VXYK01 sp024421095
GCA_009835395.1	non-OceanDNA MAGs	3156972	95.73	1.28	89.33	-	92_0	yes	d__Bacteria;p__Actinomycetota;c__Acidimicrobiia;o__Acidimicrobiales;f__CATQHL01;g__VXNF01;s__VXNF01 sp009835395
GCA_009840735.1	non-OceanDNA MAGs	2719572	85.47	1.28	79.07	-	93_0	yes	d__Bacteria;p__Actinomycetota;c__Acidimicrobiia;o__Acidimicrobiales;f__CATQHL01;g__VXNF01;s__VXNF01 sp009840735
GCA_009835385.1	non-OceanDNA MAGs	3375443	96.58	1.28	90.18	-	94_1	no	-
GCA_009841325.1	non-OceanDNA MAGs	3405915	95.73	1.28	89.33	-	94_1	yes	d__Bacteria;p__Actinomycetota;c__Acidimicrobiia;o__Acidimicrobiales;f__Aldehydirespiratoraceae;g__VXYK01;s__VXYK01 sp009845995
GCA_009845995.1	non-OceanDNA MAGs	3263579	96.58	1.28	90.18	-	94_1	no	-
GCA_013003325.1	non-OceanDNA MAGs	2902324	79.4	2.99	64.45	-	95_0	yes	d__Bacteria;p__Actinomycetota;c__Acidimicrobiia;o__Acidimicrobiales;f__SZUA-35;g__JABDIY01;s__JABDIY01 sp013003325
GCA_009835875.1	non-OceanDNA MAGs	2321238	90.6	1.28	84.2	-	96_1	no	-
GCA_009836655.1	non-OceanDNA MAGs	2257952	92.31	1.36	85.51	-	96_1	no	-
GCA_009837815.1	non-OceanDNA MAGs	2343800	94.02	1.28	87.62	-	96_1	yes	d__Bacteria;p__Actinomycetota;c__Acidimicrobiia;o__UBA5794;f__ZC4RG35;g__Bin76;s__Bin76 sp009837815
GCA_009838695.1	non-OceanDNA MAGs	2367430	89.74	1.28	83.34	-	96_1	no	-
GCA_002238785.1	non-OceanDNA MAGs	3484732	94.87	1.28	88.47	-	97_1	yes	d__Bacteria;p__Actinomycetota;c__Acidimicrobiia;o__UBA5794;f__ZC4RG35;g__Bin76;s__Bin76 sp002238785
GCA_021296455.1	non-OceanDNA MAGs	2477304	93.16	1.71	84.61	-	97_1	no	-
GCA_024421125.1	non-OceanDNA MAGs	3534020	94.87	1.28	88.47	-	97_1	no	-
GCA_009837445.1	non-OceanDNA MAGs	3905472	91.45	1.28	85.05	-	98_1	yes	d__Bacteria;p__Actinomycetota;c__Acidimicrobiia;o__Acidimicrobiales;f__Aldehydirespiratoraceae;g__Aldehydirespirator;s__Aldehydirespirator sp009837445
GCA_009838345.1	non-OceanDNA MAGs	3909636	91.45	1.28	85.05	-	98_1	no	-
GCA_009835365.1	non-OceanDNA MAGs	3614912	97.44	2.14	86.74	-	99_1	no	-
GCA_009836375.1	non-OceanDNA MAGs	3623069	97.44	2.14	86.74	-	99_1	no	-
GCA_009838155.1	non-OceanDNA MAGs	3525781	97.44	3.85	78.19	-	99_1	no	-
GCA_009841755.1	non-OceanDNA MAGs	3435721	97.44	2.14	86.74	-	99_1	no	-
GCA_009842605.1	non-OceanDNA MAGs	3149214	94.13	2.14	83.43	-	99_1	no	-
GCA_009843525.1	non-OceanDNA MAGs	3338356	97.44	2.14	86.74	-	99_1	yes	d__Bacteria;p__Actinomycetota;c__Acidimicrobiia;o__Acidimicrobiales;f__Poriferisodaliceae;g__Poriferisodalis;s__Poriferisodalis multihospitum
GCA_028278755.1	non-OceanDNA MAGs	3142008	91.88	2.56	79.08	-	99_1	no	-
GCA_028283235.1	non-OceanDNA MAGs	3115126	86.32	3.42	69.22	-	99_1	no	-
GCF_028283155.1	non-OceanDNA MAGs	3293667	93.59	4.7	70.09	-	99_1	no	-

## Sheet: Table_S3
Table S3
Protein ID	Active site motifs	Genetic regions encoding active site motifs
OceanDNA-b20244_00459_2	AYRCSSR	GCA TAT CGT TGC TCG TCT CGG
OceanDNA-b20250_00057_5	AYRCSFR	GCA TAT CGC TGC TCG TTT CGG
OceanDNA-b26473_00006_19	AYRCSCR	GCC TAT CGC TGT TCC TGC CGG
OceanDNA-b26467_00003_17	AYRCSFR	GCC TAT CGC TGT TCC TTC CGG

## Sheet: Table_S4
Table S4
		Numbers of
Species-clusters	Phylogeny	All genomes	Genomes with coxMSL (coxMSL+)	Genomes with coxL but not with coxMSL (coxL+, coxMSL-)	Genomes without coxL (coxL-)
1096_0	d__Bacteria;p__Actinomycetota;c__Acidimicrobiia;o__UBA5794;f__JAENVV01;g__;s__	3	2	1	0
1206_1	d__Bacteria;p__Pseudomonadota;c__Gammaproteobacteria;o__Burkholderiales;f__Burkholderiaceae;g__RS62;s__RS62 sp000496475	23	12	8	3
1214_1	d__Bacteria;p__Pseudomonadota;c__Gammaproteobacteria;o__Burkholderiales;f__Burkholderiaceae;g__RS62;s__RS62 sp002340675	57	32	22	3
1235_0	d__Bacteria;p__Chloroflexota;c__UBA2235;o__UBA12225;f__UBA12225;g__UBA12225;s__UBA12225 sp002347925	1	1	0	0
1330_1	d__Bacteria;p__Actinomycetota;c__Acidimicrobiia;o__Acidimicrobiales;f__UBA10347;g__UBA10347;s__UBA10347 sp003485885	18	2	0	16
1506_0	d__Bacteria;p__Pseudomonadota;c__Gammaproteobacteria;o__Enterobacterales;f__GCA-2746155;g__;s__	1	1	0	0
1507_0	d__Bacteria;p__Pseudomonadota;c__Gammaproteobacteria;o__Enterobacterales;f__GCA-2746155;g__;s__	1	1	0	0
1732_1	d__Bacteria;p__Pseudomonadota;c__Gammaproteobacteria;o__Pseudomonadales;f__Porticoccaceae;g__HTCC2207;s__HTCC2207 sp905182855	46	1	0	45
1812_1	d__Bacteria;p__Pseudomonadota;c__Gammaproteobacteria;o__Pseudomonadales;f__Nitrincolaceae;g__ASP10-02a;s__ASP10-02a sp028825405	96	4	0	92
1922_1	d__Bacteria;p__Pseudomonadota;c__Gammaproteobacteria;o__Pseudomonadales;f__Litorivicinaceae;g__HIMB30;s__HIMB30 sp002705325	2	1	0	1
1923_0	d__Bacteria;p__Pseudomonadota;c__Gammaproteobacteria;o__Pseudomonadales;f__Litorivicinaceae;g__HIMB30;s__	1	1	0	0
1924_1	d__Bacteria;p__Pseudomonadota;c__Gammaproteobacteria;o__Pseudomonadales;f__Litorivicinaceae;g__HIMB30;s__HIMB30 sp002691485	25	10	6	9
1930_1	d__Bacteria;p__Pseudomonadota;c__Gammaproteobacteria;o__Pseudomonadales;f__Litorivicinaceae;g__HIMB30;s__HIMB30 sp002714245	4	2	2	0
1931_2	d__Bacteria;p__Pseudomonadota;c__Gammaproteobacteria;o__Pseudomonadales;f__Litorivicinaceae;g__HIMB30;s__HIMB30 sp002731015	2	2	0	0
1931_3	d__Bacteria;p__Pseudomonadota;c__Gammaproteobacteria;o__Pseudomonadales;f__Litorivicinaceae;g__HIMB30;s__HIMB30 sp002717305	1	1	0	0
1932_0	d__Bacteria;p__Pseudomonadota;c__Gammaproteobacteria;o__Pseudomonadales;f__Litorivicinaceae;g__HIMB30;s__HIMB30 sp002730235	1	1	0	0
1983_1	d__Bacteria;p__Pseudomonadota;c__Gammaproteobacteria;o__Enterobacterales;f__Alteromonadaceae;g__Paraglaciecola;s__Paraglaciecola sp905479025	8	2	0	6
2077_0	d__Bacteria;p__Pseudomonadota;c__Gammaproteobacteria;o__Enterobacterales;f__Alteromonadaceae;g__JABSOG01;s__	1	1	0	0
2196_0	d__Bacteria;p__Pseudomonadota;c__Alphaproteobacteria;o__Sphingomonadales;f__Emcibacteraceae;g__Pseudemcibacter;s__	4	3	1	0
2254_0	d__Bacteria;p__Bacteroidota;c__Bacteroidia;o__Chitinophagales;f__Saprospiraceae;g__JAFMDF01;s__	1	1	0	0
2315_0	d__Bacteria;p__Bacteroidota;c__Bacteroidia;o__J057;f__J057;g__;s__	6	2	2	2
2317_0	d__Bacteria;p__Bacteroidota;c__Bacteroidia;o__J057;f__J057;g__JAGQVA01;s__	1	1	0	0
2328_0	d__Bacteria;p__Acidobacteriota;c__Thermoanaerobaculia;o__Multivoradales;f__UBA5704;g__JAJCXR01;s__	1	1	0	0
2329_0	d__Bacteria;p__Acidobacteriota;c__Thermoanaerobaculia;o__Multivoradales;f__UBA5704;g__JAJCXR01;s__	1	1	0	0
2330_0	d__Bacteria;p__Acidobacteriota;c__Thermoanaerobaculia;o__Multivoradales;f__UBA5704;g__;s__	1	1	0	0
2337_0	d__Bacteria;p__Actinomycetota;c__Actinomycetes;o__S36-B12;f__S36-B12;g__UBA10649;s__UBA10649 sp021741645	1	1	0	0
2378_0	d__Bacteria;p__Myxococcota;c__UBA796;o__UBA796;f__GCA-2862545;g__REDI01;s__REDI01 sp937891875	1	1	0	0
2449_0	d__Bacteria;p__Actinomycetota;c__Actinomycetes;o__Actinomycetales;f__Micrococcaceae;g__Arthrobacter;s__Arthrobacter sp000427315	1	1	0	0
2450_0	d__Bacteria;p__Actinomycetota;c__Actinomycetes;o__Actinomycetales;f__Micrococcaceae;g__Arthrobacter;s__	1	1	0	0
2459_1	d__Bacteria;p__Actinomycetota;c__Actinomycetes;o__S36-B12;f__S36-B12;g__S36-B12;s__S36-B12 sp002729215	22	18	3	1
2459_2	d__Bacteria;p__Actinomycetota;c__Actinomycetes;o__S36-B12;f__S36-B12;g__S36-B12;s__S36-B12 sp010029945	6	4	2	0
2459_3	d__Bacteria;p__Actinomycetota;c__Actinomycetes;o__S36-B12;f__S36-B12;g__S36-B12;s__S36-B12 sp002694095	27	8	11	8
2460_0	d__Bacteria;p__Actinomycetota;c__Actinomycetes;o__S36-B12;f__S36-B12;g__S36-B12;s__	2	1	1	0
2461_0	d__Bacteria;p__Actinomycetota;c__Actinomycetes;o__S36-B12;f__S36-B12;g__Mxb001;s__Mxb001 sp030726915	6	3	3	0
2462_0	d__Bacteria;p__Actinomycetota;c__Actinomycetes;o__S36-B12;f__S36-B12;g__Mxb001;s__	1	1	0	0
2470_0	d__Bacteria;p__Pseudomonadota;c__Gammaproteobacteria;o__Burkholderiales;f__Burkholderiaceae;g__Hydrogenophaga;s__	2	1	0	1
2476_0	d__Bacteria;p__Pseudomonadota;c__Gammaproteobacteria;o__Burkholderiales;f__Burkholderiaceae;g__Polaromonas;s__Polaromonas sp030683705	1	1	0	0
2598_0	d__Bacteria;p__Pseudomonadota;c__Alphaproteobacteria;o__Rhizobiales;f__JACESI01;g__;s__	9	9	0	0
2604_0	d__Bacteria;p__Pseudomonadota;c__Alphaproteobacteria;o__Rhizobiales;f__Rhizobiaceae;g__R2A130;s__R2A130 sp905480295	1	1	0	0
2668_1	d__Bacteria;p__Pseudomonadota;c__Alphaproteobacteria;o__Rhodospirillales_A;f__Casp-alpha2;g__Casp-alpha2;s__Casp-alpha2 sp002938315	14	1	0	13
2683_0	d__Bacteria;p__Pseudomonadota;c__Alphaproteobacteria;o__Kiloniellales;f__DSM-21159;g__;s__	4	1	1	2
2798_1	d__Bacteria;p__Pseudomonadota;c__Alphaproteobacteria;o__Puniceispirillales;f__Puniceispirillaceae;g__UBA8309;s__UBA8309 sp001627655	39	7	24	8
2799_1	d__Bacteria;p__Pseudomonadota;c__Alphaproteobacteria;o__Puniceispirillales;f__Puniceispirillaceae;g__UBA8309;s__UBA8309 sp913048595	10	2	2	6
2799_2	d__Bacteria;p__Pseudomonadota;c__Alphaproteobacteria;o__Puniceispirillales;f__Puniceispirillaceae;g__UBA8309;s__	1	1	0	0
2800_1	d__Bacteria;p__Pseudomonadota;c__Alphaproteobacteria;o__Puniceispirillales;f__Puniceispirillaceae;g__UBA8309;s__UBA8309 sp002457745	16	15	0	1
2804_1	d__Bacteria;p__Pseudomonadota;c__Alphaproteobacteria;o__Puniceispirillales;f__Puniceispirillaceae;g__UBA8309;s__UBA8309 sp004213025	5	2	0	3
2809_1	d__Bacteria;p__Pseudomonadota;c__Alphaproteobacteria;o__Puniceispirillales;f__Puniceispirillaceae;g__UBA8309;s__UBA8309 sp002686685	22	11	7	4
2809_2	d__Bacteria;p__Pseudomonadota;c__Alphaproteobacteria;o__Puniceispirillales;f__Puniceispirillaceae;g__UBA8309;s__UBA8309 sp002731315	1	1	0	0
2810_1	d__Bacteria;p__Pseudomonadota;c__Alphaproteobacteria;o__Puniceispirillales;f__Puniceispirillaceae;g__UBA8309;s__UBA8309 sp016780765	33	25	5	3
2811_1	d__Bacteria;p__Pseudomonadota;c__Alphaproteobacteria;o__Puniceispirillales;f__Puniceispirillaceae;g__UBA8309;s__UBA8309 sp002683535	25	5	17	3
2830_0	d__Bacteria;p__Pseudomonadota;c__Alphaproteobacteria;o__Rhodobacterales;f__Rhodobacteraceae;g__Kangsaoukella;s__	1	1	0	0
2837_0	d__Bacteria;p__Pseudomonadota;c__Alphaproteobacteria;o__Rhodobacterales;f__Rhodobacteraceae;g__JABSSB01;s__JABSSB01 sp013214715	1	1	0	0
2849_1	d__Bacteria;p__Pseudomonadota;c__Alphaproteobacteria;o__Rhodobacterales;f__Rhodobacteraceae;g__Pseudophaeobacter;s__Pseudophaeobacter sp913054455	1	1	0	0
2849_2	d__Bacteria;p__Pseudomonadota;c__Alphaproteobacteria;o__Rhodobacterales;f__Rhodobacteraceae;g__Pseudophaeobacter;s__Pseudophaeobacter sp000152965	3	2	0	1
2851_0	d__Bacteria;p__Pseudomonadota;c__Alphaproteobacteria;o__Rhodobacterales;f__Rhodobacteraceae;g__Epibacterium;s__Epibacterium sp001874255	1	1	0	0
2854_0	d__Bacteria;p__Pseudomonadota;c__Alphaproteobacteria;o__Rhodobacterales;f__Rhodobacteraceae;g__Shimia;s__Shimia thalassica	1	1	0	0
2858_0	d__Bacteria;p__Pseudomonadota;c__Alphaproteobacteria;o__Rhodobacterales;f__Rhodobacteraceae;g__JAUHZO01;s__	1	1	0	0
2868_0	d__Bacteria;p__Pseudomonadota;c__Alphaproteobacteria;o__Rhodobacterales;f__Rhodobacteraceae;g__Marivita;s__	6	4	1	1
2882_0	d__Bacteria;p__Pseudomonadota;c__Alphaproteobacteria;o__Rhodobacterales;f__Rhodobacteraceae;g__Citreimonas;s__	6	4	1	1
2883_0	d__Bacteria;p__Pseudomonadota;c__Alphaproteobacteria;o__Rhodobacterales;f__Rhodobacteraceae;g__Palleronia;s__Palleronia abyssalis	4	3	1	0
2885_0	d__Bacteria;p__Pseudomonadota;c__Alphaproteobacteria;o__Rhodobacterales;f__Rhodobacteraceae;g__Parasedimentitalea;s__Parasedimentitalea sp013214575	3	3	0	0
2896_1	d__Bacteria;p__Pseudomonadota;c__Alphaproteobacteria;o__Rhodobacterales;f__Rhodobacteraceae;g__Yoonia;s__Yoonia sp018402175	5	2	2	1
2900_0	d__Bacteria;p__Pseudomonadota;c__Alphaproteobacteria;o__Rhodobacterales;f__Rhodobacteraceae;g__JABSSA01;s__JABSSA01 sp013214665	2	1	1	0
2915_0	d__Bacteria;p__Pseudomonadota;c__Alphaproteobacteria;o__Rhodobacterales;f__Rhodobacteraceae;g__Sulfitobacter;s__	3	1	0	2
2918_0	d__Bacteria;p__Pseudomonadota;c__Alphaproteobacteria;o__Rhodobacterales;f__Rhodobacteraceae;g__Sulfitobacter;s__Sulfitobacter sp000156335	1	1	0	0
2931_0	d__Bacteria;p__Pseudomonadota;c__Alphaproteobacteria;o__Rhodobacterales;f__Rhodobacteraceae;g__Thalassococcus;s__Thalassococcus halodurans_A	1	1	0	0
2933_1	d__Bacteria;p__Pseudomonadota;c__Alphaproteobacteria;o__Rhodobacterales;f__Rhodobacteraceae;g__Nioella;s__	4	1	3	0
2960_0	d__Bacteria;p__Pseudomonadota;c__Alphaproteobacteria;o__Rhodobacterales;f__Rhodobacteraceae;g__Roseovarius;s__	4	3	0	1
2962_1	d__Bacteria;p__Pseudomonadota;c__Alphaproteobacteria;o__Rhodobacterales;f__Rhodobacteraceae;g__Roseovarius;s__Roseovarius mucosus	19	12	4	3
2963_0	d__Bacteria;p__Pseudomonadota;c__Alphaproteobacteria;o__Rhodobacterales;f__Rhodobacteraceae;g__Roseovarius;s__Roseovarius mucosus_A	4	4	0	0
2964_0	d__Bacteria;p__Pseudomonadota;c__Alphaproteobacteria;o__Rhodobacterales;f__Rhodobacteraceae;g__Roseovarius;s__	1	1	0	0
2965_0	d__Bacteria;p__Pseudomonadota;c__Alphaproteobacteria;o__Rhodobacterales;f__Rhodobacteraceae;g__Roseovarius;s__Roseovarius nitratireducens	4	4	0	0
2968_0	d__Bacteria;p__Pseudomonadota;c__Alphaproteobacteria;o__Rhodobacterales;f__Rhodobacteraceae;g__Mameliella;s__Mameliella sp019392335	3	2	1	0
2969_0	d__Bacteria;p__Pseudomonadota;c__Alphaproteobacteria;o__Rhodobacterales;f__Rhodobacteraceae;g__Antarctobacter;s__Antarctobacter heliothermus_B	2	2	0	0
2987_0	d__Bacteria;p__Pseudomonadota;c__Alphaproteobacteria;o__Rhodobacterales;f__Rhodobacteraceae;g__Tateyamaria;s__	9	8	0	1
2988_0	d__Bacteria;p__Pseudomonadota;c__Alphaproteobacteria;o__Rhodobacterales;f__Rhodobacteraceae;g__Loktanella;s__	1	1	0	0
2989_0	d__Bacteria;p__Pseudomonadota;c__Alphaproteobacteria;o__Rhodobacterales;f__Rhodobacteraceae;g__Loktanella;s__Loktanella salsilacus	4	1	3	0
2992_0	d__Bacteria;p__Pseudomonadota;c__Alphaproteobacteria;o__Rhodobacterales;f__Rhodobacteraceae;g__Pikeienuella;s__	1	1	0	0
2999_0	d__Bacteria;p__Pseudomonadota;c__Alphaproteobacteria;o__Rhodobacterales;f__Rhodobacteraceae;g__Thalassobacter;s__	28	23	3	2
3000_0	d__Bacteria;p__Pseudomonadota;c__Alphaproteobacteria;o__Rhodobacterales;f__Rhodobacteraceae;g__Thalassobacter;s__Thalassobacter stenotrophicus	14	6	6	2
3001_0	d__Bacteria;p__Pseudomonadota;c__Alphaproteobacteria;o__Rhodobacterales;f__Rhodobacteraceae;g__Roseobacter;s__	4	2	1	1
3002_0	d__Bacteria;p__Pseudomonadota;c__Alphaproteobacteria;o__Rhodobacterales;f__Rhodobacteraceae;g__Roseobacter;s__	1	1	0	0
3007_0	d__Bacteria;p__Pseudomonadota;c__Alphaproteobacteria;o__Rhodobacterales;f__Rhodobacteraceae;g__;s__	2	1	0	1
3013_1	d__Bacteria;p__Pseudomonadota;c__Alphaproteobacteria;o__Rhodobacterales;f__Rhodobacteraceae;g__Yoonia;s__Yoonia sp905182645	22	13	3	6
3023_1	d__Bacteria;p__Pseudomonadota;c__Alphaproteobacteria;o__Rhodobacterales;f__Rhodobacteraceae;g__Octadecabacter;s__Octadecabacter sp018608045	5	3	0	2
3158_0	d__Bacteria;p__Pseudomonadota;c__Alphaproteobacteria;o__UBA7887;f__UBA7887;g__JANQOH01;s__	1	1	0	0
3299_0	d__Bacteria;p__Pseudomonadota;c__Alphaproteobacteria;o__Rhizobiales;f__Rhizobiaceae;g__Jiella;s__	1	1	0	0
3300_0	d__Bacteria;p__Pseudomonadota;c__Alphaproteobacteria;o__Rhizobiales;f__Rhizobiaceae;g__Aurantimonas;s__Aurantimonas coralicida_A	1	1	0	0
3303_1	d__Bacteria;p__Pseudomonadota;c__Alphaproteobacteria;o__Rhizobiales;f__Amorphaceae;g__Amorphus;s__	15	12	2	1
3304_0	d__Bacteria;p__Pseudomonadota;c__Alphaproteobacteria;o__Rhizobiales;f__Amorphaceae;g__Amorphus;s__	2	2	0	0
3305_0	d__Bacteria;p__Pseudomonadota;c__Alphaproteobacteria;o__Rhizobiales;f__Amorphaceae;g__Amorphus;s__	1	1	0	0
3309_0	d__Bacteria;p__Pseudomonadota;c__Alphaproteobacteria;o__Rhizobiales;f__Rhizobiaceae;g__Aquibium;s__Aquibium sp950071955	1	1	0	0
3311_1	d__Bacteria;p__Pseudomonadota;c__Alphaproteobacteria;o__Rhizobiales;f__Stappiaceae;g__Roseibium;s__Roseibium aggregatum_A	3	1	2	0
3315_0	d__Bacteria;p__Pseudomonadota;c__Alphaproteobacteria;o__Rhizobiales;f__Rhizobiaceae;g__Hoeflea;s__Hoeflea alexandrii	1	1	0	0
3316_0	d__Bacteria;p__Pseudomonadota;c__Alphaproteobacteria;o__Rhizobiales;f__Rhizobiaceae;g__Hoeflea;s__Hoeflea sp002733955	6	2	4	0
3318_0	d__Bacteria;p__Pseudomonadota;c__Alphaproteobacteria;o__Rhizobiales;f__Rhizobiaceae;g__Hoeflea;s__	1	1	0	0
3331_0	d__Bacteria;p__Pseudomonadota;c__Alphaproteobacteria;o__Rhodobacterales;f__Rhodobacteraceae;g__LFER01;s__LFER01 sp913031285	2	1	1	0
3335_3	d__Bacteria;p__Pseudomonadota;c__Alphaproteobacteria;o__Rhodobacterales;f__Rhodobacteraceae;g__HIMB11;s__HIMB11 sp022424725	2	2	0	0
3337_1	d__Bacteria;p__Pseudomonadota;c__Alphaproteobacteria;o__Rhodobacterales;f__Rhodobacteraceae;g__LFER01;s__LFER01 sp001510135	9	4	1	4
3355_0	d__Bacteria;p__Pseudomonadota;c__Alphaproteobacteria;o__Rhodobacterales;f__Rhodobacteraceae;g__CPC320;s__	1	1	0	0
3361_1	d__Bacteria;p__Pseudomonadota;c__Alphaproteobacteria;o__Rhodobacterales;f__Rhodobacteraceae;g__CPC320;s__CPC320 sp002336405	61	46	9	6
3362_1	d__Bacteria;p__Pseudomonadota;c__Alphaproteobacteria;o__Rhodobacterales;f__Rhodobacteraceae;g__CPC320;s__CPC320 sp002684375	94	61	27	6
3363_0	d__Bacteria;p__Pseudomonadota;c__Alphaproteobacteria;o__Rhodobacterales;f__Rhodobacteraceae;g__CPC320;s__	1	1	0	0
3365_1	d__Bacteria;p__Pseudomonadota;c__Alphaproteobacteria;o__Rhodobacterales;f__Rhodobacteraceae;g__Planktomarina;s__Planktomarina sp002683685	41	12	0	29
3367_1	d__Bacteria;p__Pseudomonadota;c__Alphaproteobacteria;o__Rhodobacterales;f__Rhodobacteraceae;g__Planktomarina;s__Planktomarina sp030704425	73	10	3	60
3370_1	d__Bacteria;p__Pseudomonadota;c__Alphaproteobacteria;o__Rhodobacterales;f__Rhodobacteraceae;g__Planktomarina;s__Planktomarina sp905182455	42	16	15	11
3371_1	d__Bacteria;p__Pseudomonadota;c__Alphaproteobacteria;o__Rhodobacterales;f__Rhodobacteraceae;g__Planktomarina;s__Planktomarina sp000981705	15	14	1	0
3371_2	d__Bacteria;p__Pseudomonadota;c__Alphaproteobacteria;o__Rhodobacterales;f__Rhodobacteraceae;g__Planktomarina;s__Planktomarina sp905182535	35	26	9	0
3402_0	d__Bacteria;p__Actinomycetota;c__Acidimicrobiia;o__Acidimicrobiales;f__Ilumatobacteraceae;g__Ilumatobacter_A;s__	1	1	0	0
3405_1	d__Bacteria;p__Actinomycetota;c__Acidimicrobiia;o__Acidimicrobiales;f__Ilumatobacteraceae;g__Ilumatobacter_A;s__Ilumatobacter_A sp018666235	9	3	4	2
3405_2	d__Bacteria;p__Actinomycetota;c__Acidimicrobiia;o__Acidimicrobiales;f__Ilumatobacteraceae;g__Ilumatobacter_A;s__	2	2	0	0
3407_1	d__Bacteria;p__Actinomycetota;c__Acidimicrobiia;o__Acidimicrobiales;f__Ilumatobacteraceae;g__Casp-actino5;s__Casp-actino5 sp010024485	7	2	0	5
3408_0	d__Bacteria;p__Actinomycetota;c__Acidimicrobiia;o__Acidimicrobiales;f__Ilumatobacteraceae;g__Casp-actino5;s__Casp-actino5 sp009924875	1	1	0	0
3412_0	d__Bacteria;p__Actinomycetota;c__Acidimicrobiia;o__Acidimicrobiales;f__Ilumatobacteraceae;g__Ilumatobacter;s__	2	1	0	1
3414_0	d__Bacteria;p__Actinomycetota;c__Acidimicrobiia;o__Acidimicrobiales;f__Ilumatobacteraceae;g__Ilumatobacter;s__	1	1	0	0
3417_0	d__Bacteria;p__Actinomycetota;c__Acidimicrobiia;o__Acidimicrobiales;f__Ilumatobacteraceae;g__Ilumatobacter_A;s__	3	2	1	0
3420_1	d__Bacteria;p__Actinomycetota;c__Nitriliruptoria;o__Euzebyales;f__Euzebyaceae;g__Euzebya;s__Euzebya pacifica	6	6	0	0
3427_0	d__Bacteria;p__Actinomycetota;c__Acidimicrobiia;o__Acidimicrobiales;f__Ilumatobacteraceae;g__JABSQH01;s__JABSQH01 sp013213745	3	1	2	0
3429_0	d__Bacteria;p__Actinomycetota;c__Acidimicrobiia;o__Acidimicrobiales;f__Aldehydirespiratoraceae;g__UBA11606;s__UBA11606 sp018699415	2	1	1	0
3448_0	d__Bacteria;p__Actinomycetota;c__Acidimicrobiia;o__Acidimicrobiales;f__MedAcidi-G1;g__UBA9410;s__	2	1	0	1
3451_0	d__Bacteria;p__Actinomycetota;c__Acidimicrobiia;o__Acidimicrobiales;f__MedAcidi-G1;g__UBA3125;s__UBA3125 sp015658775	2	1	0	1
3461_1	d__Bacteria;p__Actinomycetota;c__Acidimicrobiia;o__Acidimicrobiales;f__MedAcidi-G1;g__UBA9410;s__UBA9410 sp012961035	45	3	0	42
3461_2	d__Bacteria;p__Actinomycetota;c__Acidimicrobiia;o__Acidimicrobiales;f__MedAcidi-G1;g__UBA9410;s__UBA9410 sp913030665	21	1	0	20
3522_0	d__Bacteria;p__Bacteroidota;c__Bacteroidia;o__Chitinophagales;f__Saprospiraceae;g__;s__	1	1	0	0
3644_0	d__Bacteria;p__Bacteroidota;c__Bacteroidia;o__Cytophagales;f__Cyclobacteriaceae;g__Ekhidna;s__	2	1	0	1
3645_0	d__Bacteria;p__Bacteroidota;c__Bacteroidia;o__Cytophagales;f__Cyclobacteriaceae;g__Ekhidna;s__	4	3	0	1
3865_0	d__Bacteria;p__Pseudomonadota;c__Gammaproteobacteria;o__Enterobacterales;f__Alteromonadaceae;g__Glaciecola;s__	1	1	0	0
4058_0	d__Bacteria;p__Pseudomonadota;c__Alphaproteobacteria;o__Rhizobiales;f__Rhizobiaceae;g__Hoeflea_A;s__Hoeflea_A sp029212415	7	5	2	0
4063_0	d__Bacteria;p__Bacteroidota;c__Bacteroidia;o__Cytophagales;f__Spirosomataceae;g__;s__	3	3	0	0
4092_0	d__Bacteria;p__Pseudomonadota;c__Gammaproteobacteria;o__Burkholderiales;f__Burkholderiaceae;g__UBA3064;s__UBA3064 sp002359635	1	1	0	0
424_1	d__Bacteria;p__Actinomycetota;c__Acidimicrobiia;o__Acidimicrobiales;f__Ilumatobacteraceae;g__UBA3006;s__UBA3006 sp002367695	42	35	2	5
4269_2	d__Bacteria;p__Bacteroidota;c__Bacteroidia;o__Chitinophagales;f__Saprospiraceae;g__JALEHC01;s__JALEHC01 sp022448955	1	1	0	0
432_1	d__Bacteria;p__Actinomycetota;c__Acidimicrobiia;o__Acidimicrobiales;f__Ilumatobacteraceae;g__BACL27;s__BACL27 sp937890395	13	5	2	6
433_1	d__Bacteria;p__Actinomycetota;c__Acidimicrobiia;o__Acidimicrobiales;f__Ilumatobacteraceae;g__BACL27;s__	5	4	0	1
4387_1	d__Bacteria;p__Actinomycetota;c__Acidimicrobiia;o__Acidimicrobiales;f__Poriferisodaliceae;g__UBA2110;s__UBA2110 sp002388005	10	1	0	9
451_1	d__Bacteria;p__Actinomycetota;c__Actinomycetes;o__Nanopelagicales;f__Nanopelagicaceae;g__Planktophila;s__Planktophila sp002430075	14	9	1	4
4686_0	d__Bacteria;p__Acidobacteriota;c__Thermoanaerobaculia;o__Multivoradales;f__UBA5704;g__JAJCXR01;s__	1	1	0	0
4791_0	d__Bacteria;p__Actinomycetota;c__Acidimicrobiia;o__Acidimicrobiales;f__Ilumatobacteraceae;g__Casp-actino5;s__Casp-actino5 sp023262325	1	1	0	0
481_1	d__Bacteria;p__Actinomycetota;c__Actinomycetes;o__S36-B12;f__S36-B12;g__UBA4592;s__UBA4592 sp002469525	43	35	8	0
482_1	d__Bacteria;p__Actinomycetota;c__Actinomycetes;o__S36-B12;f__S36-B12;g__UBA4592;s__UBA4592 sp002365735	20	12	4	4
482_2	d__Bacteria;p__Actinomycetota;c__Actinomycetes;o__S36-B12;f__S36-B12;g__UBA4592;s__UBA4592 sp905181745	14	3	8	3
482_3	d__Bacteria;p__Actinomycetota;c__Actinomycetes;o__S36-B12;f__S36-B12;g__UBA4592;s__UBA4592 sp002390705	13	8	4	1
4894_1	d__Bacteria;p__Pseudomonadota;c__Alphaproteobacteria;o__Rhodobacterales;f__Rhodobacteraceae;g__Tateyamaria;s__Tateyamaria sp003445215	27	22	4	1
4908_1	d__Bacteria;p__Pseudomonadota;c__Alphaproteobacteria;o__Rhodobacterales;f__Rhodobacteraceae;g__LGRT01;s__LGRT01 sp001642945	142	121	16	5
4908_2	d__Bacteria;p__Pseudomonadota;c__Alphaproteobacteria;o__Rhodobacterales;f__Rhodobacteraceae;g__LGRT01;s__LGRT01 sp016778765	19	15	4	0
4909_3	d__Bacteria;p__Pseudomonadota;c__Alphaproteobacteria;o__Rhodobacterales;f__Rhodobacteraceae;g__CABZJG01;s__CABZJG01 sp002726375	7	1	0	6
4910_0	d__Bacteria;p__Pseudomonadota;c__Alphaproteobacteria;o__Rhodobacterales;f__Rhodobacteraceae;g__CABZJG01;s__CABZJG01 sp902512685	12	1	1	10
4928_1	d__Bacteria;p__Pseudomonadota;c__Alphaproteobacteria;o__Rhodobacterales;f__Rhodobacteraceae;g__MED-G52;s__MED-G52 sp002711145	127	53	53	21
4928_2	d__Bacteria;p__Pseudomonadota;c__Alphaproteobacteria;o__Rhodobacterales;f__Rhodobacteraceae;g__MED-G52;s__	1	1	0	0
4929_1	d__Bacteria;p__Pseudomonadota;c__Alphaproteobacteria;o__Rhodobacterales;f__Rhodobacteraceae;g__MED-G52;s__MED-G52 sp002457055	112	48	40	24
4930_1	d__Bacteria;p__Pseudomonadota;c__Alphaproteobacteria;o__Rhodobacterales;f__Rhodobacteraceae;g__MED-G52;s__MED-G52 sp902602765	27	11	13	3
4930_2	d__Bacteria;p__Pseudomonadota;c__Alphaproteobacteria;o__Rhodobacterales;f__Rhodobacteraceae;g__MED-G52;s__MED-G52 sp902631295	3	3	0	0
4974_1	d__Bacteria;p__Pseudomonadota;c__Alphaproteobacteria;o__Rhodobacterales;f__Rhodobacteraceae;g__Planktomarina;s__Planktomarina sp028822275	8	2	1	5
4974_2	d__Bacteria;p__Pseudomonadota;c__Alphaproteobacteria;o__Rhodobacterales;f__Rhodobacteraceae;g__Planktomarina;s__Planktomarina sp905182425	20	9	2	9
517_0	d__Bacteria;p__Deinococcota;c__Deinococci;o__Deinococcales;f__Trueperaceae;g__;s__	1	1	0	0
5180_1	d__Bacteria;p__Pseudomonadota;c__Gammaproteobacteria;o__Burkholderiales;f__Burkholderiaceae;g__Algicoccus;s__Algicoccus sp937896225	10	7	3	0
5181_2	d__Bacteria;p__Pseudomonadota;c__Gammaproteobacteria;o__Burkholderiales;f__Burkholderiaceae;g__Algicoccus;s__Algicoccus sp017857895	4	3	0	1
5204_0	d__Bacteria;p__Pseudomonadota;c__Gammaproteobacteria;o__Burkholderiales;f__Burkholderiaceae;g__UBA2463;s__UBA2463 sp030834045	10	7	3	0
5455_1	d__Bacteria;p__Pseudomonadota;c__Alphaproteobacteria;o__Puniceispirillales;f__Puniceispirillaceae;g__UBA5951;s__UBA5951 sp016779005	25	2	0	23
557_0	d__Bacteria;p__Actinomycetota;c__Actinomycetes;o__S36-B12;f__UBA5976;g__UBA5976;s__UBA5976 sp002430405	7	5	2	0
582_1	d__Bacteria;p__SAR324;c__SAR324;o__SAR324;f__NAC60-12;g__Arctic96AD-7;s__Arctic96AD-7 sp913052275	10	1	2	7
5849_1	d__Bacteria;p__Marinisomatota;c__Marinisomatia;o__Marinisomatales;f__UBA1611;g__;s__	4	2	0	2
5850_1	d__Bacteria;p__Marinisomatota;c__Marinisomatia;o__Marinisomatales;f__UBA1611;g__;s__	6	2	1	3
5851_0	d__Bacteria;p__Marinisomatota;c__Marinisomatia;o__Marinisomatales;f__UBA1611;g__;s__	1	1	0	0
587_0	d__Bacteria;p__SAR324;c__SAR324;o__SAR324;f__NAC60-12;g__Arctic96AD-7;s__Arctic96AD-7 sp001627865	10	5	3	2
588_1	d__Bacteria;p__SAR324;c__SAR324;o__SAR324;f__NAC60-12;g__Arctic96AD-7;s__Arctic96AD-7 sp002704555	40	3	0	37
5884_1	d__Bacteria;p__Marinisomatota;c__Marinisomatia;o__Marinisomatales;f__TCS55;g__UBA2126;s__UBA2126 sp950063985	25	1	2	22
5897_1	d__Bacteria;p__Marinisomatota;c__Marinisomatia;o__Marinisomatales;f__TCS55;g__TCS55;s__TCS55 sp012964665	6	3	1	2
5897_2	d__Bacteria;p__Marinisomatota;c__Marinisomatia;o__Marinisomatales;f__TCS55;g__TCS55;s__	17	4	2	11
5897_3	d__Bacteria;p__Marinisomatota;c__Marinisomatia;o__Marinisomatales;f__TCS55;g__TCS55;s__TCS55 sp002716525	53	1	0	52
5900_1	d__Bacteria;p__Marinisomatota;c__Marinisomatia;o__Marinisomatales;f__TCS55;g__TCS55;s__TCS55 sp002715035	88	2	0	86
5901_0	d__Bacteria;p__Marinisomatota;c__Marinisomatia;o__Marinisomatales;f__TCS55;g__TCS55;s__	3	1	1	1
5902_1	d__Bacteria;p__Marinisomatota;c__Marinisomatia;o__Marinisomatales;f__TCS55;g__TCS55;s__	2	1	0	1
5903_1	d__Bacteria;p__Marinisomatota;c__Marinisomatia;o__Marinisomatales;f__TCS55;g__TCS55;s__TCS55 sp001577025	22	3	2	17
5922_1	d__Bacteria;p__Marinisomatota;c__Marinisomatia;o__Marinisomatales;f__TCS55;g__GCA-002701945;s__	9	2	0	7
5923_1	d__Bacteria;p__Marinisomatota;c__Marinisomatia;o__Marinisomatales;f__TCS55;g__GCA-002701945;s__GCA-002701945 sp913062595	23	6	3	14
5924_1	d__Bacteria;p__Marinisomatota;c__Marinisomatia;o__Marinisomatales;f__TCS55;g__GCA-002701945;s__GCA-002701945 sp913041075	10	2	0	8
5932_1	d__Bacteria;p__Marinisomatota;c__Marinisomatia;o__Marinisomatales;f__UBA1611;g__UBA2134;s__UBA2134 sp002718285	2	2	0	0
5933_1	d__Bacteria;p__Marinisomatota;c__Marinisomatia;o__Marinisomatales;f__UBA1611;g__UBA2134;s__UBA2134 sp002471805	44	7	12	25
5934_1	d__Bacteria;p__Marinisomatota;c__Marinisomatia;o__Marinisomatales;f__UBA1611;g__UBA2134;s__UBA2134 sp913043235	3	2	1	0
5934_2	d__Bacteria;p__Marinisomatota;c__Marinisomatia;o__Marinisomatales;f__UBA1611;g__UBA2134;s__	2	1	0	1
5935_0	d__Bacteria;p__Marinisomatota;c__Marinisomatia;o__Marinisomatales;f__UBA1611;g__UBA2134;s__	1	1	0	0
5940_1	d__Bacteria;p__Marinisomatota;c__Marinisomatia;o__Marinisomatales;f__UBA1611;g__UBA1611;s__UBA1611 sp002321855	27	3	4	20
5940_2	d__Bacteria;p__Marinisomatota;c__Marinisomatia;o__Marinisomatales;f__UBA1611;g__UBA1611;s__	25	11	6	8
5945_1	d__Bacteria;p__Marinisomatota;c__Marinisomatia;o__Marinisomatales;f__UBA1611;g__;s__	4	3	1	0
5945_2	d__Bacteria;p__Marinisomatota;c__Marinisomatia;o__Marinisomatales;f__UBA1611;g__;s__	1	1	0	0
595_1	d__Bacteria;p__SAR324;c__SAR324;o__SAR324;f__NAC60-12;g__Arctic96AD-7;s__Arctic96AD-7 sp022448485	32	2	1	29
5951_0	d__Bacteria;p__Marinisomatota;c__Marinisomatia;o__Marinisomatales;f__UBA1611;g__GCA-002708715;s__GCA-002708715 sp002708715	2	1	0	1
5954_3	d__Bacteria;p__Marinisomatota;c__Marinisomatia;o__Marinisomatales;f__UBA1611;g__GCA-2722105;s__GCA-2722105 sp913045415	24	1	0	23
596_2	d__Bacteria;p__SAR324;c__SAR324;o__SAR324;f__NAC60-12;g__Arctic96AD-7;s__Arctic96AD-7 sp002082305	130	20	11	99
597_1	d__Bacteria;p__SAR324;c__SAR324;o__SAR324;f__NAC60-12;g__UBA1014;s__UBA1014 sp001469005	12	11	1	0
5974_2	d__Bacteria;p__Marinisomatota;c__Marinisomatia;o__Marinisomatales;f__UBA1611;g__GCA-002717915;s__GCA-002717915 sp002717915	52	3	1	48
598_1	d__Bacteria;p__SAR324;c__SAR324;o__SAR324;f__NAC60-12;g__UBA1014;s__UBA1014 sp001469005	27	9	9	9
5983_1	d__Bacteria;p__Marinisomatota;c__Marinisomatia;o__Marinisomatales;f__UBA1611;g__GCA-002718655;s__GCA-002718655 sp002718655	6	4	2	0
6051_0	d__Bacteria;p__Marinisomatota;c__Marinisomatia;o__Marinisomatales;f__UBA1611;g__GCA-2691785;s__GCA-2691785 sp002691785	1	1	0	0
6070_0	d__Bacteria;p__Bacteroidota;c__Bacteroidia;o__Chitinophagales;f__Saprospiraceae;g__DT-111;s__DT-111 sp013214355	5	4	0	1
6083_0	d__Bacteria;p__Bacteroidota;c__Bacteroidia;o__Chitinophagales;f__Saprospiraceae;g__Neolewinella;s__	1	1	0	0
6108_0	d__Bacteria;p__Bacteroidota;c__Bacteroidia;o__Cytophagales;f__Cyclobacteriaceae;g__Roseivirga;s__	1	1	0	0
6109_0	d__Bacteria;p__Bacteroidota;c__Bacteroidia;o__Cytophagales;f__Cyclobacteriaceae;g__Roseivirga;s__	1	1	0	0
6121_0	d__Bacteria;p__Bacteroidota;c__Bacteroidia;o__Cytophagales;f__Cyclobacteriaceae;g__Roseivirga;s__	2	2	0	0
6149_1	d__Bacteria;p__Bacteroidota;c__Bacteroidia;o__Cytophagales;f__Cyclobacteriaceae;g__UBA4465;s__	1	1	0	0
6149_2	d__Bacteria;p__Bacteroidota;c__Bacteroidia;o__Cytophagales;f__Cyclobacteriaceae;g__UBA4465;s__	5	2	2	1
6151_1	d__Bacteria;p__Bacteroidota;c__Bacteroidia;o__Cytophagales;f__Cyclobacteriaceae;g__UBA4465;s__UBA4465 sp905182375	12	6	4	2
6151_2	d__Bacteria;p__Bacteroidota;c__Bacteroidia;o__Cytophagales;f__Cyclobacteriaceae;g__UBA4465;s__UBA4465 sp002470835	42	25	12	5
6151_4	d__Bacteria;p__Bacteroidota;c__Bacteroidia;o__Cytophagales;f__Cyclobacteriaceae;g__UBA4465;s__UBA4465 sp002292365	10	5	1	4
6153_0	d__Bacteria;p__Bacteroidota;c__Bacteroidia;o__Cytophagales;f__Cyclobacteriaceae;g__UBA4465;s__UBA4465 sp002691385	1	1	0	0
6154_1	d__Bacteria;p__Bacteroidota;c__Bacteroidia;o__Cytophagales;f__Cyclobacteriaceae;g__UBA4465;s__UBA4465 sp013204595	6	5	0	1
6323_1	d__Bacteria;p__Bacteroidota;c__Bacteroidia;o__Flavobacteriales;f__Flavobacteriaceae;g__Maribacter;s__Maribacter arcticus	7	3	3	1
6323_2	d__Bacteria;p__Bacteroidota;c__Bacteroidia;o__Flavobacteriales;f__Flavobacteriaceae;g__Maribacter;s__	7	5	2	0
6324_1	d__Bacteria;p__Bacteroidota;c__Bacteroidia;o__Flavobacteriales;f__Flavobacteriaceae;g__Maribacter;s__Maribacter orientalis	3	1	1	1
6324_2	d__Bacteria;p__Bacteroidota;c__Bacteroidia;o__Flavobacteriales;f__Flavobacteriaceae;g__Maribacter;s__	2	2	0	0
6324_3	d__Bacteria;p__Bacteroidota;c__Bacteroidia;o__Flavobacteriales;f__Flavobacteriaceae;g__Maribacter;s__	1	1	0	0
6325_0	d__Bacteria;p__Bacteroidota;c__Bacteroidia;o__Flavobacteriales;f__Flavobacteriaceae;g__Maribacter;s__	4	4	0	0
633_1	d__Bacteria;p__SAR324;c__SAR324;o__SAR324;f__NAC60-12;g__JCVI-SCAAA005;s__JCVI-SCAAA005 sp011522845	6	1	3	2
633_3	d__Bacteria;p__SAR324;c__SAR324;o__SAR324;f__NAC60-12;g__JCVI-SCAAA005;s__	1	1	0	0
633_5	d__Bacteria;p__SAR324;c__SAR324;o__SAR324;f__NAC60-12;g__JCVI-SCAAA005;s__JCVI-SCAAA005 sp002683655	6	3	2	1
633_6	d__Bacteria;p__SAR324;c__SAR324;o__SAR324;f__NAC60-12;g__JCVI-SCAAA005;s__JCVI-SCAAA005 sp002450295	15	11	3	1
6345_0	d__Bacteria;p__Bacteroidota;c__Bacteroidia;o__Flavobacteriales;f__Flavobacteriaceae;g__JAHENB01;s__	1	1	0	0
659_0	d__Bacteria;p__Bacteroidota;c__Bacteroidia;o__Cytophagales;f__Cyclobacteriaceae;g__JAJCYL01;s__	9	7	1	1
662_1	d__Bacteria;p__SAR324;c__SAR324;o__SAR324;f__NAC60-12;g__UBA8110;s__	2	2	0	0
663_1	d__Bacteria;p__SAR324;c__SAR324;o__SAR324;f__NAC60-12;g__UBA8110;s__UBA8110 sp002707655	29	16	10	3
6677_1	d__Bacteria;p__Bacteroidota;c__Bacteroidia;o__Flavobacteriales;f__Flavobacteriaceae;g__MS024-2A;s__MS024-2A sp913041125	12	1	0	11
6682_1	d__Bacteria;p__Bacteroidota;c__Bacteroidia;o__Flavobacteriales;f__Flavobacteriaceae;g__MS024-2A;s__MS024-2A sp002292265	41	1	0	40
6699_2	d__Bacteria;p__Bacteroidota;c__Bacteroidia;o__Flavobacteriales;f__Flavobacteriaceae;g__MS024-2A;s__MS024-2A sp905182305	11	3	0	8
6699_3	d__Bacteria;p__Bacteroidota;c__Bacteroidia;o__Flavobacteriales;f__Flavobacteriaceae;g__MS024-2A;s__MS024-2A sp905480425	34	3	1	30
6704_1	d__Bacteria;p__Bacteroidota;c__Bacteroidia;o__Flavobacteriales;f__Flavobacteriaceae;g__MS024-2A;s__MS024-2A sp018699935	6	5	0	1
6731_0	d__Bacteria;p__Bacteroidota;c__Bacteroidia;o__Chitinophagales;f__Saprospiraceae;g__CAJQQY01;s__CAJQQY01 sp029251525	10	1	1	8
6850_0	d__Bacteria;p__Bacteroidota;c__Bacteroidia;o__Cytophagales;f__Cyclobacteriaceae;g__MS6;s__	6	1	4	1
6852_0	d__Bacteria;p__Bacteroidota;c__Bacteroidia;o__Cytophagales;f__Cyclobacteriaceae;g__MS6;s__	3	1	1	1
6853_0	d__Bacteria;p__Bacteroidota;c__Bacteroidia;o__Cytophagales;f__Cyclobacteriaceae;g__MS6;s__	3	3	0	0
693_1	d__Bacteria;p__Actinomycetota;c__Actinomycetes;o__S36-B12;f__S36-B12;g__M55B157;s__M55B157 sp018609125	12	8	4	0
884_0	d__Bacteria;p__Marinisomatota;c__Marinisomatia;o__Marinisomatales;f__S15-B10;g__S15-B10;s__S15-B10 sp001626655	4	1	1	2
885_1	d__Bacteria;p__Marinisomatota;c__Marinisomatia;o__Marinisomatales;f__S15-B10;g__UBA2125;s__UBA2125 sp002311275	5	3	0	2

## Sheet: Table_S5
Table S5
SRA_run	Depth	log10(Depth)	Latitude	| Latitude |	Longitude	| Longitude |	Temperature	Oxygen	Salinity	Metagenomic cluster	Reference
ERR2206751	1.762	0.246006	58.1323	58.1323	10	10	15.083	288.5	28.05	1	(61)
ERR2206752	80.121	1.90375	58.1323	58.1323	10	10	6.764	281.36	34.914	2	(61)
ERR2206753	241.725	2.38332	58.1323	58.1323	10	10	6.977	273.77	35.081	2	(61)
ERR2206754	1.42	0.152288	57.3057	57.3057	20.0766	20.0766	11.261	380.95	6.744	1	(61)
ERR2206755	65.384	1.81547	57.3057	57.3057	20.0766	20.0766	3.106	317.98	7.226	1	(61)
ERR2206756	116.507	2.06635	57.3057	57.3057	20.0766	20.0766	5.42	9.38	10.862	1	(61)
ERR2206757	1.769	0.247728	65.446	65.446	23.2973	23.2973	10.684	389.88	2.442	1	(61)
ERR2206758	42.3	1.62634	65.446	65.446	23.2973	23.2973	1.7	414.89	3.04	1	(61)
ERR2206759	78.745	1.89622	65.446	65.446	23.2973	23.2973	1.643	401.05	3.146	1	(61)
ERR2206760	2.863	0.456821	56.867	56.867	11.4339	11.4339	14.556	303.69	14.526	1	(61)
ERR2206761	11.444	1.05858	56.867	56.867	11.4339	11.4339	13.316	308.15	17.613	1	(61)
ERR2206762	20.763	1.31729	56.867	56.867	11.4339	11.4339	6.728	190.7	31.943	3	(61)
ERR2206763	1.749	0.24279	54.2821	54.2821	11.568	11.568	14.955	316.64	10.28	1	(61)
ERR2206764	16.251	1.21088	54.2821	54.2821	11.568	11.568	12.168	283.14	14.676	1	(61)
ERR2206765	22.648	1.35503	54.2821	54.2821	11.568	11.568	8.292	194.72	20.323	1	(61)
ERR2206766	2.794	0.446226	54.6979	54.6979	12.7047	12.7047	12.895	333.16	8.325	1	(61)
ERR2206767	12.707	1.10404	54.6979	54.6979	12.7047	12.7047	9.577	268.41	14.969	1	(61)
ERR2206768	19.302	1.2856	54.6979	54.6979	12.7047	12.7047	9.026	240.72	16.415	1	(61)
ERR2206769	2.999	0.476976	55.5659	55.5659	16.3665	16.3665	14.02	342.54	7.577	1	(61)
ERR2206770	30.27	1.48101	55.5659	55.5659	16.3665	16.3665	8.437	339.86	7.661	1	(61)
ERR2206771	66.629	1.82366	55.5659	55.5659	16.3665	16.3665	6.827	16.52	15.73	1	(61)
ERR2206772	1.909	0.280806	58.5849	58.5849	18.2327	18.2327	11.752	345.22	6.742	1	(61)
ERR2206773	60.549	1.78211	58.5849	58.5849	18.2327	18.2327	3.484	338.08	7.248	1	(61)
ERR2206774	76.534	1.88385	58.5849	58.5849	18.2327	18.2327	4.772	17.42	9.221	1	(61)
ERR2206775	2.362	0.37328	61.7829	61.7829	19.2952	19.2952	9.999	391.22	5.456	1	(61)
ERR2206776	33.872	1.52984	61.7829	61.7829	19.2952	19.2952	5.01	393.45	5.462	1	(61)
ERR2206777	55.767	1.74638	61.7829	61.7829	19.2952	19.2952	2.548	364.87	5.566	1	(61)
ERR2206778	2.961	0.471438	57.1162	57.1162	17.6642	17.6642	12.367	339.42	7.05	1	(61)
ERR2206779	55.857	1.74708	57.1162	57.1162	17.6642	17.6642	4.14	343.44	7.304	1	(61)
ERR2206780	85.673	1.93284	57.1162	57.1162	17.6642	17.6642	4.718	27.69	8.902	1	(61)
ERR2206786	110	2.04139	57.3222	57.3222	20.0506	20.0506	5.4016	23.9652	10.9796	1	(61)
ERR2206788	120	2.07918	57.3222	57.3222	20.0506	20.0506	5.5524	5.9394	11.282	1	(61)
ERR2206790	140	2.14613	57.3222	57.3222	20.0506	20.0506	5.7572	0	11.7535	1	(61)
ERR2206792	200	2.30103	57.3222	57.3222	20.0506	20.0506	5.9004	0	12.1052	1	(61)
ERR2206794	10	1	54.5381	54.5381	10.0478	10.0478	16.551	276	16.276	1	(61)
ERR2206796	25	1.39794	54.5381	54.5381	10.0478	10.0478	13.181	0	25.082	1	(61)
ERR2206797	139	2.14301	57.3228	57.3228	20.0606	20.0606	5.7844	0	11.7173	1	(61)
ERR2206798	100	2	57.3228	57.3228	20.0606	20.0606	5.182	41.53	10.5491	1	(61)
ERR2604071	3	0.477121	42.52	42.52	3.18	3.18	13.8	260.95	38.13	3	(62)
ERR2604072	3	0.477121	42.52	42.52	3.18	3.18	11.82	272.99	38.04	3	(62)
ERR2604073	3	0.477121	42.52	42.52	3.18	3.18	10.48	281.82	38.16	3	(62)
ERR2604074	3	0.477121	42.52	42.52	3.18	3.18	10.906	287.78	38.197	3	(62)
ERR2604075	3	0.477121	42.52	42.52	3.18	3.18	11.186	286.84	38.184	3	(62)
ERR2604076	3	0.477121	42.52	42.52	3.18	3.18	13.839	270.1	37.946	3	(62)
ERR2604077	3	0.477121	42.52	42.52	3.18	3.18	13.254	258.71	38.23	3	(62)
ERR2604078	3	0.477121	42.52	42.52	3.18	3.18	15.453	281.21	36.614	3	(62)
ERR2604079	3	0.477121	42.52	42.52	3.18	3.18	19.5	247.67	37.642	3	(62)
ERR2604080	3	0.477121	42.52	42.52	3.18	3.18	20.092	234.37	37.855	3	(62)
ERR2604081	3	0.477121	42.52	42.52	3.18	3.18	21.75	216.41	38.01	3	(62)
ERR2604082	3	0.477121	42.52	42.52	3.18	3.18	22.874	216.37	38.176	3	(62)
ERR2604083	3	0.477121	42.52	42.52	3.18	3.18	18.238	232.69	38.15	3	(62)
ERR2604084	3	0.477121	42.52	42.52	3.18	3.18	16.581	244.22	37.872	3	(62)
ERR2604085	3	0.477121	42.52	42.52	3.18	3.18	15.413	248.42	37.89	3	(62)
ERR2604086	3	0.477121	42.52	42.52	3.18	3.18	13.09	268.78	38.02	3	(62)
ERR2604087	3	0.477121	42.52	42.52	3.18	3.18	12.708	270.56	37.625	3	(62)
ERR2604088	3	0.477121	42.52	42.52	3.18	3.18	11.081	273.03	38.052	3	(62)
ERR2604089	3	0.477121	42.52	42.52	3.18	3.18	11.473	293.87	34.709	3	(62)
ERR2604090	3	0.477121	42.52	42.52	3.18	3.18	13.129	271.81	37.111	3	(62)
ERR2604091	3	0.477121	42.52	42.52	3.18	3.18	13.915	361.8	37.335	3	(62)
ERR2604092	3	0.477121	42.52	42.52	3.18	3.18	14.955	269.08	37.756	3	(62)
ERR2604093	3	0.477121	42.52	42.52	3.18	3.18	19.141	258.3	37.941	3	(62)
ERR2604094	3	0.477121	42.52	42.52	3.18	3.18	22.566	219.09	37.889	3	(62)
ERR2604095	3	0.477121	42.52	42.52	3.18	3.18	19.046	207.19	36.762	3	(62)
ERR2604096	3	0.477121	42.52	42.52	3.18	3.18	16.474	246.53	37.945	3	(62)
ERR2604098	3	0.477121	42.52	42.52	3.18	3.18	12.66	263.46	37.95	3	(62)
ERR2604099	3	0.477121	42.52	42.52	3.18	3.18	13.519	275.96	37.068	3	(62)
ERR2604100	3	0.477121	42.52	42.52	3.18	3.18	15.155	254.63	37.402	3	(62)
ERR2604101	3	0.477121	42.52	42.52	3.18	3.18	17.702	250.09	37.725	3	(62)
ERR2604102	3	0.477121	42.52	42.52	3.18	3.18	20.502	231.04	37.883	3	(62)
ERR2604103	3	0.477121	42.52	42.52	3.18	3.18	21.993	193.59	37.826	3	(62)
ERR2604104	3	0.477121	42.52	42.52	3.18	3.18	21.666	232.91	37.9374	3	(62)
ERR2604105	3	0.477121	42.52	42.52	3.18	3.18	18.232	229.42	38.0811	3	(62)
ERR2604106	3	0.477121	42.52	42.52	3.18	3.18	17.33	244.13	37.67	3	(62)
ERR2604107	3	0.477121	42.52	42.52	3.18	3.18	16.1533	250.92	37.5258	3	(62)
ERR2604108	3	0.477121	42.52	42.52	3.18	3.18	13.27	266.43	37.79	3	(62)
ERR2604109	3	0.477121	42.52	42.52	3.18	3.18	12.67	269.23	37.83	3	(62)
ERR2604110	3	0.477121	42.52	42.52	3.18	3.18	12.6014	267.44	38.0616	3	(62)
ERR315858	5	0.69897	42.1956	42.1956	17.717	17.717	17.322	221.457	38.2014	3	(63)
ERR315859	55	1.74036	42.1697	42.1697	17.7268	17.7268	15.1941	224.787	38.4727	3	(63)
ERR315862	5	0.69897	33.9191	33.9191	32.8696	32.8696	20.4606	207.738	39.4252	3	(63)
ERR318620	70	1.8451	33.9268	33.9268	32.772	32.772	18.9795	218.133	39.256	3	(63)
ERR3589553	35	1.54407	78.9343	78.9343	79.0758	79.0758	-1.29884	348.001	34.4562	2	(64)
ERR3589554	5	0.69897	78.2855	78.2855	91.788	91.788	-1.64583	388.24	32.9488	2	(64)
ERR3589555	5	0.69897	77.9162	77.9162	117.074	117.074	0.030106	364.342	28.577	2	(64)
ERR3589556	5	0.69897	73.3833	73.3833	-168.233	168.233	-0.618833	369.339	27.3816	2	(64)
ERR3589557	5	0.69897	71.9052	71.9052	-154.923	154.923	2.57004	335.966	28.6047	2	(64)
ERR3589558	5	0.69897	74.3102	74.3102	-85.8462	85.8462	-1.33296	369.104	30.6368	2	(64)
ERR3589559	5	0.69897	72.4731	72.4731	-71.9124	71.9124	-0.48046	353.311	31.9953	2	(64)
ERR3589560	411	2.61384	70.9279	70.9279	-53.5238	53.5238	3.03468	229.685	34.5067	2	(64)
ERR3589561	5	0.69897	70.964	70.964	-53.5978	53.5978	1.43901	328.587	32.0827	2	(64)
ERR3589562	351	2.54531	64.7299	64.7299	-53.0583	53.0583	4.20173	273.028	34.5992	2	(64)
ERR3589563	391	2.59218	61.5441	61.5441	-55.9866	55.9866	4.79139	271.874	34.9396	2	(64)
ERR3589564	25	1.39794	67.1705	67.1705	0.44225	0.44225	6.7255	304.26	35.1494	2	(64)
ERR3589565	40	1.60206	72.5702	72.5702	44.1378	44.1378	3.82455	326.514	34.976	2	(64)
ERR3589566	5	0.69897	78.9393	78.9393	79.3224	79.3224	-0.083125	383.163	33.5957	2	(64)
ERR3589567	199	2.29885	79.2169	79.2169	66.4788	66.4788	1.47689	296.228	34.8814	2	(64)
ERR3589568	5	0.69897	74.801	74.801	76.1178	76.1178	3.48078	350.64	22.0475	1	(64)
ERR3589569	20	1.30103	77.9842	77.9842	116.563	116.563	-0.67976	375.095	32.7415	2	(64)
ERR3589570	299	2.47567	78.0912	78.0912	116.11	116.11	1.59404	293.889	34.9256	2	(64)
ERR3589571	35	1.54407	73.3183	73.3183	-168.859	168.859	-0.987833	397.422	31.5649	2	(64)
ERR3589572	36	1.5563	74.3368	74.3368	-85.5811	85.5811	-0.409335	343.878	31.9473	2	(64)
ERR3589573	441	2.64444	74.3048	74.3048	-85.6984	85.6984	0.994025	233.314	34.3425	2	(64)
ERR3589574	491	2.69108	72.4077	72.4077	-71.9524	71.9524	1.23087	227.316	34.3782	2	(64)
ERR3589575	5	0.69897	69.1115	69.1115	-51.5727	51.5727	3.1961	303.353	32.9917	2	(64)
ERR3589576	5	0.69897	64.7368	64.7368	-53.0588	53.0588	2.49543	323.835	32.6027	2	(64)
ERR3589577	5	0.69897	79.2128	79.2128	66.4256	66.4256	1.4218	368.907	34.2633	2	(64)
ERR3589578	30	1.47712	74.8283	74.8283	76.2096	76.2096	-1.53349	356.195	33.6461	2	(64)
ERR3589579	17	1.23045	78.3476	78.3476	91.625	91.625	-1.64079	373.347	33.4556	2	(64)
ERR3589580	5	0.69897	71.5697	71.5697	160.94	160.94	1.4886	340.518	28.4169	2	(64)
ERR3589582	5	0.69897	61.532	61.532	-55.9921	55.9921	5.2939	293.888	34.2126	2	(64)
ERR3589583	40	1.60206	54.535	54.535	-16.7416	16.7416	10.7902	266.37	35.335	3	(64)
ERR3589584	751	2.87564	54.6155	54.6155	-16.7036	16.7036	8.92358	208.762	35.4057	2	(64)
ERR3589585	651	2.81358	67.2182	67.2182	0.2857	0.2857	0.22498	295.311	34.9035	2	(64)
ERR3589586	5	0.69897	76.1744	76.1744	1.63035	1.63035	1.90183	363.047	34.8883	2	(64)
ERR3589587	55	1.74036	72.5364	72.5364	44.0742	44.0742	3.1072	303.319	34.9783	2	(64)
ERR3589588	5	0.69897	72.5864	72.5864	44.1172	44.1172	7.53177	298.855	34.9231	2	(64)
ERR3589589	55	1.74036	79.4086	79.4086	66.2404	66.2404	1.02571	314.717	34.6918	2	(64)
ERR3589590	5	0.69897	77.2314	77.2314	73.2248	73.2248	1.24323	348.536	34.0567	2	(64)
ERR3589591	5	0.69897	54.5525	54.5525	-16.882	16.882	11.0954	270.946	35.3251	3	(64)
ERR3589592	5	0.69897	67.1398	67.1398	0.2399	0.2399	8.48667	311.918	35.1437	2	(64)
ERR3589593	499	2.6981	76.0702	76.0702	1.38595	1.38595	0.099535	315.372	34.9458	2	(64)
ERR588857	5	0.69897	-9.1528	9.1528	-140.525	140.525	26.519	190.724	35.3967	3	(63)
ERR594313	5	0.69897	-32.2401	32.2401	17.7052	17.7052	12.8345	249.351	34.8453	3	(63)
ERR598942	45	1.65321	35.406	35.406	-127.731	127.731	13.1598	227.686	33.2414	3	(63)
ERR598944	800	2.90309	43.7416	43.7416	-16.8824	16.8824	10.2118	175.307	35.5395	4	(63)
ERR598946	177	2.24797	-12.9426	12.9426	-96.0891	96.0891	13.0146	0.70843	34.8402	4	(63)
ERR598947	700	2.8451	-31.0379	31.0379	4.66455	4.66455	7.02675	195.169	34.4777	4	(63)
ERR598948	115	2.0607	-8.98475	8.98475	-139.184	139.184	24.6962	179.917	36.0976	3	(63)
ERR598954	5	0.69897	-23.2606	23.2606	-129.44	129.44	24.2375	202.175	36.4539	3	(63)
ERR598956	150	2.17609	-8.90345	8.90345	-140.285	140.285	22.1151	161.319	35.8807	4	(63)
ERR598957	155	2.19033	-23.1879	23.1879	-129.547	129.547	22.2614	207.089	35.9399	3	(63)
ERR598958	250	2.39794	34.0274	34.0274	-56.8759	56.8759	18.169	191.753	36.5637	4	(63)
ERR598960	850	2.92942	-35.234	35.234	26.3362	26.3362	8.4127	197.972	34.6512	4	(63)
ERR598961	90	1.95424	-16.9637	16.9637	-100.704	100.704	19.8814	211.546	35.6872	3	(63)
ERR598963	5	0.69897	34.0812	34.0812	-49.8748	49.8748	18.7327	220.19	36.4072	3	(63)
ERR598964	740	2.86923	34.116	34.116	-49.7588	49.7588	10.5654	155.157	35.3752	4	(63)
ERR598965	35	1.54407	-33.8718	33.8718	-73.0452	73.0452	16.4012	237.215	34.268	3	(63)
ERR598967	5	0.69897	-29.6994	29.6994	-101.187	101.187	23.7991	204.138	35.7661	3	(63)
ERR598968	5	0.69897	34.7526	34.7526	-71.2566	71.2566	19.1288	214.365	36.4626	3	(63)
ERR598971	380	2.57978	2.08285	2.08285	-84.5326	84.5326	11.3158	2.51667	34.7998	4	(63)
ERR598976	5	0.69897	36.1552	36.1552	-28.9914	28.9914	17.2601	232.053	36.2377	3	(63)
ERR598978	5	0.69897	-5.25345	5.25345	-85.1896	85.1896	24.9431	205.993	34.7482	3	(63)
ERR598980	550	2.74036	31.53	31.53	-159.045	159.045	6.68972	138.736	34.0005	4	(63)
ERR598982	30	1.47712	-34.8689	34.8689	18.0798	18.0798	15.019	240.413	35.3315	3	(63)
ERR598983	5	0.69897	39.2239	39.2239	-71.0352	71.0352	14.1189	233.859	35.1833	3	(63)
ERR598984	5	0.69897	-8.77885	8.77885	-17.9098	17.9098	25.0262	199.119	36.4232	3	(63)
ERR598985	640	2.80618	25.632	25.632	-88.4292	88.4292	9.75626	108.24	35.1657	4	(63)
ERR598986	80	1.90309	36.196	36.196	-28.8681	28.8681	16.7511	228.545	36.1629	3	(63)
ERR598989	5	0.69897	14.2026	14.2026	-116.63	116.63	26.4091	195.127	33.8844	3	(63)
ERR598991	5	0.69897	18.3992	18.3992	39.865	39.865	27.5986	184.061	38.6469	3	(63)
ERR598992	5	0.69897	-8.9846	8.9846	-139.235	139.235	26.5441	186.241	35.3662	3	(63)
ERR598993	5	0.69897	35.7491	35.7491	14.2948	14.2948	21.4395	207.791	37.8924	3	(63)
ERR598995	115	2.0607	31.499	31.499	-159.067	159.067	15.2843	225.501	34.3691	3	(63)
ERR598996	40	1.60206	35.8192	35.8192	-37.1262	37.1262	17.6636	230.133	36.2402	3	(63)
ERR599000	800	2.90309	-20.952	20.952	-35.2268	35.2268	4.74959	192.166	34.3693	4	(63)
ERR599002	75	1.87506	-16.9604	16.9604	53.94	53.94	24.8943	192.559	34.9108	3	(63)
ERR599005	800	2.90309	-8.79365	8.79365	-17.9088	17.9088	4.67387	143.196	34.4726	4	(63)
ERR599006	5	0.69897	-30.1626	30.1626	-43.2865	43.2865	19.8541	221.475	36.3242	3	(63)
ERR599007	40	1.60206	-5.25725	5.25725	-85.3038	85.3038	19.5663	103.917	34.9003	3	(63)
ERR599008	790	2.89763	-61.9794	61.9794	-49.4315	49.4315	0.45883	203.839	34.68	4	(63)
ERR599009	5	0.69897	-47.1884	47.1884	-58.2792	58.2792	7.32152	305.012	34.0486	2	(63)
ERR599012	5	0.69897	-22.3388	22.3388	40.3428	40.3428	25.0802	199.896	35.3248	3	(63)
ERR599014	50	1.69897	-1.87535	1.87535	-84.6292	84.6292	21.8146	144.634	35.0661	3	(63)
ERR599017	50	1.69897	-31.0203	31.0203	4.6867	4.6867	16.7874	231.683	35.6878	3	(63)
ERR599020	380	2.57978	-1.85465	1.85465	-84.6212	84.6212	10.2584	1.27395	34.7553	4	(63)
ERR599023	65	1.81291	-29.5228	29.5228	37.8852	37.8852	22.2503	207.446	35.3355	3	(63)
ERR599024	5	0.69897	-21.1508	21.1508	-104.804	104.804	23.7888	203.995	36.1291	3	(63)
ERR599028	17	1.23045	20.821	20.821	63.5136	63.5136	25.374	211.607	36.5493	3	(63)
ERR599029	5	0.69897	9.84705	9.84705	-80.053	80.053	27.1194	195.524	34.3472	3	(63)
ERR599030	5	0.69897	6.33235	6.33235	-102.946	102.946	26.6362	196.883	33.407	3	(63)
ERR599032	40	1.60206	0.0275	0.0275	-153.695	153.695	26.0802	176.985	35.1354	3	(63)
ERR599037	270	2.43136	18.7346	18.7346	66.3896	66.3896	15.6142	2.30302	35.9019	4	(63)
ERR599038	5	0.69897	0.0049	0.0049	-153.695	153.695	26.0745	179.86	35.1005	3	(63)
ERR599039	5	0.69897	-1.99265	1.99265	-84.595	84.595	23.8683	190.816	35.0193	3	(63)
ERR599043	5	0.69897	39.3744	39.3744	19.3994	19.3994	18.3425	218.017	38.1829	3	(63)
ERR599044	800	2.90309	-20.3716	20.3716	-3.215	3.215	4.2167	161.731	34.4439	4	(63)
ERR599047	640	2.80618	34.6358	34.6358	-71.2612	71.2612	11.0123	138.083	35.4022	4	(63)
ERR599049	5	0.69897	22.0375	22.0375	38.2242	38.2242	27.3295	182.812	38.9374	3	(63)
ERR599050	5	0.69897	-32.7888	32.7888	-87.0805	87.0805	21.132	219.175	34.6826	3	(63)
ERR599051	450	2.65321	6.3744	6.3744	-103.064	103.064	8.21056	0.78015	34.6084	4	(63)
ERR599052	5	0.69897	35.387	35.387	-127.743	127.743	19.2497	224.408	33.099	3	(63)
ERR599053	60	1.77815	14.5456	14.5456	70.0186	70.0186	27.1177	148.328	36.4962	3	(63)
ERR599054	5	0.69897	0.0033	0.0033	71.6428	71.6428	30.4964	185.244	35.0911	3	(63)
ERR599057	5	0.69897	-15.3367	15.3367	43.2936	43.2936	27.3231	193.058	35.0031	3	(63)
ERR599058	5	0.69897	-17.0266	17.0266	42.7425	42.7425	26.9654	190.054	35.0538	3	(63)
ERR599059	5	0.69897	-60.2946	60.2946	-60.5786	60.5786	1.84402	338.298	33.7197	2	(63)
ERR599062	600	2.77815	20.8322	20.8322	63.6004	63.6004	12.066	1.63999	35.6935	4	(63)
ERR599064	5	0.69897	-33.97	33.97	-73.0718	73.0718	18.0145	244.862	34.2954	3	(63)
ERR599065	30	1.47712	2.0481	2.0481	-84.5425	84.5425	26.532	203.128	34.3448	3	(63)
ERR599071	488	2.68842	-25.8208	25.8208	-111.749	111.749	8.11313	155.558	34.3626	4	(63)
ERR599072	696	2.84261	-23.1976	23.1976	-129.635	129.635	5.79145	199.248	34.305	4	(63)
ERR599074	5	0.69897	14.553	14.553	69.9888	69.9888	29.0894	187.429	36.0249	3	(63)
ERR599075	5	0.69897	6.00625	6.00625	73.897	73.897	29.9803	189.255	34.5615	3	(63)
ERR599077	5	0.69897	-16.9578	16.9578	-100.663	100.663	22.7687	208.865	35.9714	3	(63)
ERR599078	5	0.69897	43.6849	43.6849	-16.845	16.845	14.2806	243.148	35.986	3	(63)
ERR599079	188	2.27416	-25.8425	25.8425	-111.714	111.714	20.1716	210.578	35.8457	3	(63)
ERR599081	50	1.69897	-12.9474	12.9474	-96.0527	96.0527	20.6494	216.79	35.5447	3	(63)
ERR599083	600	2.77815	-8.97545	8.97545	-139.241	139.241	7.21224	38.1151	34.5807	4	(63)
ERR599084	120	2.07918	-9.0692	9.0692	-140.616	140.616	25.2218	175.896	35.7979	3	(63)
ERR599086	350	2.54407	-16.9606	16.9606	-100.667	100.667	10.8931	3.17106	34.6984	4	(63)
ERR599087	60	1.77815	6.3366	6.3366	-102.994	102.994	19.0484	77.0385	34.6118	3	(63)
ERR599090	5	0.69897	-62.0874	62.0874	-49.431	49.431	0.67108	343.437	34.3539	2	(63)
ERR599092	60	1.77815	35.756	35.756	14.3109	14.3109	18.3684	237.889	37.8924	3	(63)
ERR599093	5	0.69897	-25.8088	25.8088	-111.729	111.729	25.1487	200.538	36.4027	3	(63)
ERR599094	50	1.69897	39.3874	39.3874	19.4082	19.4082	15.1613	229.548	38.4757	3	(63)
ERR599097	80	1.90309	23.42	23.42	37.2484	37.2484	26.0504	179.968	40.1964	3	(63)
ERR599100	125	2.09691	25.6638	25.6638	-88.4724	88.4724	24.9488	192.972	36.1722	3	(63)
ERR599101	120	2.07918	-30.149	30.149	-43.2596	43.2596	19.3092	217.141	36.2749	3	(63)
ERR599102	5	0.69897	19.0368	19.0368	64.5038	64.5038	26.2314	199.935	36.6179	3	(63)
ERR599106	5	0.69897	30.9975	30.9975	30.9733	30.9733	25.0621	188.764	39.9819	3	(63)
ERR599111	60	1.77815	18.4658	18.4658	39.8525	39.8525	27.5899	175.384	38.9166	4	(63)
ERR599112	1000	3	-15.3298	15.3298	43.2896	43.2896	6.2402	87.902	34.8332	4	(63)
ERR599115	650	2.81291	35.3038	35.3038	-127.732	127.732	4.93663	8.57745	34.3297	4	(63)
ERR599116	5	0.69897	23.3808	23.3808	37.2183	37.2183	25.8244	188.417	39.7473	3	(63)
ERR599118	5	0.69897	2.0262	2.0262	-84.5648	84.5648	27.6176	198.636	33.3676	3	(63)
ERR599119	5	0.69897	-8.90305	8.90305	-142.59	142.59	26.7802	187.303	35.4277	3	(63)
ERR599121	90	1.95424	-62.2444	62.2444	-49.1898	49.1898	-0.78154	325.403	34.3195	2	(63)
ERR599122	40	1.60206	-47.1608	47.1608	-57.8856	57.8856	6.97563	306.212	34.0576	2	(63)
ERR599123	5	0.69897	31.7657	31.7657	-64.179	64.179	20.3973	212.562	36.5996	3	(63)
ERR599126	5	0.69897	-20.9714	20.9714	-35.2574	35.2574	23.3495	206.194	37.1014	3	(63)
ERR599130	80	1.90309	5.99975	5.99975	73.9104	73.9104	27.7234	132.779	35.1035	3	(63)
ERR599132	480	2.68124	-5.26905	5.26905	-85.2336	85.2336	9.19582	4.42525	34.6925	4	(63)
ERR599133	100	2	-8.7151	8.7151	-17.976	17.976	24.1127	194.428	36.6033	3	(63)
ERR599136	5	0.69897	25.534	25.534	-88.3992	88.3992	24.9656	194.268	36.1937	3	(63)
ERR599138	5	0.69897	-9.40165	9.40165	66.3754	66.3754	29.8182	187.257	34.1689	3	(63)
ERR599139	5	0.69897	-17.0978	17.0978	53.9788	53.9788	27.8684	191.68	34.5667	3	(63)
ERR599142	5	0.69897	31.5072	31.5072	-159.028	159.028	25.1739	197.682	35.1818	3	(63)
ERR599143	5	0.69897	20.8167	20.8167	63.5046	63.5046	25.5814	104.908	36.5301	3	(63)
ERR599144	5	0.69897	-32.17	32.17	17.7052	17.7052	12.8345	249.351	34.8453	3	(63)
ERR599145	25	1.39794	18.5759	18.5759	66.4654	66.4654	26.8122	192.959	36.3323	3	(63)
ERR599146	5	0.69897	-35.1908	35.1908	26.29	26.29	21.8168	207.044	35.4467	3	(63)
ERR599148	150	2.17609	-21.0484	21.0484	-35.371	35.371	21.6433	203.815	36.7247	3	(63)
ERR599150	5	0.69897	-29.5021	29.5021	37.9927	37.9927	22.1656	210.008	35.3347	3	(63)
ERR599152	375	2.57403	14.1746	14.1746	-116.663	116.663	8.91148	0.628413	34.5867	4	(63)
ERR599156	140	2.14613	-8.9051	8.9051	-142.561	142.561	23.7065	160.489	36.2727	4	(63)
ERR599159	800	2.90309	-30.2463	30.2463	-43.292	43.292	5.8659	214.842	34.3629	4	(63)
ERR599160	5	0.69897	-8.90095	8.90095	-140.3	140.3	26.5762	189.758	35.3595	3	(63)
ERR599162	5	0.69897	7.4141	7.4141	-79.306	79.306	26.6292	205.288	28.919	3	(63)
ERR599163	5	0.69897	-12.9756	12.9756	-96.0026	96.0026	25.2512	200.234	35.8353	3	(63)
ERR599164	1000	3	-29.5064	29.5064	37.94	37.94	7.6502	193.011	34.5791	4	(63)
ERR599165	5	0.69897	-20.4034	20.4034	-3.1884	3.1884	19.7768	215.651	36.3762	3	(63)
ERR599166	590	2.77085	39.163	39.163	-70.0227	70.0227	5.06724	230.249	34.9692	4	(63)
ERR599167	340	2.53148	19.0134	19.0134	64.5698	64.5698	14.9876	2.36923	36.0213	4	(63)
ERR599170	5	0.69897	35.8968	35.8968	-37.238	37.238	17.5831	228.376	36.3123	3	(63)
ERR599173	5	0.69897	-34.9218	34.9218	17.9744	17.9744	15.0335	238.916	35.3233	3	(63)
SRR1509790	30	1.47712	18.9	18.9	-104.5	104.5	24.48	200.043	34.59	3	(65)
SRR1509792	85	1.92942	18.9	18.9	-104.5	104.5	15.69	0.416	34.66	4	(65)
SRR1509793	100	2	18.9	18.9	-104.5	104.5	14.66	0.008	34.75	4	(65)
SRR1509794	125	2.09691	18.9	18.9	-104.5	104.5	13.45	0.012	34.8	4	(65)
SRR1509796	300	2.47712	18.9	18.9	-104.5	104.5	10.57	0.006	34.69	4	(65)
SRR2102994	10	1	17.662	17.662	40.905	40.905	31.2	194.41	38.87	3	(66)
SRR2102995	25	1.39794	17.662	17.662	40.905	40.905	31.14	194.43	38.87	3	(66)
SRR2102996	25	1.39794	18.58	18.58	40.743	40.743	30.87	210.01	38.94	3	(66)
SRR2102997	50	1.69897	18.58	18.58	40.743	40.743	21.57	59.13	37.01	3	(66)
SRR2102998	100	2	18.58	18.58	40.743	40.743	22.38	88.56	38.44	4	(66)
SRR2102999	200	2.30103	18.58	18.58	40.743	40.743	22.2	130.6	40.4	4	(66)
SRR2103000	258	2.41162	18.58	18.58	40.743	40.743	21.81	27.61	40.48	4	(66)
SRR2103001	10	1	20.525	20.525	38.781	38.781	30.36	200.48	39.29	3	(66)
SRR2103002	25	1.39794	20.525	20.525	38.781	38.781	30.37	200.49	39.29	3	(66)
SRR2103003	50	1.69897	20.525	20.525	38.781	38.781	28.5	212.57	39.43	3	(66)
SRR2103004	100	2	20.525	20.525	38.781	38.781	24.12	159.78	40.1	4	(66)
SRR2103005	200	2.30103	20.525	20.525	38.781	38.781	21.94	76.8	40.45	4	(66)
SRR2103006	47	1.6721	17.662	17.662	40.905	40.905	23.04	90.28	37.39	3	(66)
SRR2103007	500	2.69897	20.525	20.525	38.781	38.781	21.58	42.41	40.53	4	(66)
SRR2103008	10	1	22.046	22.046	37.929	37.929	30.53	200.02	39.37	3	(66)
SRR2103009	25	1.39794	22.046	22.046	37.929	37.929	30.51	200.49	39.37	3	(66)
SRR2103010	50	1.69897	22.046	22.046	37.929	37.929	30.44	200.52	39.37	3	(66)
SRR2103011	100	2	22.046	22.046	37.929	37.929	24.21	183.66	40.12	4	(66)
SRR2103012	200	2.30103	22.046	22.046	37.929	37.929	22.12	128.3	40.42	4	(66)
SRR2103013	500	2.69897	22.046	22.046	37.929	37.929	21.58	46.09	40.53	4	(66)
SRR2103014	10	1	23.604	23.604	37.054	37.054	29.8	200.17	40.02	3	(66)
SRR2103015	25	1.39794	23.604	23.604	37.054	37.054	29.8	200.64	40.02	3	(66)
SRR2103016	50	1.69897	23.604	23.604	37.054	37.054	27.54	214.54	39.86	3	(66)
SRR2103017	10	1	17.996	17.996	39.799	39.799	30.45	196.32	39.06	3	(66)
SRR2103018	100	2	23.604	23.604	37.054	37.054	24.55	203.37	40.08	3	(66)
SRR2103019	200	2.30103	23.604	23.604	37.054	37.054	22.94	187.55	40.33	4	(66)
SRR2103020	500	2.69897	23.604	23.604	37.054	37.054	21.58	35.95	40.53	4	(66)
SRR2103021	10	1	25.772	25.772	36.116	36.116	28.94	204.42	40.51	3	(66)
SRR2103022	25	1.39794	25.772	25.772	36.116	36.116	28.94	204.43	40.51	3	(66)
SRR2103023	50	1.69897	25.772	25.772	36.116	36.116	28	212.3	40.4	3	(66)
SRR2103024	100	2	25.772	25.772	36.116	36.116	24.83	211.65	40.33	3	(66)
SRR2103025	200	2.30103	25.772	25.772	36.116	36.116	22.35	164.16	40.41	4	(66)
SRR2103026	500	2.69897	25.772	25.772	36.116	36.116	21.6	64.99	40.53	4	(66)
SRR2103027	10	1	27.897	27.897	34.507	34.507	27.89	207.24	40.51	3	(66)
SRR2103028	25	1.39794	17.996	17.996	39.799	39.799	29.91	197.74	39.07	3	(66)
SRR2103029	25	1.39794	27.897	27.897	34.507	34.507	27.85	206.8	40.52	3	(66)
SRR2103030	50	1.69897	27.897	27.897	34.507	34.507	26.23	211.51	40.44	3	(66)
SRR2103031	100	2	27.897	27.897	34.507	34.507	23.68	192.45	40.4	3	(66)
SRR2103032	200	2.30103	27.897	27.897	34.507	34.507	22.41	159.1	40.44	4	(66)
SRR2103033	500	2.69897	27.897	27.897	34.507	34.507	21.61	64.07	40.53	4	(66)
SRR2103034	50	1.69897	17.996	17.996	39.799	39.799	29.68	197.78	39.07	3	(66)
SRR2103035	100	2	17.996	17.996	39.799	39.799	24.37	167.11	40.05	4	(66)
SRR2103036	200	2.30103	17.996	17.996	39.799	39.799	21.93	71.29	40.45	4	(66)
SRR2103037	500	2.69897	17.996	17.996	39.799	39.799	21.57	50.24	40.53	4	(66)
SRR2103038	10	1	18.58	18.58	40.743	40.743	31.02	198.55	38.92	3	(66)
SRR2133201	5	0.69897	26.0059	26.0059	-92.3661	92.3661	27.18	193.34	36.224	3	(65)
SRR2133600	25	1.39794	26.0059	26.0059	-92.3661	92.3661	26.15	200.535	36.36	3	(65)
SRR2133820	73	1.86332	26.0059	26.0059	-92.3661	92.3661	21.17	175.898	36.501	3	(65)
SRR2133821	150	2.17609	26.0059	26.0059	-92.3661	92.3661	15.86	114.706	36.078	4	(65)
SRR2133842	300	2.47712	26.0059	26.0059	-92.3661	92.3661	11.46	105.864	35.41	4	(65)
SRR2133843	600	2.77815	26.0059	26.0059	-92.3661	92.3661	7.17	122.708	34.924	4	(65)
SRR2133844	1000	3	26.0059	26.0059	-92.3661	92.3661	4.99	171.699	34.926	4	(65)
SRR2133846	1470	3.16732	26.0059	26.0059	-92.3661	92.3661	4.28	201.792	34.96	4	(65)
SRR2133848	2107	3.32366	26.0059	26.0059	-92.3661	92.3661	4.25	206.194	34.965	4	(65)
SRR3718412	68	1.83251	18.9009	18.9009	-108.803	108.803	18.51	4.11	34.59	3	(65)
SRR3718413	120	2.07918	18.9009	18.9009	-108.803	108.803	13.54	5.85	34.71	4	(65)
SRR3719478	100	2	48.5917	48.5917	-123.505	123.505	9.005	14.784	31.071	5	(67)
SRR3719534	200	2.30103	48.5917	48.5917	-123.505	123.505	9.181	1.912	31.278	5	(67)
SRR3719535	130	2.11394	48.5917	48.5917	-123.505	123.505	8.962	12.091	31.148	5	(67)
SRR3719539	10	1	48.5917	48.5917	-123.505	123.505	12.854	216.667	28.121	3	(67)
SRR3719541	150	2.17609	48.5917	48.5917	-123.505	123.505	9.101	8.234	31.216	5	(67)
SRR3719544	100	2	48.5917	48.5917	-123.505	123.505	8.703	38.012	30.872	5	(67)
SRR3719545	120	2.07918	48.5917	48.5917	-123.505	123.505	8.796	32.354	31.007	5	(67)
SRR3719562	150	2.17609	48.5917	48.5917	-123.505	123.505	9.002	3.89	31.164	5	(67)
SRR3719563	135	2.13033	48.5917	48.5917	-123.505	123.505	8.882	20.446	31.088	5	(67)
SRR3719564	200	2.30103	48.5917	48.5917	-123.505	123.505	9.117	2.742	31.248	5	(67)
SRR3719565	10	1	48.5917	48.5917	-123.505	123.505	12.406	167.774	28.285	5	(67)
SRR3719566	100	2	48.5917	48.5917	-123.505	123.505	8.855	28.138	31.029	3	(67)
SRR3719567	120	2.07918	48.5917	48.5917	-123.505	123.505	8.893	33.841	31.105	5	(67)
SRR3719568	135	2.13033	48.5917	48.5917	-123.505	123.505	8.947	17.166	31.159	5	(67)
SRR3719569	150	2.17609	48.5917	48.5917	-123.505	123.505	8.989	4.564	31.186	5	(67)
SRR3719571	200	2.30103	48.5917	48.5917	-123.505	123.505	8.986	3.267	31.234	5	(67)
SRR3719572	10	1	48.5917	48.5917	-123.505	123.505	14.209	237.119	27.987	5	(67)
SRR3719573	100	2	48.5917	48.5917	-123.505	123.505	8.877	21.201	31.057	5	(67)
SRR3719574	120	2.07918	48.5917	48.5917	-123.505	123.505	8.934	10.996	31.14	3	(67)
SRR3719625	135	2.13033	48.5917	48.5917	-123.505	123.505	8.979	2.904	31.179	5	(67)
SRR3719629	150	2.17609	48.5917	48.5917	-123.505	123.505	9.009	2.728	31.203	5	(67)
SRR3719644	200	2.30103	48.5917	48.5917	-123.505	123.505	9	2.593	31.235	5	(67)
SRR3719645	10	1	48.5917	48.5917	-123.505	123.505	12.829	169.621	29.477	5	(67)
SRR3719646	110	2.04139	48.5917	48.5917	-123.505	123.505	8.934	14.209	31.099	5	(67)
SRR3719647	120	2.07918	48.5917	48.5917	-123.505	123.505	8.998	20.285	31.128	5	(67)
SRR3719653	125	2.09691	48.5917	48.5917	-123.505	123.505	8.954	15.122	31.136	3	(67)
SRR3719654	165	2.21748	48.5917	48.5917	-123.505	123.505	9.041	2.99	31.197	5	(67)
SRR3719655	165	2.21748	48.5917	48.5917	-123.505	123.505	9.011	3.503	31.212	5	(67)
SRR3719656	10	1	48.5917	48.5917	-123.505	123.505	12.106	133.374	28.59	3	(67)
SRR3719657	165	2.21748	48.5917	48.5917	-123.505	123.505	9.027	2.676	31.217	5	(67)
SRR3719691	100	2	48.5917	48.5917	-123.505	123.505	8.967	12.408	31.144	5	(67)
SRR3719692	120	2.07918	48.5917	48.5917	-123.505	123.505	9.008	4.911	31.204	5	(67)
SRR3719695	165	2.21748	48.5917	48.5917	-123.505	123.505	8.979	20.291	31.265	5	(67)
SRR3719696	135	2.13033	48.5917	48.5917	-123.505	123.505	9.006	7.85	31.231	5	(67)
SRR3719708	200	2.30103	48.5917	48.5917	-123.505	123.505	8.952	30.646	31.332	5	(67)
SRR3724190	10	1	48.5917	48.5917	-123.505	123.505	10.221	253.67	29.72	3	(67)
SRR3724307	150	2.17609	48.5917	48.5917	-123.505	123.505	9.091	2.826	31.241	5	(67)
SRR3724308	100	2	48.5917	48.5917	-123.505	123.505	8.199	52.963	30.851	5	(67)
SRR3724310	200	2.30103	48.5917	48.5917	-123.505	123.505	9.235	2.596	31.308	5	(67)
SRR3724311	120	2.07918	48.5917	48.5917	-123.505	123.505	8.491	17.708	31.009	5	(67)
SRR3724312	135	2.13033	48.5917	48.5917	-123.505	123.505	8.703	11.159	31.093	5	(67)
SRR3724315	100	2	48.5917	48.5917	-123.505	123.505	8.816	32.404	30.998	5	(67)
SRR3724357	120	2.07918	48.5917	48.5917	-123.505	123.505	8.733	17.745	31.053	5	(67)
SRR3724365	135	2.13033	48.5917	48.5917	-123.505	123.505	8.965	16.749	31.144	5	(67)
SRR3724366	150	2.17609	48.5917	48.5917	-123.505	123.505	9.02	3.625	31.205	5	(67)
SRR3724382	200	2.30103	48.5917	48.5917	-123.505	123.505	9.193	2.594	31.28	5	(67)
SRR3724388	10	1	48.5917	48.5917	-123.505	123.505	10.677	122.45	30.307	3	(67)
SRR3724456	120	2.07918	48.5917	48.5917	-123.505	123.505	9.129	3.458	30.917	5	(67)
SRR3724464	100	2	48.5917	48.5917	-123.505	123.505	9.423	11.91	31.176	5	(67)
SRR3724465	135	2.13033	48.5917	48.5917	-123.505	123.505	9.321	8.762	31.253	5	(67)
SRR3724466	120	2.07918	48.5917	48.5917	-123.505	123.505	9.196	7.036	31.2	5	(67)
SRR3724468	200	2.30103	48.5917	48.5917	-123.505	123.505	9.271	2.604	31.291	5	(67)
SRR3724469	100	2	48.5917	48.5917	-123.505	123.505	9.08	31.424	30.714	5	(67)
SRR3724470	150	2.17609	48.5917	48.5917	-123.505	123.505	9.289	2.838	31.265	5	(67)
SRR3724482	135	2.13033	48.5917	48.5917	-123.505	123.505	9.256	2.82	31.136	5	(67)
SRR3724508	150	2.17609	48.5917	48.5917	-123.505	123.505	9.283	2.711	31.225	5	(67)
SRR3724533	200	2.30103	48.5917	48.5917	-123.505	123.505	9.259	2.552	31.269	5	(67)
SRR3724534	10	1	48.5917	48.5917	-123.505	123.505	12.334	199.383	28.838	3	(67)
SRR3724566	10	1	48.5917	48.5917	-123.505	123.505	8.131	206.478	29.382	3	(67)
SRR3724641	120	2.07918	48.5917	48.5917	-123.505	123.505	9.25	2.618	31.157	5	(67)
SRR3724643	100	2	48.5917	48.5917	-123.505	123.505	9.375	72.208	31.094	5	(67)
SRR3724644	150	2.17609	48.5917	48.5917	-123.505	123.505	9.249	2.554	31.225	5	(67)
SRR3724645	135	2.13033	48.5917	48.5917	-123.505	123.505	9.269	2.569	31.209	5	(67)
SRR3724646	200	2.30103	48.5917	48.5917	-123.505	123.505	9.267	2.429	31.259	5	(67)
SRR3724647	100	2	48.5917	48.5917	-123.505	123.505	9.273	24.737	30.922	5	(67)
SRR3724648	120	2.07918	48.5917	48.5917	-123.505	123.505	9.383	3.027	31.198	5	(67)
SRR3725015	135	2.13033	48.5917	48.5917	-123.505	123.505	9.356	2.861	31.247	5	(67)
SRR3725054	100	2	48.5917	48.5917	-123.505	123.505	9.18	30.918	30.846	5	(67)
SRR3725353	120	2.07918	48.5917	48.5917	-123.505	123.505	9.381	4.371	31.174	5	(67)
SRR3725354	150	2.17609	48.5917	48.5917	-123.505	123.505	9.338	2.685	31.258	5	(67)
SRR3725355	200	2.30103	48.5917	48.5917	-123.505	123.505	9.362	2.585	31.294	5	(67)
SRR3725726	135	2.13033	48.5917	48.5917	-123.505	123.505	9.372	3.86	31.23	5	(67)
SRR3725727	150	2.17609	48.5917	48.5917	-123.505	123.505	9.344	3.613	31.248	5	(67)
SRR3725728	100	2	48.5917	48.5917	-123.505	123.505	8.887	41.064	30.929	5	(67)
SRR3725729	200	2.30103	48.5917	48.5917	-123.505	123.505	9.355	3.11	31.284	5	(67)
SRR3725730	150	2.17609	48.5917	48.5917	-123.505	123.505	9.203	2.697	31.205	5	(67)
SRR3725731	200	2.30103	48.5917	48.5917	-123.505	123.505	9.273	2.525	31.247	5	(67)
SRR3960575	4003	3.60239	19.9897	19.9897	-52.6367	52.6367	1.9211	230.889	34.8889	4	(68)
SRR3960577	4002	3.60228	32.0788	32.0788	-17.2662	17.2662	2.0997	221.57	34.9058	4	(68)
SRR3960578	4003	3.60239	29.97	29.97	-23.69	23.69	2.1123	223.527	34.9071	4	(68)
SRR3960579	3008	3.47828	10.0927	10.0927	-99.2462	99.2462	1.6156	103.806	34.6755	4	(68)
SRR3960581	4003	3.60239	17.43	17.43	-59.83	59.83	1.9688	242.893	34.9004	6	(68)
SRR3961047	3103	3.49178	12	12	-108.06	108.06	1.4552	113.029	34.6805	4	(68)
SRR3961906	4002	3.60228	15.9087	15.9087	-124.474	124.474	1.1733	133.925	34.6897	4	(68)
SRR3961935	4004	3.60249	18.04	18.04	-133.26	133.26	1.1582	135.057	34.6897	4	(68)
SRR3962293	3818	3.58184	9.22	9.22	-163.53	163.53	1.1537	142.409	34.692	4	(68)
SRR3962680	2150	3.33244	-25.49	25.49	-179.52	179.52	2.0126	139.112	34.6456	4	(68)
SRR3962771	4013	3.60347	21.0638	21.0638	-150.319	150.319	1.162	134.343	34.6888	6	(68)
SRR3962773	4018	3.60401	-5.75	5.75	-170.741	170.741	1.1026	153.194	34.6955	4	(68)
SRR3963449	3501	3.54419	-28.4063	28.4063	179.141	179.141	1.5728	140.366	34.6818	4	(68)
SRR3963457	4001	3.60217	-30.3327	30.3327	103.308	103.308	0.8069	186.08	34.7178	4	(68)
SRR3963458	3996	3.60163	-39.23	39.23	135.19	135.19	0.9479	180.681	34.722	4	(68)
SRR3963498	4004	3.60249	-31.16	31.16	110.18	110.18	0.9869	174.317	34.7202	4	(68)
SRR3963599	4001	3.60217	-38.64	38.64	150.41	150.41	0.8366	179.317	34.716	4	(68)
SRR3963622	4000	3.60206	-29.81	29.81	82.62	82.62	1.0745	176.069	34.7244	4	(68)
SRR3963804	2400	3.38021	-29.6525	29.6525	92.9852	92.9852	1.8199	158.945	34.7266	3	(68)
SRR3963982	3500	3.54407	-27.9783	27.9783	63.2478	63.2478	1.3208	164.931	34.7241	4	(68)
SRR3965586	4002	3.60228	-33.55	33.55	39.89	39.89	0.851	199.192	34.7402	4	(68)
SRR3965592	3199	3.50501	-26.91	26.91	-21.43	21.43	2.2513	230.776	34.9003	4	(68)
SRR3965758	4001	3.60217	-31.81	31.81	6.84	6.84	1.4922	205.798	34.8047	4	(68)
SRR3965873	3900	3.59106	-32.8128	32.8128	12.7692	12.7692	0.9196	199.296	34.7503	4	(68)
SRR3965874	3662	3.56372	-28.62	28.62	-11.8	11.8	2.0761	220.655	34.8613	4	(68)
SRR3966130	3907	3.59184	-22.97	22.97	-36.95	36.95	0.5836	208.882	34.7347	4	(68)
SRR3967319	4003	3.60239	-15.83	15.83	-33.41	33.41	1.4542	223.018	34.8269	4	(68)
SRR3967690	4001	3.60217	-9.12	9.12	-30.19	30.19	1.5802	227.614	34.8447	4	(68)
SRR3967700	4002	3.60228	-3.03	3.03	-27.33	27.33	1.7369	236.013	34.8676	4	(68)
SRR3968061	4002	3.60228	14.52	14.52	-26	26	2.0429	216.94	34.8948	4	(68)
SRR3968062	4003	3.60239	7.33	7.33	-26	26	2.0165	231.254	34.8901	4	(68)
SRR3968777	4005	3.6026	21.51	21.51	-23.45	23.45	2.0182	228.614	34.8951	4	(68)
SRR4028166	100	2	-37.8305	37.8305	-41.1248	41.1248	15.44	230	35.67	4	(69)
SRR4028167	1748	3.24254	-37.8305	37.8305	-41.1248	41.1248	2.86	184.9	34.64	4	(69)
SRR4028168	100	2	-26.0867	26.0867	-34.2585	34.2585	21.33	212.62	36.64	3	(69)
SRR4028173	100	2	10.91	10.91	-44.6678	44.6678	18.36	112.84	36.18	4	(69)
SRR4028175	776	2.88986	24.51	24.51	-34.5537	34.5537	9.21	130.48	35.29	4	(69)
SRR4028193	2745	3.43854	20.79	20.79	-40.964	40.964	3	228.66	34.95	4	(69)
SRR4028224	5002	3.69914	10.9107	10.9107	-44.6678	44.6678	1.82	228.73	34.83	4	(69)
SRR4342129	16.5	1.21748	28.9833	28.9833	-90.8333	90.8333	27.27	131.71	35.51	3	(65)
SRR4342130	14	1.14613	28.8417	28.8417	-90.8333	90.8333	26.8	10.54	33.8	3	(65)
SRR4342133	16.2	1.20952	28.7167	28.7167	-90.8333	90.8333	26.32	12.79	34.7	3	(65)
SRR4342134	6.7	0.826075	28.8583	28.8583	-91.25	91.25	28.8	83.99	28.9	3	(65)
SRR4342135	13.3	1.12385	28.7417	28.7417	-91.25	91.25	26.03	2.24	34.52	3	(65)
SRR4342136	28.3	1.45179	28.5833	28.5833	-91.25	91.25	25.08	9.92	35.81	3	(65)
SRR5002308	770	2.88649	22.75	22.75	-158	158	5.1006	26.9	34.3577	4	(70)
SRR5002310	75	1.87506	22.75	22.75	-158	158	25.1089	207.2	35.2524	3	(70)
SRR5002311	25	1.39794	22.75	22.75	-158	158	25.8318	205.1	35.215	3	(70)
SRR5002314	500	2.69897	22.75	22.75	-158	158	7.7928	110	34.1166	4	(70)
SRR5002316	1000	3	22.75	22.75	-158	158	3.8903	44.1	34.4757	4	(70)
SRR5002317	75	1.87506	22.75	22.75	-158	158	24.8031	205.1	35.2372	3	(70)
SRR5002318	75	1.87506	22.75	22.75	-158	158	23.7258	224.4	35.3415	3	(70)
SRR5002319	25	1.39794	22.75	22.75	-158	158	25.1257	207.4	35.2286	3	(70)
SRR5002320	1000	3	22.75	22.75	-158	158	4.1138	39.8	34.5033	4	(70)
SRR5002321	1000	3	22.75	22.75	-158	158	3.72	46.4	34.4938	4	(70)
SRR5002322	125	2.09691	22.75	22.75	-158	158	22.1609	204.1	35.2683	3	(70)
SRR5002323	770	2.88649	22.75	22.75	-158	158	4.5356	26.8	34.3012	4	(70)
SRR5002324	500	2.69897	22.75	22.75	-158	158	7.1795	112.1	34.0545	4	(70)
SRR5002325	770	2.88649	22.75	22.75	-158	158	4.9631	31.5	34.3753	4	(70)
SRR5002328	770	2.88649	22.75	22.75	-158	158	4.6071	26.1	34.349	4	(70)
SRR5002329	200	2.30103	22.75	22.75	-158	158	18.8966	193	34.9803	4	(70)
SRR5002330	75	1.87506	22.75	22.75	-158	158	24.1779	208.2	35.2831	3	(70)
SRR5002331	1000	3	22.75	22.75	-158	158	3.7751	42.3	34.4824	4	(70)
SRR5002332	770	2.88649	22.75	22.75	-158	158	5.1488	27	34.3785	4	(70)
SRR5002333	25	1.39794	22.75	22.75	-158	158	24.3489	210.1	35.3017	3	(70)
SRR5002334	75	1.87506	22.75	22.75	-158	158	25.5411	210.3	35.247	3	(70)
SRR5002336	25	1.39794	22.75	22.75	-158	158	24.202	208.6	35.2839	3	(70)
SRR5002337	45	1.65321	22.75	22.75	-158	158	25.898	208	35.2685	3	(70)
SRR5002338	75	1.87506	22.75	22.75	-158	158	23.0789	219.2	35.3797	3	(70)
SRR5002339	770	2.88649	22.75	22.75	-158	158	4.7827	26.2	34.3044	4	(70)
SRR5002340	500	2.69897	22.75	22.75	-158	158	7.3057	120.3	34.0395	4	(70)
SRR5002341	75	1.87506	22.75	22.75	-158	158	24.7428	220.1	35.3009	3	(70)
SRR5002342	25	1.39794	22.75	22.75	-158	158	25.4406	208.9	35.2129	3	(70)
SRR5002343	75	1.87506	22.75	22.75	-158	158	25.1722	209.7	35.2047	3	(70)
SRR5002344	1000	3	22.75	22.75	-158	158	3.9951	46.4	34.4665	4	(70)
SRR5002346	200	2.30103	22.75	22.75	-158	158	16.9922	201.6	34.748	4	(70)
SRR5002347	75	1.87506	22.75	22.75	-158	158	24.5821	212.2	35.2921	3	(70)
SRR5002348	500	2.69897	22.75	22.75	-158	158	7.3966	108.2	34.0461	4	(70)
SRR5002350	25	1.39794	22.75	22.75	-158	158	23.9295	210.9	35.1413	3	(70)
SRR5002351	125	2.09691	22.75	22.75	-158	158	21.9103	201.9	35.157	3	(70)
SRR5002352	200	2.30103	22.75	22.75	-158	158	19.4655	196.3	35.0144	4	(70)
SRR5002353	75	1.87506	22.75	22.75	-158	158	24.9799	211.2	34.9283	3	(70)
SRR5002354	500	2.69897	22.75	22.75	-158	158	7.5264	103	34.1013	4	(70)
SRR5002355	500	2.69897	22.75	22.75	-158	158	7.6033	100.2	34.1106	4	(70)
SRR5002357	125	2.09691	22.75	22.75	-158	158	20.9282	198.7	35.234	3	(70)
SRR5002358	125	2.09691	22.75	22.75	-158	158	21.2536	212.1	35.3349	3	(70)
SRR5002359	770	2.88649	22.75	22.75	-158	158	4.9787	32.6	34.3297	4	(70)
SRR5002360	1000	3	22.75	22.75	-158	158	3.717	46	34.4899	4	(70)
SRR5002361	500	2.69897	22.75	22.75	-158	158	7.7103	111.6	34.0929	4	(70)
SRR5002362	125	2.09691	22.75	22.75	-158	158	21.2577	208.018	35.2847	3	(70)
SRR5002363	200	2.30103	22.75	22.75	-158	158	19.6795	203.8	35.2142	4	(70)
SRR5002364	125	2.09691	22.75	22.75	-158	158	22.1052	205.5	35.2889	3	(70)
SRR5002369	770	2.88649	22.75	22.75	-158	158	4.5527	26.4	34.295	4	(70)
SRR5002370	1000	3	22.75	22.75	-158	158	4.0894	45.3	34.4919	4	(70)
SRR5002371	125	2.09691	22.75	22.75	-158	158	23.0947	211	35.3144	3	(70)
SRR5002372	770	2.88649	22.75	22.75	-158	158	4.8857	35.7	34.3255	4	(70)
SRR5002373	125	2.09691	22.75	22.75	-158	158	21.3437	198.9	35.2542	3	(70)
SRR5002376	45	1.65321	22.75	22.75	-158	158	25.6001	208.9	35.2348	3	(70)
SRR5002377	770	2.88649	22.75	22.75	-158	158	4.4624	21.4	34.2836	4	(70)
SRR5002378	200	2.30103	22.75	22.75	-158	158	19.3623	200.666	35.0987	4	(70)
SRR5002379	200	2.30103	22.75	22.75	-158	158	17.9288	201.3	34.8925	4	(70)
SRR5002380	1000	3	22.75	22.75	-158	158	3.9713	45.3	34.4681	4	(70)
SRR5002381	45	1.65321	22.75	22.75	-158	158	25.0896	207	35.2415	3	(70)
SRR5002382	25	1.39794	22.75	22.75	-158	158	25.3475	207.8	34.9648	3	(70)
SRR5002383	200	2.30103	22.75	22.75	-158	158	17.3374	191.929	34.7909	4	(70)
SRR5002384	200	2.30103	22.75	22.75	-158	158	16.9211	198.3	34.7144	4	(70)
SRR5002385	500	2.69897	22.75	22.75	-158	158	7.7116	98.4	34.122	4	(70)
SRR5002386	1000	3	22.75	22.75	-158	158	3.8387	43.2	34.4759	4	(70)
SRR5002387	125	2.09691	22.75	22.75	-158	158	23.4915	211.3	35.1928	3	(70)
SRR5002388	500	2.69897	22.75	22.75	-158	158	7.6164	108.6	34.0834	4	(70)
SRR5002389	1000	3	22.75	22.75	-158	158	3.8723	48.4	34.4926	4	(70)
SRR5002390	770	2.88649	22.75	22.75	-158	158	4.8526	37.3	34.3388	4	(70)
SRR5002393	500	2.69897	22.75	22.75	-158	158	7.0586	105.5	34.0904	4	(70)
SRR5002394	1000	3	22.75	22.75	-158	158	4.293	39.3	34.477	4	(70)
SRR5002395	200	2.30103	22.75	22.75	-158	158	20.0673	203.1	35.2287	4	(70)
SRR5002396	25	1.39794	22.75	22.75	-158	158	23.5728	211.7	35.3811	3	(70)
SRR5002397	770	2.88649	22.75	22.75	-158	158	4.504	26.5	34.2765	4	(70)
SRR5002398	25	1.39794	22.75	22.75	-158	158	24.7897	205.3	35.2404	3	(70)
SRR5002400	200	2.30103	22.75	22.75	-158	158	20.0918	204.8	35.2291	4	(70)
SRR5002402	25	1.39794	22.75	22.75	-158	158	26.0446	207.2	35.2943	3	(70)
SRR5002403	125	2.09691	22.75	22.75	-158	158	21.8383	203.7	35.2914	3	(70)
SRR5002404	200	2.30103	22.75	22.75	-158	158	16.4808	202.5	34.6855	4	(70)
SRR5002405	75	1.87506	22.75	22.75	-158	158	23.7661	212	35.2359	3	(70)
SRR5002406	25	1.39794	22.75	22.75	-158	158	25.6192	208.9	35.236	3	(70)
SRR5002408	1000	3	22.75	22.75	-158	158	3.9599	42.3	34.4701	4	(70)
SRR5002409	500	2.69897	22.75	22.75	-158	158	7.1434	63.8	34.1381	4	(70)
SRR5002410	45	1.65321	22.75	22.75	-158	158	25.3472	209.7	35.2126	3	(70)
SRR5002411	25	1.39794	22.75	22.75	-158	158	25.8161	208.1	35.2494	3	(70)
SRR5002412	125	2.09691	22.75	22.75	-158	158	23.5505	212.9	35.1974	3	(70)
SRR5002414	500	2.69897	22.75	22.75	-158	158	7.247	122.5	34.0446	4	(70)
SRR5131898	15	1.17609	24.4	24.4	-156.36	156.36	26.828	211.1	35.395	3	(71)
SRR5131900	15	1.17609	24.46	24.46	-156.74	156.74	26.716	210.5	35.379	3	(71)
SRR5131901	15	1.17609	24.42	24.42	-156.76	156.76	26.766	210.4	35.373	3	(71)
SRR5131902	15	1.17609	24.5	24.5	-156.3	156.3	26.861	210.1	35.391	3	(71)
SRR5131903	15	1.17609	24.41	24.41	-156.31	156.31	26.795	210.6	35.394	3	(71)
SRR5131905	15	1.17609	24.58	24.58	-156.38	156.38	26.977	210.4	35.375	3	(71)
SRR5131906	15	1.17609	24.39	24.39	-156.77	156.77	26.776	210.8	35.38	3	(71)
SRR5131914	15	1.17609	24.59	24.59	-156.44	156.44	26.805	212.2	35.388	3	(71)
SRR5131916	15	1.17609	24.48	24.48	-156.3	156.3	26.948	210.6	35.395	3	(71)
SRR5131919	15	1.17609	24.35	24.35	-156.35	156.35	26.773	210.8	35.394	3	(71)
SRR5131920	15	1.17609	24.56	24.56	-156.56	156.56	26.806	209.8	35.372	3	(71)
SRR5131924	15	1.17609	24.54	24.54	-156.64	156.64	26.949	211.3	35.387	3	(71)
SRR5131927	15	1.17609	24.35	24.35	-156.8	156.8	26.59	210.1	35.385	3	(71)
SRR5131928	15	1.17609	24.28	24.28	-156.39	156.39	26.793	211.2	35.401	3	(71)
SRR5131929	15	1.17609	24.54	24.54	-156.31	156.31	26.996	210.5	35.388	3	(71)
SRR5131930	15	1.17609	24.58	24.58	-156.36	156.36	26.92	210.4	35.375	3	(71)
SRR5131934	15	1.17609	24.6	24.6	-156.51	156.51	26.993	210.8	35.368	3	(71)
SRR5131936	15	1.17609	24.58	24.58	-156.41	156.41	26.949	211.2	35.368	3	(71)
SRR5131937	15	1.17609	24.5	24.5	-156.69	156.69	26.684	210.4	35.379	3	(71)
SRR5131938	15	1.17609	24.5	24.5	-156.31	156.31	26.912	210.4	35.388	3	(71)
SRR5131939	15	1.17609	24.47	24.47	-156.29	156.29	26.886	210.7	35.395	3	(71)
SRR5131943	15	1.17609	24.29	24.29	-156.41	156.41	26.738	210.7	35.398	3	(71)
SRR5131944	15	1.17609	24.42	24.42	-156.31	156.31	26.848	210.4	35.395	3	(71)
SRR5131949	15	1.17609	24.55	24.55	-156.58	156.58	26.81	210.3	35.385	3	(71)
SRR5131950	15	1.17609	24.4	24.4	-156.35	156.35	26.881	210.8	35.398	3	(71)
SRR5131951	15	1.17609	24.59	24.59	-156.52	156.52	26.844	211.4	35.387	3	(71)
SRR5131953	15	1.17609	24.39	24.39	-156.77	156.77	26.824	210.5	35.385	3	(71)
SRR5131954	15	1.17609	24.37	24.37	-156.8	156.8	26.631	210.2	35.391	3	(71)
SRR5131956	15	1.17609	24.58	24.58	-156.42	156.42	26.896	210.9	35.385	3	(71)
SRR5131959	15	1.17609	24.53	24.53	-156.65	156.65	26.908	210.8	35.385	3	(71)
SRR5131960	15	1.17609	24.57	24.57	-156.43	156.43	26.762	212.2	35.391	3	(71)
SRR5131967	15	1.17609	24.48	24.48	-156.3	156.3	26.93	209.7	35.392	3	(71)
SRR5131968	15	1.17609	24.58	24.58	-156.39	156.39	26.93	211.1	35.375	3	(71)
SRR5131972	15	1.17609	24.36	24.36	-156.34	156.34	26.822	211.1	35.396	3	(71)
SRR5131977	15	1.17609	24.54	24.54	-156.63	156.63	26.91	210.1	35.377	3	(71)
SRR5131982	15	1.17609	24.48	24.48	-156.72	156.72	26.68	210.2	35.381	3	(71)
SRR5720219	5	0.69897	22.75	22.75	-158	158	26.0709	204.1	35.1376	3	(72)
SRR5720220	115	2.0607	22.75	22.75	-158	158	21.7909	212.2	35.3197	3	(72)
SRR5720221	175	2.24304	22.75	22.75	-158	158	17.6352	192.6	34.7959	4	(72)
SRR5720222	5	0.69897	22.75	22.75	-158	158	27.4692	200.5	34.9002	3	(72)
SRR5720223	115	2.0607	22.75	22.75	-158	158	21.9337	210.8	35.3417	3	(72)
SRR5720224	175	2.24304	22.75	22.75	-158	158	18.8741	201.4	35.0022	4	(72)
SRR5720227	5	0.69897	22.75	22.75	-158	158	26.8633	203.4	34.8548	3	(72)
SRR5720228	100	2	22.75	22.75	-158	158	21.4961	212.6	35.2755	3	(72)
SRR5720231	180	2.25527	31.66	31.66	-64.16	64.16	19.504	214.41	36.639	3	(72)
SRR5720232	40	1.60206	31.66	31.66	-64.16	64.16	20.217	222.52	36.687	3	(72)
SRR5720233	1	0	31.66	31.66	-64.16	64.16	20.657	225.05	36.732	3	(72)
SRR5720234	180	2.25527	31.66	31.66	-64.16	64.16	19.299	199.35	36.651	4	(72)
SRR5720236	180	2.25527	31.66	31.66	-64.16	64.16	19.037	219.37	36.616	4	(72)
SRR5720237	80	1.90309	31.66	31.66	-64.16	64.16	19.66	224.5	36.645	3	(72)
SRR5720238	1	0	31.66	31.66	-64.16	64.16	19.791	227.46	36.659	3	(72)
SRR5720239	175	2.24304	22.75	22.75	-158	158	20.1353	195.9	35.1743	4	(72)
SRR5720240	125	2.09691	22.75	22.75	-158	158	22.9769	204.1	35.3145	3	(72)
SRR5720241	5	0.69897	22.75	22.75	-158	158	26.5193	202.6	34.9187	3	(72)
SRR5720242	175	2.24304	22.75	22.75	-158	158	19.0719	200.2	35.0226	4	(72)
SRR5720243	175	2.24304	22.75	22.75	-158	158	18.417	195.7	34.9205	4	(72)
SRR5720244	100	2	22.75	22.75	-158	158	21.8696	208	35.3032	3	(72)
SRR5720245	100	2	22.75	22.75	-158	158	23.9198	204.5	35.1324	3	(72)
SRR5720246	5	0.69897	22.75	22.75	-158	158	25.2695	204.7	34.963	3	(72)
SRR5720247	5	0.69897	22.75	22.75	-158	158	23.6616	205.6	35.3383	3	(72)
SRR5720248	175	2.24304	22.75	22.75	-158	158	19.1222	185.6	34.9467	4	(72)
SRR5720249	40	1.60206	31.66	31.66	-64.16	64.16	19.753	227.83	36.712	3	(72)
SRR5720250	180	2.25527	31.66	31.66	-64.16	64.16	19.349	219.51	36.678	3	(72)
SRR5720251	1	0	31.66	31.66	-64.16	64.16	28.321	201.22	36.629	3	(72)
SRR5720252	100	2	31.66	31.66	-64.16	64.16	19.422	210.73	36.632	3	(72)
SRR5720253	100	2	31.66	31.66	-64.16	64.16	19.655	220.36	36.683	3	(72)
SRR5720254	180	2.25527	31.66	31.66	-64.16	64.16	18.924	213.38	36.629	4	(72)
SRR5720255	160	2.20412	31.66	31.66	-64.16	64.16	19.158	205.13	36.621	4	(72)
SRR5720256	1	0	31.66	31.66	-64.16	64.16	20.012	227.04	36.706	3	(72)
SRR5720257	10	1	31.66	31.66	-64.16	64.16	22.963	218.26	36.904	3	(72)
SRR5720258	80	1.90309	31.66	31.66	-64.16	64.16	19.748	213.93	36.688	3	(72)
SRR5720259	180	2.25527	31.66	31.66	-64.16	64.16	18.82	215.51	36.617	4	(72)
SRR5720260	10	1	31.66	31.66	-64.16	64.16	24.364	212.08	36.628	3	(72)
SRR5720261	180	2.25527	31.66	31.66	-64.16	64.16	19.437	201.21	36.639	4	(72)
SRR5720262	1	0	31.66	31.66	-64.16	64.16	24.23	211.91	36.802	3	(72)
SRR5720263	100	2	31.66	31.66	-64.16	64.16	21.564	218.19	36.699	3	(72)
SRR5720264	180	2.25527	31.66	31.66	-64.16	64.16	18.778	203.08	36.599	4	(72)
SRR5720265	175	2.24304	22.75	22.75	-158	158	18.0651	210.7	34.9043	4	(72)
SRR5720266	5	0.69897	22.75	22.75	-158	158	25.273	209.3	35.0705	3	(72)
SRR5720267	175	2.24304	22.75	22.75	-158	158	19.8154	202	35.129	4	(72)
SRR5720268	5	0.69897	22.75	22.75	-158	158	23.7391	215	35.2853	3	(72)
SRR5720269	5	0.69897	22.75	22.75	-158	158	23.2953	216.5	35.3223	3	(72)
SRR5720270	115	2.0607	22.75	22.75	-158	158	22.3142	211.2	35.331	3	(72)
SRR5720271	5	0.69897	22.75	22.75	-158	158	24.6057	208.3	34.9767	3	(72)
SRR5720272	125	2.09691	22.75	22.75	-158	158	20.3853	215.3	35.2217	3	(72)
SRR5720273	125	2.09691	22.75	22.75	-158	158	21.5207	205.9	35.3162	3	(72)
SRR5720274	175	2.24304	22.75	22.75	-158	158	19.797	200.4	35.1267	4	(72)
SRR5720275	80	1.90309	31.66	31.66	-64.16	64.16	23.631	202.49	36.619	4	(72)
SRR5720276	1	0	31.66	31.66	-64.16	64.16	25.264	206.53	36.38	3	(72)
SRR5720277	80	1.90309	31.66	31.66	-64.16	64.16	21.437	218.83	36.689	3	(72)
SRR5720278	1	0	31.66	31.66	-64.16	64.16	23.312	211.24	36.67	3	(72)
SRR5720279	180	2.25527	31.66	31.66	-64.16	64.16	18.632	204.9	36.596	4	(72)
SRR5720280	100	2	31.66	31.66	-64.16	64.16	19.663	209.15	36.643	3	(72)
SRR5720281	180	2.25527	31.66	31.66	-64.16	64.16	19.059	213.54	36.607	4	(72)
SRR5720282	100	2	31.66	31.66	-64.16	64.16	19.838	215.16	36.651	3	(72)
SRR5720283	1	0	31.66	31.66	-64.16	64.16	22.712	218.28	36.675	3	(72)
SRR5720284	180	2.25527	31.66	31.66	-64.16	64.16	19.005	202.49	36.618	4	(72)
SRR5720285	100	2	31.66	31.66	-64.16	64.16	20.215	212.33	36.614	3	(72)
SRR5720286	10	1	31.66	31.66	-64.16	64.16	28.849	199.39	36.615	3	(72)
SRR5720287	115	2.0607	22.75	22.75	-158	158	23.0293	212.5	35.0383	3	(72)
SRR5720288	5	0.69897	22.75	22.75	-158	158	26.3887	206	34.973	3	(72)
SRR5720289	175	2.24304	22.75	22.75	-158	158	18.6057	203.3	34.9839	4	(72)
SRR5720290	125	2.09691	22.75	22.75	-158	158	20.6986	216.8	35.2496	3	(72)
SRR5720291	5	0.69897	22.75	22.75	-158	158	25.9515	207.1	35.3372	3	(72)
SRR5720292	175	2.24304	22.75	22.75	-158	158	19.9174	208.7	35.197	4	(72)
SRR5720293	100	2	22.75	22.75	-158	158	21.9596	203.7	35.2942	3	(72)
SRR5720294	5	0.69897	22.75	22.75	-158	158	25.7969	208.1	35.1628	4	(72)
SRR5720295	175	2.24304	22.75	22.75	-158	158	20.2041	199.1	35.1845	4	(72)
SRR5720296	115	2.0607	22.75	22.75	-158	158	22.2913	207.4	35.3032	3	(72)
SRR5720297	175	2.24304	22.75	22.75	-158	158	19.3831	197.7	35.047	4	(72)
SRR5720299	5	0.69897	22.75	22.75	-158	158	24.7405	209.9	34.8947	3	(72)
SRR5720300	100	2	22.75	22.75	-158	158	22.5912	212.8	35.3386	3	(72)
SRR5720301	175	2.24304	22.75	22.75	-158	158	18.9939	199.3	35.0173	4	(72)
SRR5720302	25	1.39794	22.75	22.75	-158	158	23.765	212.5	35.017	3	(72)
SRR5720303	125	2.09691	22.75	22.75	-158	158	22.5599	210.4	35.3257	3	(72)
SRR5720304	175	2.24304	22.75	22.75	-158	158	19.8256	194.8	35.0973	4	(72)
SRR5720305	5	0.69897	22.75	22.75	-158	158	25.286	211.2	34.6969	3	(72)
SRR5720306	115	2.0607	22.75	22.75	-158	158	22.0706	199.2	35.1202	3	(72)
SRR5720307	1	0	31.66	31.66	-64.16	64.16	25.808	205.75	36.624	3	(72)
SRR5720308	100	2	22.75	22.75	-158	158	23.6881	213.5	35.1348	3	(72)
SRR5720309	175	2.24304	22.75	22.75	-158	158	21.7518	196.5	35.2909	4	(72)
SRR5720310	175	2.24304	22.75	22.75	-158	158	20.5982	193.8	35.1284	3	(72)
SRR5720311	5	0.69897	22.75	22.75	-158	158	26.5153	203.2	35.1977	4	(72)
SRR5720312	100	2	22.75	22.75	-158	158	22.7759	218.1	35.2875	3	(72)
SRR5720313	175	2.24304	22.75	22.75	-158	158	17.7615	185.1	34.8337	4	(72)
SRR5720314	5	0.69897	22.75	22.75	-158	158	24.3615	209.9	35.2742	3	(72)
SRR5720315	85	1.92942	22.75	22.75	-158	158	22.5478	211.5	35.3284	3	(72)
SRR5720316	175	2.24304	22.75	22.75	-158	158	18.2128	202.2	34.913	4	(72)
SRR5720317	10	1	22.75	22.75	-158	158	26.8084	204.9	35.0432	3	(72)
SRR5720318	180	2.25527	31.66	31.66	-64.16	64.16	19.529	207.98	36.674	4	(72)
SRR5720319	40	1.60206	31.66	31.66	-64.16	64.16	19.984	221.16	36.73	3	(72)
SRR5720320	120	2.07918	31.66	31.66	-64.16	64.16	20.974	218.52	36.765	3	(72)
SRR5720321	1	0	31.66	31.66	-64.16	64.16	28.207	201.29	36.825	3	(72)
SRR5720322	1	0	31.66	31.66	-64.16	64.16	20.042	221.56	36.731	3	(72)
SRR5720323	180	2.25527	31.66	31.66	-64.16	64.16	19.576	209.32	36.672	4	(72)
SRR5720324	175	2.24304	22.75	22.75	-158	158	19.2143	195.3	35.0304	4	(72)
SRR5720325	115	2.0607	22.75	22.75	-158	158	21.913	200.9	35.2522	3	(72)
SRR5720326	80	1.90309	31.66	31.66	-64.16	64.16	19.424	222.31	36.625	3	(72)
SRR5720327	10	1	31.66	31.66	-64.16	64.16	21.569	221.81	36.574	3	(72)
SRR5720328	100	2	22.75	22.75	-158	158	24.096	208.8	35.2489	3	(72)
SRR5720329	5	0.69897	22.75	22.75	-158	158	24.1381	207.6	35.1712	3	(72)
SRR5720330	10	1	22.75	22.75	-158	158	23.0442	213.9	35.1691	3	(72)
SRR5720331	175	2.24304	22.75	22.75	-158	158	20.3015	200.8	35.1847	4	(72)
SRR5720332	1	0	31.66	31.66	-64.16	64.16	26.358	203.64	36.39	3	(72)
SRR5720333	180	2.25527	31.66	31.66	-64.16	64.16	18.894	217.3	36.596	4	(72)
SRR5720334	60	1.77815	31.66	31.66	-64.16	64.16	19.87	224.33	36.672	3	(72)
SRR5720335	180	2.25527	31.66	31.66	-64.16	64.16	19.682	221.26	36.669	3	(72)
SRR5720336	180	2.25527	31.66	31.66	-64.16	64.16	18.972	195.85	36.617	4	(72)
SRR5720337	1	0	31.66	31.66	-64.16	64.16	20.062	226.04	36.689	3	(72)
SRR5720338	1	0	31.66	31.66	-64.16	64.16	20.321	219.71	36.694	3	(72)
SRR5720339	40	1.60206	31.66	31.66	-64.16	64.16	20.316	219.82	36.694	3	(72)
SRR5720340	80	1.90309	31.66	31.66	-64.16	64.16	21.616	205.01	36.694	3	(72)
SRR5720341	180	2.25527	31.66	31.66	-64.16	64.16	18.904	204.29	36.608	4	(72)
SRR5720342	1	0	31.66	31.66	-64.16	64.16	23.023	211.31	36.761	3	(72)
SRR5720343	100	2	31.66	31.66	-64.16	64.16	21.839	211.44	36.719	3	(72)
SRR5720344	180	2.25527	31.66	31.66	-64.16	64.16	18.567	206.49	36.587	4	(72)
SRR5787989	9	0.954243	-37.8305	37.8305	-41.1248	41.1248	20.258	228	35.37	3	(72)
SRR5787990	50	1.69897	-37.8305	37.8305	-41.1248	41.1248	19.736	231.6	35.583	3	(72)
SRR5787991	33	1.51851	-32.5063	32.5063	-162.994	162.994	19.461	218.8	35.486	3	(72)
SRR5787992	149	2.17319	-39.9648	39.9648	-42.4232	42.4232	9.988	221.2	34.691	2	(72)
SRR5787993	109	2.03743	31.7535	31.7535	-64.175	64.175	20.552	189.7	36.722	4	(72)
SRR5787994	182	2.26007	31.7535	31.7535	-64.175	64.175	18.481	203.9	36.591	4	(72)
SRR5787999	151	2.17898	33.4334	33.4334	-58.0503	58.0503	18.314	203.9	36.585	3	(72)
SRR5788000	76	1.88081	33.4334	33.4334	-58.0503	58.0503	18.643	214.2	36.597	3	(72)
SRR5788002	201	2.3032	33.4334	33.4334	-58.0503	58.0503	18.116	202.7	36.566	4	(72)
SRR5788005	65	1.81291	24.1497	24.1497	-40.2179	40.2179	25.225	205.7	37.631	3	(72)
SRR5788006	38	1.57978	24.1497	24.1497	-40.2179	40.2179	25.242	205.9	37.629	3	(72)
SRR5788007	291	2.46389	35.4162	35.4162	-66.5408	66.5408	18.133	209	36.59	4	(72)
SRR5788008	237	2.37475	35.4162	35.4162	-66.5408	66.5408	18.322	201.4	36.594	4	(72)
SRR5788009	233	2.36736	24.1497	24.1497	-40.2179	40.2179	18.129	190.7	36.599	4	(72)
SRR5788010	184	2.26482	24.1497	24.1497	-40.2179	40.2179	19.438	195.4	36.852	4	(72)
SRR5788011	113	2.05308	24.1497	24.1497	-40.2179	40.2179	22.23	209.2	37.304	3	(72)
SRR5788012	75	1.87506	24.1497	24.1497	-40.2179	40.2179	25.193	205.7	37.628	3	(72)
SRR5788013	28	1.44716	38.655	38.655	-69.1313	69.1313	24.514	204.4	36.166	3	(72)
SRR5788014	283	2.45179	24.1497	24.1497	-40.2179	40.2179	17.305	185.8	36.452	4	(72)
SRR5788015	10	1	-12.8957	12.8957	-29.2335	29.2335	28.108	195.3	37.009	3	(72)
SRR5788016	49	1.6902	-17.0173	17.0173	-30.6052	30.6052	27.643	200.7	37.48	3	(72)
SRR5788017	150	2.17609	-22.4732	22.4732	-32.7487	32.7487	19.512	213.7	36.254	4	(72)
SRR5788018	49	1.6902	-22.4732	22.4732	-32.7487	32.7487	24.709	223.7	36.598	3	(72)
SRR5788019	9	0.954243	-22.4732	22.4732	-32.7487	32.7487	26.381	201.6	36.467	3	(72)
SRR5788020	151	2.17898	-26.0867	26.0867	-34.2585	34.2585	20.14	208.6	36.389	4	(72)
SRR5788021	50	1.69897	-26.0867	26.0867	-34.2585	34.2585	23.052	230.2	36.736	3	(72)
SRR5788022	10	1	-26.0867	26.0867	-34.2585	34.2585	25.91	201.7	36.515	3	(72)
SRR5788023	150	2.17609	-29.0538	29.0538	-35.8078	35.8078	15.95	218	35.7	4	(72)
SRR5788024	50	1.69897	-29.0538	29.0538	-35.8078	35.8078	20.131	240.3	35.838	3	(72)
SRR5788025	110	2.04139	26.1369	26.1369	-44.8262	44.8262	21.995	214.4	37.107	3	(72)
SRR5788026	81	1.90849	-35.3669	35.3669	14.9064	14.9064	17.818	230.927	35.572	3	(72)
SRR5788027	101	2.00432	-35.3669	35.3669	14.9064	14.9064	17.785	227.61	35.567	3	(72)
SRR5788028	51	1.70757	-35.3669	35.3669	14.9064	14.9064	17.945	237.268	35.581	3	(72)
SRR5788029	61	1.78533	-35.3669	35.3669	14.9064	14.9064	17.842	233.463	35.574	3	(72)
SRR5788030	6	0.778151	-35.3669	35.3669	14.9064	14.9064	17.944	237.951	35.581	3	(72)
SRR5788031	21	1.32222	-35.3669	35.3669	14.9064	14.9064	17.941	237.854	35.58	3	(72)
SRR5788032	51	1.70757	-34.629	34.629	17.07	17.07	17.537	238.927	35.476	3	(72)
SRR5788033	60	1.77815	-34.629	34.629	17.07	17.07	17.025	232.195	35.44	3	(72)
SRR5788034	10	1	-36.4846	36.4846	13.276	13.276	13.001	258.244	35.076	3	(72)
SRR5788035	21	1.32222	-36.4846	36.4846	13.276	13.276	13	258.732	35.075	3	(72)
SRR5788036	374	2.57287	22.333	22.333	-35.867	35.867	14.843	154.6	36.019	4	(72)
SRR5788047	10	1	-39.9648	39.9648	-42.4232	42.4232	21.256	223.5	34.796	3	(72)
SRR5788048	150	2.17609	-42.364	42.364	-44.0318	44.0318	9.079	255.2	34.674	2	(72)
SRR5788049	77	1.88649	-32.5038	32.5038	-156.011	156.011	18.833	219.9	35.414	3	(72)
SRR5788050	102	2.0086	-32.5038	32.5038	-156.011	156.011	18.814	220.4	35.409	3	(72)
SRR5788051	31	1.49136	-32.5038	32.5038	-156.011	156.011	18.828	220.3	35.414	3	(72)
SRR5788052	52	1.716	-32.5038	32.5038	-156.011	156.011	18.833	220.2	35.414	3	(72)
SRR5788053	102	2.0086	-32.494	32.494	-157.009	157.009	18.708	220.7	35.39	3	(72)
SRR5788054	15	1.17609	-32.5038	32.5038	-156.011	156.011	18.828	220	35.414	3	(72)
SRR5788055	49	1.6902	-32.494	32.494	-157.009	157.009	18.832	219.9	35.403	3	(72)
SRR5788056	76	1.88081	-32.494	32.494	-157.009	157.009	18.833	220	35.402	3	(72)
SRR5788057	76	1.88081	-32.5043	32.5043	-163.99	163.99	19.329	219.8	35.458	3	(72)
SRR5788058	102	2.0086	-32.5043	32.5043	-163.99	163.99	19.269	219.6	35.461	3	(72)
SRR5788059	50	1.69897	-42.364	42.364	-44.0318	44.0318	13.46	248.2	34.593	3	(72)
SRR5788060	10	1	-42.364	42.364	-44.0318	44.0318	17.211	251.8	34.576	3	(72)
SRR5788061	74	1.86923	22.333	22.333	-35.867	35.867	23.994	219.3	37.415	3	(72)
SRR5788062	99	1.99564	22.333	22.333	-35.867	35.867	22.44	211.6	37.315	3	(72)
SRR5788063	108	2.03342	38.655	38.655	-69.1313	69.1313	21.66	151.1	36.749	4	(72)
SRR5788064	135	2.13033	38.655	38.655	-69.1313	69.1313	20.289	161.6	36.762	4	(72)
SRR5788065	61	1.78533	38.655	38.655	-69.1313	69.1313	24.153	202.8	36.339	3	(72)
SRR5788066	86	1.9345	38.655	38.655	-69.1313	69.1313	23.587	165.7	36.679	4	(72)
SRR5788067	288	2.45939	38.655	38.655	-69.1313	69.1313	17.589	185.9	36.454	4	(72)
SRR5788068	39	1.59106	22.333	22.333	-35.867	35.867	25.324	205.8	37.395	3	(72)
SRR5788069	186	2.26951	38.655	38.655	-69.1313	69.1313	18.946	187.8	36.642	4	(72)
SRR5788070	234	2.36922	38.655	38.655	-69.1313	69.1313	18.224	193.3	36.564	4	(72)
SRR5788071	91	1.95904	-39.2555	39.2555	7.72506	7.72506	13.558	252	35.166	3	(72)
SRR5788072	121	2.08279	-39.2555	39.2555	7.72506	7.72506	13.116	249.854	35.093	3	(72)
SRR5788073	80	1.90309	-36.4495	36.4495	13.2196	13.2196	14.562	247.805	35.34	3	(72)
SRR5788074	100	2	-36.4495	36.4495	13.2196	13.2196	14.204	246.829	35.265	3	(72)
SRR5788075	40	1.60206	-36.4495	36.4495	13.2196	13.2196	16.275	239.512	35.474	3	(72)
SRR5788076	61	1.78533	-36.4495	36.4495	13.2196	13.2196	14.73	251.122	35.299	3	(72)
SRR5788077	51	1.70757	-39.2555	39.2555	7.72506	7.72506	13.578	253.268	35.168	3	(72)
SRR5788078	71	1.85126	-39.2555	39.2555	7.72506	7.72506	13.565	252.39	35.167	3	(72)
SRR5788079	6	0.778151	-39.2555	39.2555	7.72506	7.72506	13.833	253.756	35.176	3	(72)
SRR5788080	21	1.32222	-39.2555	39.2555	7.72506	7.72506	13.678	253.268	35.173	3	(72)
SRR5788081	233	2.36736	27.583	27.583	-49.633	49.633	18.143	193.3	36.571	4	(72)
SRR5788082	285	2.45484	27.583	27.583	-49.633	49.633	17.668	197.9	36.491	4	(72)
SRR5788083	133	2.12385	27.583	27.583	-49.633	49.633	20.306	206.6	36.831	3	(72)
SRR5788084	183	2.26245	27.583	27.583	-49.633	49.633	18.911	189.5	36.676	4	(72)
SRR5788085	99	1.99564	27.583	27.583	-49.633	49.633	21.882	216.4	37.042	3	(72)
SRR5788086	113	2.05308	27.583	27.583	-49.633	49.633	21.166	209	36.948	3	(72)
SRR5788087	40	1.60206	27.583	27.583	-49.633	49.633	25.357	204.9	36.912	3	(72)
SRR5788088	69	1.83885	27.583	27.583	-49.633	49.633	23.437	231.7	37.025	3	(72)
SRR5788089	30	1.47712	39.6922	39.6922	-69.8629	69.8629	19.386	226.7	34.978	3	(72)
SRR5788090	57	1.75587	39.6922	39.6922	-69.8629	69.8629	18.637	189.6	35.432	4	(72)
SRR5788091	102	2.0086	-32.5063	32.5063	-162.994	162.994	19.479	218.6	35.486	3	(72)
SRR5788092	16	1.20412	-32.509	32.509	-162.009	162.009	19.593	217.8	35.485	3	(72)
SRR5788093	50	1.69897	-32.5063	32.5063	-162.994	162.994	19.469	218.3	35.486	3	(72)
SRR5788094	75	1.87506	-32.5063	32.5063	-162.994	162.994	19.471	218.5	35.485	3	(72)
SRR5788095	76	1.88081	-32.509	32.509	-162.009	162.009	19.47	218.5	35.491	3	(72)
SRR5788096	101	2.00432	-32.509	32.509	-162.009	162.009	19.401	218.9	35.491	3	(72)
SRR5788097	30	1.47712	-32.509	32.509	-162.009	162.009	19.562	218.6	35.482	3	(72)
SRR5788098	52	1.716	-32.509	32.509	-162.009	162.009	19.474	218.8	35.486	3	(72)
SRR5788099	149	2.17319	-44.7117	44.7117	-45.5265	45.5265	8.126	258.6	34.521	2	(72)
SRR5788100	51	1.70757	-44.7117	44.7117	-45.5265	45.5265	11.899	251	34.527	3	(72)
SRR5788101	15	1.17609	-32.4978	32.4978	-160.993	160.993	19.079	220.1	35.449	3	(72)
SRR5788102	30	1.47712	-32.4978	32.4978	-160.993	160.993	19.079	220	35.449	3	(72)
SRR5788103	51	1.70757	-46.907	46.907	-47.179	47.179	14.844	214.1	35.439	4	(72)
SRR5788104	10	1	-46.907	46.907	-47.179	47.179	17.166	242.6	34.621	3	(72)
SRR5788105	10	1	-44.7117	44.7117	-45.5265	45.5265	16.967	247.6	34.527	3	(72)
SRR5788106	151	2.17898	-46.907	46.907	-47.179	47.179	12.607	223.4	35.206	4	(72)
SRR5788107	134	2.1271	22.333	22.333	-35.867	35.867	20.269	174.4	36.964	4	(72)
SRR5788108	200	2.30103	22.3411	22.3411	-63.5833	63.5833	19.064	189	36.654	4	(72)
SRR5788109	9	0.954243	47.8007	47.8007	-39.399	39.399	15.003	264.8	35.683	3	(72)
SRR5788110	152	2.18184	24.7143	24.7143	-67.0726	67.0726	20.038	212.4	36.708	3	(72)
SRR5788111	202	2.30535	24.7143	24.7143	-67.0726	67.0726	18.96	198.3	36.623	4	(72)
SRR5788112	77	1.88649	24.7143	24.7143	-67.0726	67.0726	22.846	213.4	36.914	3	(72)
SRR5788113	119	2.07555	24.7143	24.7143	-67.0726	67.0726	21.297	204.9	36.835	3	(72)
SRR5788114	100	2	22.3411	22.3411	-63.5833	63.5833	22.298	210.3	36.904	3	(72)
SRR5788115	127	2.1038	22.3411	22.3411	-63.5833	63.5833	21.313	178.8	36.972	4	(72)
SRR5788116	12	1.07918	22.3411	22.3411	-63.5833	63.5833	28.394	193.9	36.15	3	(72)
SRR5788117	75	1.87506	22.3411	22.3411	-63.5833	63.5833	23.674	211.2	36.988	3	(72)
SRR5788118	75	1.87506	-32.4885	32.4885	-152	152	18.888	220	35.426	3	(72)
SRR5788119	102	2.0086	-32.4885	32.4885	-152	152	18.679	220.7	35.403	3	(72)
SRR5788120	101	2.00432	-32.494	32.494	-153.006	153.006	18.534	220.8	35.383	3	(72)
SRR5788121	15	1.17609	-32.4885	32.4885	-152	152	18.995	219.5	35.453	3	(72)
SRR5788122	30	1.47712	-32.4885	32.4885	-152	152	18.974	219.4	35.451	3	(72)
SRR5788123	52	1.716	-32.4885	32.4885	-152	152	18.947	219.5	35.443	3	(72)
SRR5788124	49	1.6902	-32.4637	32.4637	-159.019	159.019	19.523	217.6	35.522	3	(72)
SRR5788125	76	1.88081	-32.4637	32.4637	-159.019	159.019	19.528	217.8	35.522	3	(72)
SRR5788126	52	1.716	-32.494	32.494	-153.006	153.006	18.523	221	35.383	3	(72)
SRR5788127	77	1.88649	-32.494	32.494	-153.006	153.006	18.529	220.8	35.383	3	(72)
SRR5788128	50	1.69897	-32.495	32.495	-168.002	168.002	19.492	219.1	35.534	3	(72)
SRR5788129	30	1.47712	-32.495	32.495	-168.002	168.002	19.69	217.9	35.556	3	(72)
SRR5788130	21	1.32222	-34.629	34.629	17.07	17.07	17.915	241.659	35.486	3	(72)
SRR5788131	6	0.778151	-34.629	34.629	17.07	17.07	17.951	241.268	35.486	3	(72)
SRR5788132	76	1.88081	-32.499	32.499	-169.002	169.002	19.003	221.2	35.526	3	(72)
SRR5788133	52	1.716	-32.499	32.499	-169.002	169.002	19.035	221.9	35.516	3	(72)
SRR5788134	15	1.17609	-32.495	32.495	-168.002	168.002	19.686	217.5	35.556	3	(72)
SRR5788135	101	2.00432	-32.499	32.499	-169.002	169.002	18.876	221.7	35.512	3	(72)
SRR5788136	40	1.60206	-34.629	34.629	17.07	17.07	17.681	240.488	35.478	3	(72)
SRR5788137	31	1.49136	-34.629	34.629	17.07	17.07	17.715	241.756	35.478	3	(72)
SRR5788138	135	2.13033	35.4162	35.4162	-66.5408	66.5408	20.021	193.9	36.719	4	(72)
SRR5788139	186	2.26951	35.4162	35.4162	-66.5408	66.5408	18.68	192.7	36.615	4	(72)
SRR5788140	201	2.3032	16.8312	16.8312	-56.2685	56.2685	20.414	159.2	36.948	3	(72)
SRR5788141	31	1.49136	35.4162	35.4162	-66.5408	66.5408	23.075	210.4	36.352	3	(72)
SRR5788142	68	1.83251	35.4162	35.4162	-66.5408	66.5408	23.074	210.4	36.351	3	(72)
SRR5788143	111	2.04532	35.4162	35.4162	-66.5408	66.5408	21.144	189.1	36.74	4	(72)
SRR5788144	8	0.90309	16.8312	16.8312	-56.2685	56.2685	29.158	207.2	32.824	3	(72)
SRR5788145	76	1.88081	16.8312	16.8312	-56.2685	56.2685	26.888	195.5	36.696	4	(72)
SRR5788146	101	2.00432	16.8312	16.8312	-56.2685	56.2685	26.014	190.9	36.946	4	(72)
SRR5788147	150	2.17609	16.8312	16.8312	-56.2685	56.2685	22.921	163.9	37.144	3	(72)
SRR5788148	100	2	-32.495	32.495	-157.994	157.994	18.326	215.7	35.48	3	(72)
SRR5788149	76	1.88081	-32.495	32.495	-157.994	157.994	19.283	218.1	35.484	3	(72)
SRR5788150	1008	3.00346	-32.5125	32.5125	-158.028	158.028	4.949	200.4	34.315	4	(72)
SRR5788151	202	2.30535	-32.495	32.495	-157.994	157.994	15.273	200.2	35.242	4	(72)
SRR5788152	15	1.17609	-32.494	32.494	-157.009	157.009	18.821	220.3	35.404	3	(72)
SRR5788153	5601	3.74827	-32.5125	32.5125	-158.028	158.028	1.153	198.8	34.708	4	(72)
SRR5788155	30	1.47712	-32.494	32.494	-157.009	157.009	18.83	220.2	35.403	3	(72)
SRR5788158	100	2	-32.5013	32.5013	-153.998	153.998	18.031	223.1	35.283	3	(72)
SRR5788159	77	1.88649	-32.5013	32.5013	-153.998	153.998	18.094	222.8	35.303	3	(72)
SRR5788160	15	1.17609	-32.5013	32.5013	-153.998	153.998	18.087	223.6	35.305	3	(72)
SRR5788161	101	2.00432	-32.4995	32.4995	-154.999	154.999	18.827	222.3	35.449	3	(72)
SRR5788162	51	1.70757	-32.5013	32.5013	-153.998	153.998	18.089	223.4	35.303	3	(72)
SRR5788163	32	1.50515	-32.5013	32.5013	-153.998	153.998	18.082	223.5	35.3	3	(72)
SRR5788164	30	1.47712	-32.4995	32.4995	-154.999	154.999	19.241	218.2	35.474	3	(72)
SRR5788165	14	1.14613	-32.4995	32.4995	-154.999	154.999	19.236	218.3	35.474	3	(72)
SRR5788166	74	1.86923	-32.4995	32.4995	-154.999	154.999	19.147	218.8	35.458	3	(72)
SRR5788167	51	1.70757	-32.4995	32.4995	-154.999	154.999	19.234	218.4	35.473	3	(72)
SRR5788168	185	2.26717	17.3998	17.3998	-24.4998	24.4998	16.07	115.7	36.15	4	(72)
SRR5788170	101	2.00432	-32.4637	32.4637	-159.019	159.019	18.154	220.6	35.453	3	(72)
SRR5788171	14	1.14613	-32.495	32.495	-157.994	157.994	19.267	218.3	35.484	3	(72)
SRR5788172	50	1.69897	17.3998	17.3998	-24.4998	24.4998	24	212.2	36.9	3	(72)
SRR5788173	71	1.85126	17.3998	17.3998	-24.4998	24.4998	21.98	184.5	36.81	3	(72)
SRR5788174	91	1.95904	17.3998	17.3998	-24.4998	24.4998	20.59	165.5	36.73	3	(72)
SRR5788175	136	2.13354	17.3998	17.3998	-24.4998	24.4998	18.65	157	36.64	3	(72)
SRR5788176	31	1.49136	-32.495	32.495	-157.994	157.994	19.278	218.4	35.485	3	(72)
SRR5788177	51	1.70757	-32.495	32.495	-157.994	157.994	19.272	218.4	35.483	3	(72)
SRR5788178	16	1.20412	-32.4985	32.4985	-165.999	165.999	19.717	218.7	35.474	3	(72)
SRR5788179	102	2.0086	-32.4972	32.4972	-167.002	167.002	18.076	226.6	35.448	3	(72)
SRR5788180	149	2.17319	-5.6667	5.6667	-28.4572	28.4572	15.556	110	35.614	4	(72)
SRR5788181	10	1	-2.6505	2.6505	-28.9172	28.9172	28.778	197.8	35.71	3	(72)
SRR5788182	10	1	-5.6667	5.6667	-28.4572	28.4572	28.884	193.7	36.296	3	(72)
SRR5788183	50	1.69897	-5.6667	5.6667	-28.4572	28.4572	28.668	195.4	36.443	3	(72)
SRR5788184	50	1.69897	-9.1608	9.1608	-28.0012	28.0012	28.091	198.5	36.817	3	(72)
SRR5788185	135	2.13033	-9.1608	9.1608	-28.0012	28.0012	21.683	189.2	36.534	3	(72)
SRR5788186	143	2.15534	-17.0173	17.0173	-30.6052	30.6052	22.135	196.4	36.754	3	(72)
SRR5788187	10	1	-9.1608	9.1608	-28.0012	28.0012	28.78	193.2	36.686	3	(72)
SRR5788188	49	1.6902	-12.8957	12.8957	-29.2335	29.2335	27.266	200.6	37.218	3	(72)
SRR5788189	149	2.17319	-12.8957	12.8957	-29.2335	29.2335	22.82	201.8	36.897	3	(72)
SRR5788190	50	1.69897	-39.9648	39.9648	-42.4232	42.4232	18.959	234.2	35.235	3	(72)
SRR5788191	15	1.17609	-32.5063	32.5063	-162.994	162.994	19.463	218.6	35.486	3	(72)
SRR5788192	9	0.954243	9.5462	9.5462	-50.4686	50.4686	28.629	193.5	35.727	4	(72)
SRR5788193	200	2.30103	13.1623	13.1623	-53.4215	53.4215	17.576	120	36.34	3	(72)
SRR5788194	100	2	9.5462	9.5462	-50.4686	50.4686	26.258	185.1	36.279	3	(72)
SRR5788195	72	1.85733	9.5462	9.5462	-50.4686	50.4686	27.942	198	36.241	4	(72)
SRR5788196	75	1.87506	13.1623	13.1623	-53.4215	53.4215	27.559	184.6	36.041	4	(72)
SRR5788197	9	0.954243	13.1623	13.1623	-53.4215	53.4215	29.07	202.8	32.119	3	(72)
SRR5788198	150	2.17609	13.1623	13.1623	-53.4215	53.4215	22.09	144.8	36.913	3	(72)
SRR5788199	99	1.99564	13.1623	13.1623	-53.4215	53.4215	26.565	196.2	36.645	4	(72)
SRR5788200	201	2.3032	9.5462	9.5462	-50.4686	50.4686	11.985	96.1	35.288	3	(72)
SRR5788201	151	2.17898	9.5462	9.5462	-50.4686	50.4686	18.286	116.1	36.381	3	(72)
SRR5788202	21	1.32222	-36.4495	36.4495	13.2196	13.2196	16.481	240	35.504	3	(72)
SRR5788203	6	0.778151	-36.4495	36.4495	13.2196	13.2196	16.49	240.098	35.505	3	(72)
SRR5788204	183	2.26245	22.333	22.333	-35.867	35.867	18.195	162.6	36.589	4	(72)
SRR5788205	101	2.00432	-40.0194	40.0194	0.88755	0.88755	10.023	271.219	34.523	3	(72)
SRR5788206	76	1.88081	-40.0194	40.0194	0.88755	0.88755	10.186	270.146	34.549	3	(72)
SRR5788207	21	1.32222	-34.8953	34.8953	16.0769	16.0769	18.057	236.293	35.554	3	(72)
SRR5788208	6	0.778151	-34.8953	34.8953	16.0769	16.0769	18.187	236	35.554	3	(72)
SRR5788209	60	1.77815	-34.8953	34.8953	16.0769	16.0769	18.005	234.244	35.55	3	(72)
SRR5788210	41	1.61278	-34.8953	34.8953	16.0769	16.0769	18.042	236.39	35.553	3	(72)
SRR5788211	101	2.00432	-34.8953	34.8953	16.0769	16.0769	17.978	232.878	35.549	3	(72)
SRR5788212	71	1.85126	-34.8953	34.8953	16.0769	16.0769	17.992	233.659	35.549	3	(72)
SRR5788213	300	2.47712	22.333	22.333	-35.867	35.867	16.057	166.2	36.228	4	(72)
SRR5788214	234	2.36922	22.333	22.333	-35.867	35.867	17.353	159.3	36.442	4	(72)
SRR5788215	499	2.6981	22.333	22.333	-35.867	35.867	12.725	159.1	35.718	4	(72)
SRR5788216	39	1.59106	38.3243	38.3243	-68.8755	68.8755	23.536	208	36.126	3	(72)
SRR5788217	285	2.45484	39.6922	39.6922	-69.8629	69.8629	10.032	141.4	35.293	4	(72)
SRR5788218	90	1.95424	38.3243	38.3243	-68.8755	68.8755	23.571	207.8	36.138	3	(72)
SRR5788219	65	1.81291	38.3243	38.3243	-68.8755	68.8755	23.545	207.7	36.128	3	(72)
SRR5788220	109	2.03743	39.6922	39.6922	-69.8629	69.8629	14.399	144.8	35.856	4	(72)
SRR5788221	89	1.94939	39.6922	39.6922	-69.8629	69.8629	15.814	144.3	36.035	4	(72)
SRR5788222	185	2.26717	39.6922	39.6922	-69.8629	69.8629	11.805	134.4	35.495	4	(72)
SRR5788223	135	2.13033	39.6922	39.6922	-69.8629	69.8629	13.526	151.2	35.734	4	(72)
SRR5788224	41	1.61278	31.7535	31.7535	-64.175	64.175	24.134	209.1	36.546	3	(72)
SRR5788225	135	2.13033	26.1369	26.1369	-44.8262	44.8262	20.682	198.1	36.972	3	(72)
SRR5788226	135	2.13033	38.3243	38.3243	-68.8755	68.8755	22.725	192.3	36.75	4	(72)
SRR5788227	111	2.04532	38.3243	38.3243	-68.8755	68.8755	23.745	205.8	36.361	3	(72)
SRR5788228	1055	3.02325	22.333	22.333	-35.867	35.867	6.143	160.4	35.002	4	(72)
SRR5788229	100	2	46.312	46.312	-39.658	39.658	14.859	222.7	36.031	3	(72)
SRR5788230	73	1.86332	46.312	46.312	-39.658	39.658	14.888	222.5	36.031	3	(72)
SRR5788231	199	2.29885	49.7225	49.7225	-42.4467	42.4467	9.11	181.8	35.052	2	(72)
SRR5788232	152	2.18184	49.7225	49.7225	-42.4467	42.4467	9.877	228	35.141	2	(72)
SRR5788233	49	1.6902	46.312	46.312	-39.658	39.658	15.043	225.5	36.056	3	(72)
SRR5788234	10	1	46.312	46.312	-39.658	39.658	15.31	259.9	35.938	3	(72)
SRR5788235	50	1.69897	49.7225	49.7225	-42.4467	42.4467	11.374	252.7	35.197	3	(72)
SRR5788236	10	1	49.7225	49.7225	-42.4467	42.4467	10.512	284.6	34.709	3	(72)
SRR5788237	101	2.00432	49.7225	49.7225	-42.4467	42.4467	10.667	239.1	35.249	2	(72)
SRR5788238	75	1.87506	49.7225	49.7225	-42.4467	42.4467	11.424	249.4	35.296	3	(72)
SRR5788239	17	1.23045	-32.499	32.499	-169.002	169.002	19.142	221.5	35.519	3	(72)
SRR5788240	32	1.50515	-32.499	32.499	-169.002	169.002	19.086	221.2	35.515	3	(72)
SRR5788241	103	2.01284	-32.4937	32.4937	-169.995	169.995	19.011	221.3	35.549	3	(72)
SRR5788242	203	2.3075	-32.4937	32.4937	-169.995	169.995	14.172	194.4	35.252	4	(72)
SRR5788243	1012	3.00518	-32.4875	32.4875	-169.991	169.991	5.161	199.1	34.331	4	(72)
SRR5788244	4580	3.66087	-32.4875	32.4875	-169.991	169.991	1.065	195.3	34.711	4	(72)
SRR5788245	16	1.20412	-32.4937	32.4937	-169.995	169.995	19.337	221	35.515	3	(72)
SRR5788246	32	1.50515	-32.4937	32.4937	-169.995	169.995	19.342	220.8	35.515	3	(72)
SRR5788247	51	1.70757	-32.4937	32.4937	-169.995	169.995	19.328	220.9	35.515	3	(72)
SRR5788248	75	1.87506	-32.4937	32.4937	-169.995	169.995	19.056	221.6	35.527	3	(72)
SRR5788249	233	2.36736	31.7535	31.7535	-64.175	64.175	18.246	205.4	36.591	4	(72)
SRR5788250	281	2.44871	31.7535	31.7535	-64.175	64.175	18.072	206.4	36.576	4	(72)
SRR5788251	414	2.617	31.7535	31.7535	-64.175	64.175	17.509	203.6	36.481	4	(72)
SRR5788252	39	1.59106	26.1369	26.1369	-44.8262	44.8262	25.137	205.3	37.395	3	(72)
SRR5788253	60	1.77815	26.1369	26.1369	-44.8262	44.8262	25.14	205.9	37.394	3	(72)
SRR5788254	89	1.94939	26.1369	26.1369	-44.8262	44.8262	23.157	221	37.232	3	(72)
SRR5788255	73	1.86332	-32.4978	32.4978	-160.993	160.993	19.076	219.8	35.446	3	(72)
SRR5788256	51	1.70757	33.4334	33.4334	-58.0503	58.0503	18.93	214	36.609	3	(72)
SRR5788257	15	1.17609	-32.5103	32.5103	-160.008	160.008	18.904	220.6	35.426	3	(72)
SRR5788258	100	2	-32.4978	32.4978	-160.993	160.993	18.712	222.7	35.38	3	(72)
SRR5788259	49	1.6902	-32.5103	32.5103	-160.008	160.008	18.925	220.3	35.431	3	(72)
SRR5788260	32	1.50515	-32.5103	32.5103	-160.008	160.008	18.912	220.8	35.429	3	(72)
SRR5788261	102	2.0086	-32.5103	32.5103	-160.008	160.008	17.8	226	35.401	3	(72)
SRR5788262	72	1.85733	-32.5103	32.5103	-160.008	160.008	18.651	222.3	35.409	3	(72)
SRR5788263	32	1.50515	-32.4637	32.4637	-159.019	159.019	19.52	217.8	35.522	3	(72)
SRR5788264	15	1.17609	-32.4637	32.4637	-159.019	159.019	19.512	217.8	35.522	3	(72)
SRR5788281	202	2.30535	31.6667	31.6667	-64.167	64.167	18.131	198.4	36.574	4	(72)
SRR5788282	150	2.17609	31.6667	31.6667	-64.167	64.167	18.271	201.7	36.589	4	(72)
SRR5788283	75	1.87506	47.8007	47.8007	-39.399	39.399	15.057	223.3	36.065	3	(72)
SRR5788284	50	1.69897	47.8007	47.8007	-39.399	39.399	15.009	226.9	35.991	3	(72)
SRR5788285	152	2.18184	47.8007	47.8007	-39.399	39.399	14.486	220.6	35.996	3	(72)
SRR5788286	101	2.00432	47.8007	47.8007	-39.399	39.399	14.688	220.8	36.02	3	(72)
SRR5788287	10	1	31.6667	31.6667	-64.167	64.167	23.793	198.8	36.688	3	(72)
SRR5788288	201	2.3032	47.8007	47.8007	-39.399	39.399	14.053	212.6	35.897	3	(72)
SRR5788289	100	2	31.6667	31.6667	-64.167	64.167	18.469	205.3	36.606	3	(72)
SRR5788290	75	1.87506	31.6667	31.6667	-64.167	64.167	18.713	219	36.617	3	(72)
SRR5788293	76	1.88081	-32.4957	32.4957	-151.001	151.001	19.159	218.5	35.452	3	(72)
SRR5788294	50	1.69897	-32.4957	32.4957	-151.001	151.001	19.367	217.4	35.473	3	(72)
SRR5788295	30	1.47712	-32.4957	32.4957	-151.001	151.001	19.399	217.7	35.478	3	(72)
SRR5788296	15	1.17609	-32.4957	32.4957	-151.001	151.001	19.398	217.5	35.479	3	(72)
[truncated: 196 more rows]

## Sheet: Table_S6
Table S6
Gene product	COG
[truncated: 14 more rows]

## Sheet: Table S7
Table S7
[truncated: 200 more rows]

## Sheet: Table_S8
Table S8
[truncated: 232 more rows]
[truncated: 1,089 more columns]
